# Supplementary material for: Nonpher: computational method for design of hard-to-synthesize structures
Source: J Cheminform. 2017 Mar 20;9:20. doi: 10.1186/s13321-017-0206-2 (PMC5359269; doi:10.1186/s13321-017-0206-2)
Supplement: Supplementary file 1 — Additional file 1. Nonpher training set. It contains SMILES of 1,706,950 hard-to-synthesize structures and the same amount of easy-to-synthesize structures. [file 13321_2017_206_MOESM1_ESM.zip]

Archive with 1 entries (1 files):
- Additional file 1.csv
