# Supplementary material for: Nonpher: computational method for design of hard-to-synthesize structures
Source: J Cheminform. 2017 Mar 20;9:20. doi: 10.1186/s13321-017-0206-2 (PMC5359269; doi:10.1186/s13321-017-0206-2)
Supplement: Supplementary file 3 — Additional file 3. Test set. It contains SMILES of 40 structures considered as hard-to-synthesize by medicinal chemists and 120 easy-to-synthesize structures. [file 13321_2017_206_MOESM3_ESM.zip]

Archive with 1 entries (1 files):
- Additional file 3.csv
