# Supplementary material for: Nonpher: computational method for design of hard-to-synthesize structures
Source: J Cheminform. 2017 Mar 20;9:20. doi: 10.1186/s13321-017-0206-2 (PMC5359269; doi:10.1186/s13321-017-0206-2)
Supplement: Supplementary file 3 — Additional file 3. Test set. It contains SMILES of 40 structures considered as hard-to-synthesize by medicinal chemists and 120 easy-to-synthesize structures. [file 13321_2017_206_MOESM3_ESM.zip › Additional file 3.csv]

smiles	synthetic_feasibility	source
COC(=O)CCOc1ccc(S(Oc2cccc(C(F)(F)F)c2)(=O)=O)cc1	feasible	ZINC
COc1ccc(C(=O)Nc2ccc3c(c2)NC(=O)C(C)O3)cc1S(NC(C)(C)C)(=O)=O	feasible	ZINC
CN(C)C(Cn1ccc2cc(NC(=O)CC(F)(F)F)ccc12)=O	feasible	ZINC
Cc1c(C(=O)NCC(O)(c2ccccc2)C(F)(F)F)cccc1[N+]([O-])=O	feasible	ZINC
N#Cc1cc(NCC(C(N)=O)Cc2ccc(F)cc2)nc2c1cccc2	feasible	ZINC
CC[NH+](CCNC(=O)N(C(C)C)CC1CC1C)CC	feasible	ZINC
Cc1scc(-c2cc(NC(=O)CN(C)c3sc4c(n3)c(C)ccc4C)ccc2)n1	feasible	ZINC
COc1ccccc1OC(C)CNC(=O)NCCc1cc(F)ccc1F	feasible	ZINC
Cc1cccc(OCCn2cnc3n(C)ncc3c2=O)c1	feasible	ZINC
CNC(c1cncnc1)C1([NH+]2CCCC2)CCCC1	feasible	ZINC
CCOC1C(O)CS(=O)(=O)C1	feasible	ZINC
COc1cccc(C(CNC(=O)c2c(F)cc(Br)cc2)[NH+](C)C)c1	feasible	ZINC
O=C(Nc1ccc(F)c([N+]([O-])=O)c1)c1nc(Cl)c2ccccc2c1	feasible	ZINC
CCCNC(=O)C(C)Nc1ncc([N+]([O-])=O)c(C)c1	feasible	ZINC
c1coc(CNC(Cc2ccc(NC(N3CCCCc4ccccc43)=O)cc2)=O)c1	feasible	ZINC
C[NH+]=C(NCCCC(C)C)NCCCn1nc2n(c1=O)CCCC2	feasible	ZINC
COc1ccc(C2=NN(C(=O)CSc3ncccn3)C(c3ccc(C)cc3)C2)cc1	feasible	ZINC
C1C[NH2+]C(C2CCCCC2NC2C=CS(=O)(=O)C2)C1	feasible	ZINC
CCC(C)([NH2+]CC(=O)NCc1ccc(Cl)cc1)CC	feasible	ZINC
CCCC[NH+](C)C(C)c1onc(C2CC2)n1	feasible	ZINC
CCOC1CCCN(C(=O)NC(C(C)C)c2nc3ccccc3[nH]2)C1	feasible	ZINC
CC(C)[NH2+]Cc1cc(=O)[nH]c(C2OCCN(C(C)C)C2)n1	feasible	ZINC
CCC=CCC=CCC=CCC=CCC=CCCCC(=O)NCCc1c[nH]c2ccc(O)cc12	feasible	ZINC
c1coc(-c2nc(-c3ccccc3)c(C(NNC(c3sccc3)=O)=O)s2)c1	feasible	ZINC
COc1ccc(S(N2CCc3ccccc32)(=O)=O)cc1C(=O)OC1C(=O)NCCCC1	feasible	ZINC
N#Cc1c(I)c(F)ccc1	feasible	ZINC
Cc1c(C(Nc2ccc(Cl)cc2)=O)sc2c1C(c1ccc3c(c1)OCO3)CC(=O)N2	feasible	ZINC
COc1cc(C(=O)NC(C(C)C)c2n3ccccc3nn2)ccc1OCc1ccccc1	feasible	ZINC
CC(NC(=O)Nc1ccc(C#N)c(Cl)c1)c1n2ccccc2nn1	feasible	ZINC
Cc1cc(C([NH2+]CCC(=O)NCc2cccnc2)C(C)C)c(C)s1	feasible	ZINC
c1ccc(C#CC(Nc2cnn(CC(N3CCOCC3)=O)c2)=O)cc1	feasible	ZINC
Cc1nn(C(C)C(=O)N2CCCc3ccccc32)c(=O)cc1	feasible	ZINC
CN(C(=O)C1CC2OC1CC2)CCCc1nc2ccccc2[nH]1	feasible	ZINC
CN(C)c1ncc(C[NH+]2CC(C3CC3)C(N(C)C)C2)cc1	feasible	ZINC
COc1ccc(C[NH2+]C2CC2)cc1CSCC(O)CO	feasible	ZINC
C[NH+]1CC(C[NH+]2CCN(c3n4c(ncn4)nc(-c4ccccc4)c3)CC2)CCC1	feasible	ZINC
[NH3+]CCCCN1C(C(F)(F)F)NCCC1	feasible	ZINC
Cc1c(C(=O)NCc2csc(Cc3ccccc3)n2)sc2ncnc(NCC3OCCC3)c12	feasible	ZINC
COc1ccc(NC(c2ccc(COC(CCc3ccco3)=O)cc2)=O)cc1	feasible	ZINC
C[NH+]=C(NCCOc1cc(F)ccc1)NCC(C)C	feasible	ZINC
CCC[NH2+]C(C(CC)CC)CC	feasible	ZINC
CCOC(=O)C1CCN(C(=O)c2n[nH]cc2[N+]([O-])=O)CC1	feasible	ZINC
Cc1c2ccccc2oc(=O)c1C(=O)N1CCC(O)(C(F)(F)F)CC1	feasible	ZINC
CCCCC(CC)COc1ccc(OCC(Nc2c([N+]([O-])=O)cc(OCC)cc2)=O)cc1	feasible	ZINC
CCOC(=O)c1c[nH+]c2c(OCC)cccc2c1N(C)C	feasible	ZINC
Cc1ccc(S(N2CCN(CC(=O)Nc3cc(F)ccc3C)CC2)(=O)=O)cc1	feasible	ZINC
Fc1ccc(-c2n[nH]cc2C[NH2+]Cc2ccc(N3CCCC3)nc2)cc1	feasible	ZINC
CC(C(=O)NC1CC1)[NH+]1CCSCC1	feasible	ZINC
Cn1ncc(-c2cc(C[NH+]3CCC(C)(C)C3)ccc2)c1	feasible	ZINC
c1ccc(OS(CCn2cnc(C3CCC3)cc2=O)(=O)=O)cc1	feasible	ZINC
O=C(Nc1ccc2c(c1)OCCCO2)N(CCO)C1CCc2ccccc21	feasible	ZINC
CCS(NCC[NH2+]C(C)Cn1c[nH+]c(C)c1C)(=O)=O	feasible	ZINC
CC(Oc1ccc(F)cc1)C(=O)N(Cc1ccccc1Cl)C1CCS(=O)(=O)C1	feasible	ZINC
Cc1cc(CSc2nc3c(c(=O)n2-c2ccccc2)C2(Cc4c-3cccc4)CCCCC2)ccc1	feasible	ZINC
C[NH+]1CCC(N2CCCC(C(=O)NCc3ccncc3)C2)CC1	feasible	ZINC
Fc1cc(F)cc(CNC(=O)C2CCN(c3ncccc3S(=O)(=O)N3CCOCC3)CC2)c1	feasible	ZINC
CC(C)c1cc(NC(=O)CSc2ccc3c(c2)OCCCO3)on1	feasible	ZINC
CCCC([NH+](C)C)c1onc(Cc2coc(-c3ccc(OC)cc3)n2)n1	feasible	ZINC
CC[NH+](CC(Nc1sc2c(c1C#N)CCCC2)=O)CC(NC1CCS(=O)(=O)C1)=O	feasible	ZINC
CC(S(Cc1cc(Cl)c(Cl)cc1)(=O)=O)c1c(F)cccc1F	feasible	ZINC
C=CC[NH+](CCS(C)(=O)=O)CC(=O)[O-]	feasible	ZINC
CN(C)c1ccc(C(NCCNC(c2ccc(N(C)C)cc2)=S)=S)cc1	feasible	ZINC
COc1ccc(S(NCc2cc3n(n2)CC[NH2+]C3)(=O)=O)c2c1CCCC2	feasible	ZINC
Cc1sc(C(=O)NCc2ccnc(C)n2)cc1-c1ccc(F)cc1	feasible	ZINC
NC(C[NH+]1CCCC(C(NCc2cccc(-c3[n-]nnn3)c2)=O)C1)=O	feasible	ZINC
C#CCOc1cc(CNC(=[NH+]CC)NCc2ccnn2C)ccc1OC	feasible	ZINC
CCc1ccc(N(C(c2ccncc2)C(NC(C)(C)C)=O)C(Cn2nnc(-c3ccc(F)cc3)n2)=O)cc1	feasible	ZINC
COc1cccc2c1oc(=[NH+]c1c(F)ccc(Cl)c1)c(C(N)=O)c2	feasible	ZINC
CC(=O)c1sc(N2C(c3ccccc3)c3c(oc4c(cc(C)cc4)c3=O)C2=O)nc1C	feasible	ZINC
O=C(N1CC[NH+](C2CCCC2)CC(Cc2ccccn2)C1)C1CCCC1	feasible	ZINC
CCc1sc(NC(=O)NCCn2c(C)n[nH]c2=S)nn1	feasible	ZINC
O=C(NCCO)Cc1ccc(OCc2ccccc2)cc1	feasible	ZINC
CCC(NC(c1cc(-c2ccc(C)cc2)n[nH]1)=O)C(OC)=O	feasible	ZINC
CC(CCc1ccccc1F)C(=O)NC1CC[NH+]2CCCCC21	feasible	ZINC
c1cc(C(C)[NH2+]CCC2OCCC2)c(N(C)C)cc1	feasible	ZINC
CC(C)[NH+](CCNC(=O)c1c(SCc2sccc2)cccc1)C(C)C	feasible	ZINC
CCn1c(SCC(=O)Nc2c(C#N)c(C)c(C)n2Cc2occc2)nnc1-c1ccc(Cl)cc1	feasible	ZINC
CN(C)c1ccc(CNC(=O)C(Nc2ccc(N3CCCC3)nc2)=O)cc1F	feasible	ZINC
Cc1cscc1CNC1C(O)CS(=O)(=O)C1	feasible	ZINC
COc1ccc(-c2noc(C[NH+]3CCCC(C(Nc4cccc(C(C)=O)c4)=O)C3)n2)cc1OC	feasible	ZINC
CC(CC1[NH2+]CCCC1)Nc1ccc(Cl)cc1[N+](=O)[O-]	feasible	ZINC
CC1OCCC1C(=O)NCC(O)c1c(F)cccc1	feasible	ZINC
COCC(C)n1c(C)cc(C(=O)CSc2oc(-c3ccc4c(c3)OCO4)nn2)c1C	feasible	ZINC
Cc1ccc(-n2cc(C(=O)N3CCN(CCO)CC3)c(-c3ccccc3)n2)cc1	feasible	ZINC
c1ccc2c(c1)CC(C[NH2+]Cc1ccncc1)O2	feasible	ZINC
FC(F)(F)COCCOC(C1N(C(c2ccco2)=O)CCCC1)=O	feasible	ZINC
COCc1csc(NC(=O)N(C)C(C)CC#N)n1	feasible	ZINC
CC(NC(Cc1ccc[nH]1)=O)c1cccc(N2CCCC2=O)c1	feasible	ZINC
CCc1nc(NC(=O)C2CCOC2C)sc1C(OC)=O	feasible	ZINC
CCN1CC[NH+](CC(C)CNC(=O)NC(C)c2ccc(Cl)cc2)CC1	feasible	ZINC
C[NH2+]Cc1cc(C)ccc1OC1CCOC2(C1)CCC2	feasible	ZINC
CCC(C(=O)N1CC(=O)N2C(C1)c1c(cc(F)cc1)CC2)c1ccccc1	feasible	ZINC
C=CCn1c(SCC(=O)NC(C)c2c(Cl)cccc2)nc2sccc2c1=O	feasible	ZINC
CCOC(c1c(NC(=O)COc2cccc3ccccc32)sc2c1CCCC2)=O	feasible	ZINC
CNC(c1ccc(NC(NC(C)C[NH+]2CCCC(C)C2)=O)cc1Cl)=O	feasible	ZINC
CCCCOc1ccc(C(=O)N2C(CN3CCOCC3)CCC2)cc1OC	feasible	ZINC
Cc1cc(C(=O)NNC(=S)Nc2ccc(OC(C)C)cc2)c(C)s1	feasible	ZINC
N#Cc1c(N)sc2c1CCN(C(=O)CC(O)c1cc(F)ccc1)C2	feasible	ZINC
COC(=O)Cn1nnc(C[NH2+]C(C)c2oc(C)cc2)c1	feasible	ZINC
CC=C(C)C(NC(C)c1ccc2c(c1)NC(=O)CO2)=O	feasible	ZINC
COc1ccc(Cl)cc1	feasible	SAScore
O=C(OCc1ccccc1)c2ccccc2	feasible	SAScore
Cc2ccc(C(=O)Nc1ccccc1)cc2	feasible	SAScore
CCc2ccc(OC(=O)c1ccccc1Cl)cc2	feasible	SAScore
COC(=O)c1ccccc1NC(=O)CC(c2ccccc2)c3ccccc3	feasible	SAScore
COc1ccccc1c2ccccc2	feasible	SAScore
CCc2ccc(c1ccccc1)cc2	feasible	SAScore
CC(=O)Nc1ccccc1NC(=O)COc2ccccc2	feasible	SAScore
CN(COC(C)=O)c1nc(N(C)COC(C)=O)nc(N(C)COC(C)=O)n1	feasible	SAScore
CSc2ccc(OCC(=O)Nc1ccc(C(C)C)cc1)cc2	feasible	SAScore
COc2cc(CNc1ccccc1)ccc2OCC(=O)Nc3ccc(Cl)cc3	feasible	SAScore
CCC(CO)NC(=O)c2cccc(S(=O)(=O)N1CCCCCC1)c2	feasible	SAScore
Oc1c(Cl)cc(Cl)cc1CNc2cccc3cn[nH]c23	feasible	SAScore
NC(=O)Nc1nsnc1C(=O)Nc2ccccc2	feasible	SAScore
COc4ccc3nc(NC(=O)CSc2nnc(c1ccccc1C)[nH]2)sc3c4	feasible	SAScore
CCCCCC1OC(=O)CCCCCCCCC=CC1=O	feasible	SAScore
COC(=O)N4CCCC(N3CCC(n1c(=O)n(S(C)(=O)=O)c2ccccc12)CC3)C4	feasible	SAScore
Cc5c(C=NN3C(=O)C2C1CC(C=C1)C2C3=O)c4ccccc4n5Cc6ccc(N(=O)=O)cc6	feasible	SAScore
CSc2ncnc3cn(C1OC(CO)C(O)C1O)nc23	feasible	SAScore
CC(C)OCCCNC(=O)c3cc2c(=O)n(C)c1ccccc1c2n3C	feasible	SAScore
CCCC(NC(=O)C1CC2CN1C(=O)C(C(C)(C)C)NC(=O)Cc3cccc(OCCCO2)c3)C(=O)C(=O)NCC(=O)NC(C(O)=O)c4ccc(NS(N)(=O)=O)cc4	infeasible	SAScore
CC(C)(C)c4ccc(C(=O)Nc3nc2C(CC(=O)NCC#C)C1(C)CCC(O)C(C)(CO)C1Cc2s3)cc4	infeasible	SAScore
OC8Cc7c(O)c(C2C(O)C(c1ccc(O)c(O)c1)Oc3cc(O)ccc23)c(O)c(C5C(O)C(c4ccc(O)c(O)c4)Oc6cc(O)ccc56)c7OC8c9ccc(O)c(O)c9	infeasible	SAScore
CC45CC(O)C1C(CC=C2CC3(CCC12)OCCO3)C4CCC56OCCO6	infeasible	SAScore
CC(C)CC(NC(=O)C(CC(=O)NC2OC(CO)C(OC1OC(CO)C(O)C(O)C1NC(C)=O)C(O)C2NC(C)=O)NC(=O)c3ccccc3)C(=O)NC(C(C)O)C(N)=O	infeasible	SAScore
CCc1c(C)c2cc5nc(nc4[nH]c(cc3nc(cc1[nH]2)C(=O)C3(C)CC)c(CCC(=O)OC)c4C)C(C)(O)C5(O)CCC(=O)OC	infeasible	SAScore
COc8ccc(C27C(CC1C5C(CC=C1C2c3cc(OC)ccc3O)C(=O)N(c4cccc(C(O)=O)c4)C5=O)C(=O)N(Nc6ccc(Cl)cc6Cl)C7=O)cc8	infeasible	SAScore
CC(C)C(C)C=CC(C)C1CCC3C1(C)CCC4C2(C)CCC(O)CC25CCC34OO5	infeasible	SAScore
CCC(C)=CC(=O)OC1C(C)CC3OC1(O)C(O)C2(C)CCC(O2)C(C)(C)C=CC(C)C3=O	infeasible	SAScore
CC5CC(C)C(O)(CC4CC3OC2(CCC1(OC(C=CCCC(O)=O)CC=C1)O2)C(C)CC3O4)OC5C(Br)=C	infeasible	SAScore
CC=CC(O)CC=CCC(C)C(O)CC(=O)NCC(O)C(C)C(=O)NCCCC2OC1(CCCC(CCC(C)C=C(C)C(C)O)O1)CCC2C	infeasible	SAScore
COC4C=C(C)CC(C=CC=CC#CC1CC1Cl)OC(=O)CC3(O)CC(OC2OC(C)C(O)C(C)(O)C2OC)C(C)C(O3)C4C	infeasible	SAScore
COC4C(O)C(C)OC(OCC3C=CC=CC(=O)C(C)CC(C)C(OC2OC(C)CC1(OC(=O)OC1C)C2O)C(C)C=CC(=O)OC3C)C4OC	infeasible	SAScore
CCCC5OC(=O)C(C)C(=O)C(C)C(OC1OC(C)CC(N(C)C)C1O)C(C)(OCC=Cc3cnc2ccc(OC)cc2c3)CC(C)C4=NCCN6C(C4C)C5(C)OC6=O	infeasible	SAScore
CCC5OC(=O)C(C)C(=O)C(C)C(OC1OC(C)CC(N(C)C)C1O)C(C)(OCC#Cc4cc(c3ccc2ccccc2n3)no4)CC(C)C(=O)C(C)C6NC(=O)OC56C	infeasible	SAScore
CC5C4C(CC3C2CC=C1CC(OC(C)=O)C(O)C(O)C1(C)C2CC(O)C34C)OC56CCC(=C)CO6	infeasible	SAScore
CCC7(C4OC(C3OC2(COC(c1ccc(OC)cc1)O2)C(C)CC3C)CC4C)CCC(C6(C)CCC5(CC(OCC=C)C(C)C(C(C)C(OC)C(C)C(O)=O)O5)O6)O7	infeasible	SAScore
CC(=NO)CCCCC(=NO)C	infeasible	ANN
ClC(C)(C)CCCN	infeasible	ANN
N#CCCOCC#CC[N+](C)(C)CCCS(=O)(=O)[O-]	infeasible	ANN
c1ccccc1-C2O[C@H]3[C@H](O[C@H](C)C(=O)O)[C@@H](NC(=O)C)[C@@H](OCc4ccccc4)O[C@@H]3CO2	infeasible	ANN
CC(=O)OC1C[C@]2(Cl)C(Cl)CC3C4CCC(C(C)CCCC(C)C)C4(C)CCC3C2(C)CC1	infeasible	ANN
O=C(OC)C1CC(CC2(C(O)=O)C=1O)(C(O)=O)C(O)=C(C(OC)=O)C2	infeasible	ANN
O=C1OCC(=C1)C1CCC2(O)C3CCC4CC(OC5CC(O)C(C(C)O5)OC6CC(O)C(C(C)O6)OC7CC(O)C(O)C(C)O7)CCC4(C)C3CCC12C	infeasible	ANN
c12c3C4=C[C@H](CN([C@@H]4Cc1c[nH]c2ccc3)C)C(=O)N[C@@H](CC)CO	infeasible	KEGG
[C@@]123[C@]([C@H](N(CC2)CC2CCC2)Cc2c1cc(cc2)O)(CCCC3)O	infeasible	KEGG
[C@@]12([C@H]([C@H]3[C@H]([C@H](C2)O)[C@@]2(C(=CC(=O)CC2)CC3)C)CC[C@@]1(C(=O)COC(=O)CCC1CCCC1)O)C	infeasible	KEGG
[C@H]1([C@@H]([C@@H]([C@H]([C@H](O1)SC)OP(=O)(O)O)O)O)[C@H](NC(=O)[C@H]1N(C[C@@H](C1)CCC)C)[C@@H](Cl)C	infeasible	KEGG
C1C[C@H]([C@H](O[C@@H]1[C@@H](N)C)O[C@H]1[C@@H]([C@@H]([C@H]([C@H]([C@@H]1N)O)OC)N(C)C(=O)CN)O)N	infeasible	KEGG
[C@@H]12N(C(=C(CS1)SCSc1cnn[nH]1)C(=O)O)C(=O)[C@H]2NC(=O)/C(=N\O)/c1csc(n1)N	infeasible	KEGG
[C@H]1(C(=O)N2[C@@H]1SC([C@@H]2C(=O)O)(C)C)NC(=O)[C@@H](c1ccccc1)NC(=O)N1C(=O)N(CC1)S(=O)(=O)C	infeasible	KEGG
C1=C[C@]2(C(=CC1=O)[C@H](C[C@@H]1[C@@]2([C@H](C[C@]2([C@H]1C[C@H]([C@@H]2C(=O)COC(=O)C(C)(C)C)C)C)O)Cl)F)C	infeasible	KEGG
[C@@]1(C(=O)C)(OC(=O)C)[C@@]2([C@@H](CC1)[C@@H]1C=C(C3=CC(=O)CC[C@@H]3[C@H]1CC2)Cl)C	infeasible	KEGG
C1C(=O)C=C2C(=C3[C@@H](CC2)[C@H]2[C@](C=C3)([C@](CC2)(O)C#C)CC)C1	infeasible	KEGG
[C@@]12([C@@H](CC[C@@]1(C(=O)C)O)[C@H]1[C@H](CC2)[C@@H]2C(=CC(=O)CC2)C(=C1)C)C	infeasible	KEGG
c1(c2c3c(cc1)C[C@@H]1[C@H]4[C@@]3([C@H](C(=CC4)OC(=O)C)O2)CCN1C)OC	infeasible	KEGG
c1ccc2c(c1)[C@@]13[C@@H](N2C)[C@H]2[N+]4([C@@H](C1)C([C@@H](C2)[C@@H]([C@H]4O)CC)[C@H]3O)CCC	infeasible	KEGG
c1(c2c3c(cc1)C[C@@H]1[C@]4([C@@]3([C@H](C(=C(C4)C(=O)NC(c3onc(n3)c3ccccc3)(C)C)O)O2)CCN1CC1CC1)O)O	infeasible	KEGG
C[C@@H]1CC(=O)C[C@@H]2CC[C@@H]3[C@@H]4CC[C@H](O)[C@@]4(C)CC[C@H]3[C@]12C	infeasible	RASA
C[C@@]12CC[C@H]3[C@@H](CC[C@@H]4CC(=O)[C@H](F)C[C@]34C)[C@H]1CC[C@H]2O	infeasible	RASA
;ZINC structures are a random sample from ZINC database (SAScore <6)
;SAScore structures are from Ertl's article
;ANN structures are selected from DOI:10.1021/ci034043l if all five chemists in paper determine structure as infeasible
;KEGG are selected from Fukunishi's article where the consensus of scores was significant	these are also from KEGG database
;RASA are selected from Fukunishi's article but they are originaly from RASA article
