# Supplementary material for: Nonpher: computational method for design of hard-to-synthesize structures
Source: J Cheminform. 2017 Mar 20;9:20. doi: 10.1186/s13321-017-0206-2 (PMC5359269; doi:10.1186/s13321-017-0206-2)
Supplement: Supplementary file 4 — Additional file 4. SAscore training set. It contains SMILES of 54,750 structures considered to be hard-to-synthesize by the SAscore criterion (i.e., with SAscore higher than 6) and the same amount of easy-to-synthesize structures. [file 13321_2017_206_MOESM4_ESM.zip › Additional file 4.csv]

smiles	synthetic_feasibility	ZINC_ID
O=C1C=C2C=CC3CC2(O1)C1CCCC[NH+]31	infeasible	ZINC00000713
C1CC[NH+]2C(C1)C1CC(C3CCCC[NH+]3C1)C2	infeasible	ZINC00000721
C[NH+]1CCC23C4Oc5c(O)ccc(c52)CC1C3CCC4=O	infeasible	ZINC00001540
C=CC[NH+]1CCC23C4Oc5c(O)ccc(c52)CC1C3(O)CCC4=O	infeasible	ZINC00001772
O=C1CCC2(O)C3[NH+](CC4CC4)CCC22C1Oc1c(O)ccc(c12)C3	infeasible	ZINC00001773
O=C1NCC2(O1)C1CC[NH+](C2)CC1	infeasible	ZINC00007403
CC1OC2(CS1)C1CC[NH+](C2)CC1	infeasible	ZINC00008699
CC1OC2(CS1)C1CC[NH+](C2)CC1	infeasible	ZINC00010163
CC1OC2(CS1)C1CC[NH+](C2)CC1	infeasible	ZINC00010164
C[NH+]1C(CC[NH3+])CCC1	infeasible	ZINC00025200
[NH3+]CCC1[NH2+]CCCC1	infeasible	ZINC00025201
C[NH+]1C2CCC1CC([NH2+]C1CCCCC1)C2	infeasible	ZINC00027588
C[NH+]1CCN(C(=O)C2C3CC(C2C(=O)[O-])C=C3)CC1	infeasible	ZINC00032101
C[NH+]1CCC(=N)C(C#N)C1	infeasible	ZINC00033564
C=CC12C[NH+](C)C3C4COC(CC41)C1(c4c(cccc4)NC1=O)C32	infeasible	ZINC00033878
[NH3+]CCC12CC3(C[NH3+])CC(C)(CC(C)(C3)C1)C2	infeasible	ZINC00036445
CC1[NH2+]C(C(=O)[O-])CS1	infeasible	ZINC00039477
CC1[NH2+]C(C(=O)[O-])CS1	infeasible	ZINC00039480
OCC[NH+](CC1C2C=CC(C2)C1)CCO	infeasible	ZINC00041598
CC12CC3(C)CC([NH3+])(C1)CC(C(=O)[O-])(C2)C3	infeasible	ZINC00053642
FC1(F)C(F)(F)C2C3OC(C12)C1C2OC(C31)C=C2	infeasible	ZINC00055535
C=C(C)C1C2C3C4(C)C5(OC5CC4(O)C1C(=O)O2)C(=O)O3	infeasible	ZINC00058184
C[NH+]1CC=C2C(C#N)C(=N)C(C#N)(C#N)C3(C2C1)CC[NH+](C)CC3	infeasible	ZINC00059404
C[NH+]1CCN(C(=O)C23OCC4(C)C(CCC42C)C3)CC1	infeasible	ZINC00067558
CC12CCCC[NH+]1CC1CC2C[NH+]2C1CCCC2	infeasible	ZINC00073689
C[NH+]1C2CCC1CC(=O)C2	infeasible	ZINC00074846
CC1CC2CC(=NO)CC1[NH+](C)C2	infeasible	ZINC00083329
CC1OC2(C)OC1C1(C)OC(C)C2O1	infeasible	ZINC00085699
CCC1[NH2+]C(C(=O)[O-])CS1	infeasible	ZINC00086734
CCC1[NH2+]C(C(=O)[O-])CS1	infeasible	ZINC00086738
CCC1[NH2+]C(C(=O)[O-])CS1	infeasible	ZINC00086739
CC[NH+]1CCC2(CC[NH2+]C2)C1	infeasible	ZINC00100093
CC[NH+]1CCC2(CC[NH2+]C2)C1	infeasible	ZINC00100097
C[NH+]1CCCC2(CCC[NH2+]C2)C1	infeasible	ZINC00106618
C[NH+]1CCCC2(CCC[NH2+]C2)C1	infeasible	ZINC00106624
O=C1CC2OCC=C3C[NH+]4CCC56c7c(cccc7)N1C5C2C3CC46	infeasible	ZINC00119434
BrC12CC3CC(CC(Br)(C1)C3=O)C2=O	infeasible	ZINC00136222
C[NH+]1CCC([NH2+]C2CC2)CC1	infeasible	ZINC00153929
C[NH+]1CCC([NH2+]C2CC[NH+](C)CC2)CC1	infeasible	ZINC00154382
C1CC[NH+]2C(C1)C1CC(C3CCCC[NH+]3C1)C2	infeasible	ZINC00156956
C1CC[NH+]2C(C1)C1CC(C3CCCC[NH+]3C1)C2	infeasible	ZINC00157025
[NH3+]CC1CC[NH2+]CC1	infeasible	ZINC00157589
OC1C[NH+]2CCC1CC2	infeasible	ZINC00158080
OC1C[NH+]2CCC1CC2	infeasible	ZINC00158082
C[NH+]1C2CCC1CC([NH3+])C2	infeasible	ZINC00158261
C[NH+]1C2CCC1CC(O)C2	infeasible	ZINC00158421
C1CSC2(S1)CC1CCCC2CC11SCCS1	infeasible	ZINC00160313
C1CSC2(S1)CC1CCCC2CC11SCCS1	infeasible	ZINC00160314
CC1(C)C2CCC11C3(ON3SC1)C2	infeasible	ZINC00161391
CC1(C)C2CCC11C3(ON3SC1)C2	infeasible	ZINC00161394
O=C1C2CC[NH+](C1)CC2	infeasible	ZINC00164555
OC12C34CC5C(CCCC5)(O1)OC31CCCCC1CC2CCC4	infeasible	ZINC00177360
O=[N+]([O-])c1ccccc1C[NH+]1CC[NH+](CC2CC3CC2C=C3)CC1	infeasible	ZINC00178656
C[NH+](C)CCC[NH+]1CNC(=S)NC1	infeasible	ZINC00180366
C[NH+](C)CC(C)(C)C[NH2+]C1CC[NH+](C)CC1	infeasible	ZINC00181970
OC1C2CCCC1C([NH+]1CCCC1)CC2	infeasible	ZINC00185896
C1CSC2([NH2+]1)C1CC3C4([NH2+]CCS4)C(C1)CC2C3	infeasible	ZINC00186840
C1CC23CC4=NNC(=O)C14CC2=NNC3=O	infeasible	ZINC00189770
C1CC23CC4=NNC(=O)C14CC2=NNC3=O	infeasible	ZINC00189772
C1[NH+]2CCCCC2C2C1CC1[NH+](CCCC1)C2	infeasible	ZINC00189901
CC1(C)OC(=O)C2(C(=O)O1)C1C3C4CC5C3C2C2C5C4C12	infeasible	ZINC00190156
O=C1CSC2(N1)C1CC[NH+](C2)CC1	infeasible	ZINC00191476
O=C1CSC2(N1)C1CC[NH+](C2)CC1	infeasible	ZINC00191477
C[NH+]1C2CC(OC(=O)CC[NH+]3CCCC3)CC1CC2	infeasible	ZINC00198755
C[NH+]1C2CCC1CC(OC(=O)CC[NH+]1CCCCC1)C2	infeasible	ZINC00198767
CC[NH+](CCC(=O)OC1CC2[NH+](C)C(C1)CC2)CC	infeasible	ZINC00198866
C[NH+](C)CCc1[n-]nnn1	infeasible	ZINC00205484
CC1(C)C2CC1C(C[NH+]1C(CO)CCC1)=CC2	infeasible	ZINC00212377
CC1(C)C2CC1C(C[NH+]1C(CO)CCC1)=CC2	infeasible	ZINC00212385
CCCC12C(=O)C(C)(C[NH2+]C1)C[NH2+]C2	infeasible	ZINC00213686
OC1CC[NH+](CC2CC3C=CC2C3)CC1	infeasible	ZINC00215826
CC1(C)C2CC1C(C[NH+]1CCCC(O)C1)=CC2	infeasible	ZINC00219789
CC1(C)C2CC1C(C[NH+]1CCCC(O)C1)=CC2	infeasible	ZINC00219802
CCC[NH+]1CCC([NH+](C)C2CC[NH+](C)CC2)CC1	infeasible	ZINC00221721
OC12CC3CC(C4([NH2+]CCS4)C(C3)C1)C2	infeasible	ZINC00225126
[NH3+]C12CC3CC(C1)CC(CC(=O)[O-])(C2)C3	infeasible	ZINC00235443
C[NH+]1C2CCC1CC(OC(=O)CC[NH+]1CCOCC1)C2	infeasible	ZINC00235628
C[NH+]1CCOCC[NH+](C)CCOCC1	infeasible	ZINC00242351
C1C2CC(C1)C([NH+]1CCC([NH+]3CCCCC3)CC1)C2	infeasible	ZINC00243764
C[NH2+]C12CC3(S)CC(CC(C3)C1)C2	infeasible	ZINC00244198
CC12CC3(C)CC([NH3+])(C1)CC(O)(C2)C3	infeasible	ZINC00246606
CC12CC3CC([NH3+])(C1)CC(CO)(C3)C2	infeasible	ZINC00246609
OC12CC3CC(C(=NNc4[n-]nnn4)C(C3)C1)C2	infeasible	ZINC00246690
CC12C[NH2+]CC(C)(C1=O)C[NH2+]C2	infeasible	ZINC00247036
[NH3+]C12CC3CC(C1)CC([NH3+])(C3)C2	infeasible	ZINC00248737
[NH3+]C12CC3CC(C1)CC(C(=O)[O-])(C2)C3	infeasible	ZINC00248755
CC=C1C2C(C=O)=C3Nc4ccccc4C33CC[NH+](C3C2)C1	infeasible	ZINC00265486
CC12CC3CC(C[NH+]4CCOCC4)(C1)CC(C)(C2)C3	infeasible	ZINC00268010
S=C1NNC2(CC3CC2C2CCCC32)NN1	infeasible	ZINC00268242
c1ccc(N2CC[NH+](CC3=CCC4CC3C4(C)C)CC2)[nH+]c1	infeasible	ZINC00278022
Nc1ccc2c(c1)C13CC[NH+]4CC5=CCOC6CC(=O)N2C1C6C5CC43	infeasible	ZINC00279315
C=C(C)C[NH+](C1CC[NH+](C)CC1)CC	infeasible	ZINC00279504
C=C(C)C[NH+](C1CC[NH+](CCC)CC1)CC	infeasible	ZINC00279659
C=C(C)C[NH+](CC)C1CC[NH+](CC)CC1	infeasible	ZINC00279952
OC1(c2ccccc2)C2C3(O)C(Br)C4C2C2CC4C3C21	infeasible	ZINC00283870
S=c1sc2c(s1)SC1C(CC3C1C1C=CC3C1)S2	infeasible	ZINC00291362
CC1CCC[NH+](C2CC[NH2+]CC2)C1	infeasible	ZINC00299464
CC1CCC[NH+](C2CC[NH2+]CC2)C1	infeasible	ZINC00299465
CC1OC(C)C[NH+](C2CC[NH2+]CC2)C1	infeasible	ZINC00299476
CC1OC(C)C[NH+](C2CC[NH2+]CC2)C1	infeasible	ZINC00299478
CC1OC(C)C[NH+](C2CC[NH2+]CC2)C1	infeasible	ZINC00299479
[NH3+]CCC12CC3(C[NH3+])CC(CC(C3)C1)C2	infeasible	ZINC00333461
[NH3+]CC12CC3([NH3+])CC(CC(C3)C1)C2	infeasible	ZINC00333468
SCC[NH+]1CCSC1	infeasible	ZINC00335433
CCC[NH+]1C2CCC1CC(O)C2	infeasible	ZINC00336721
CC[NH+]1C2CCC1CC(O)C2	infeasible	ZINC00336723
c1cc2[nH]c3c(c2cc1)CC[NH+]1C2CCC(C4[NH2+]CCCC24)C13	infeasible	ZINC00338156
COC(=O)C1CC23C4[NH+](CCC44c5c(cccc5)NC14CC2)CC=C3	infeasible	ZINC00338360
CC12C[NH+](CC#N)CC(C)(C1=O)C[NH+](CC#N)C2	infeasible	ZINC00340999
CC12C[NH2+]CC(C)(C1)C[NH+](Cc1cc(Br)ccc1)C2	infeasible	ZINC00346464
CC12CC(C)(C[NH2+]C1)C[NH+](Cc1ccccc1Br)C2	infeasible	ZINC00346472
COC(=O)C1CC23C=C[NH2+]C4CCC5(c6c(cccc6)NC15C2C)C43	infeasible	ZINC00348357
C1C[NH+]=C(C2=[NH+]CCN2)N1	infeasible	ZINC00349622
C[NH+]1CCC2(C1)C[NH+](Cc1ccccc1)CC2	infeasible	ZINC00351651
C[NH+]1CC2(C)C(O)C(C)(C[NH2+]C2)C1	infeasible	ZINC00374882
C[NH+]1CCC2([NH2+]CC34C=CC(CC3C2)O4)CC1	infeasible	ZINC00377052
C[NH+]1C2CC(O)C1CC(=O)C2	infeasible	ZINC00388126
C[NH+]1C2CC(O)C1CC(=O)C2	infeasible	ZINC00388127
C[NH+](C)CCC[NH+](C)C	infeasible	ZINC00388176
C[NH+]1C(CC[NH3+])CCC1	infeasible	ZINC00388243
O[N+]12CC[N+](F)(CC1)CC2	infeasible	ZINC00388683
C=CC[NH+]1CCC23C4Oc5c(O)ccc(c52)CC1C3(O)CCC4=O	infeasible	ZINC00389747
C[NH+]1C(CO)CCC1	infeasible	ZINC00391247
C[NH+]1C(CO)CCC1	infeasible	ZINC00391249
C=CC[NH+]1CCC23C4Oc5c(O)ccc(c52)CC1C3(O)CCC4=O	infeasible	ZINC00391802
C1COC2(O1)C1CCC3OC(=O)C1(C(C([O-])=O)C2)C3	infeasible	ZINC00392761
C1COC2(O1)C1CCC3OC(=O)C1(C(C([O-])=O)C2)C3	infeasible	ZINC00392762
C[N+]12CCC34c5c(cccc5)N5C(=O)CC6OCC=C(C1)C(CC32)C6C54	infeasible	ZINC00393340
C[NH+](C)C1CC[NH2+]CC1	infeasible	ZINC00393639
C[NH2+]CC(C)C[NH2+]C	infeasible	ZINC00394171
OC1C(C[NH+]2CCCCC2)C2CC1CC2	infeasible	ZINC00394562
C=CC1C[NH+]2CCC1CC2CO	infeasible	ZINC00395663
COc1ccc2c3c1OC1C33CC[NH+](C)C(C2)C3C=CC1O	infeasible	ZINC00402777
C[NH+]1CCC23C4Oc5c(O)ccc(c52)CC1C3CCC4=O	infeasible	ZINC00402954
C[NH+]1C(C(=O)[O-])CCC1	infeasible	ZINC00403075
C[NH+]1C(C(=O)[O-])CCC1	infeasible	ZINC00403077
C=C1CCC2(O)C3[NH+](CC4CC4)CCC22C1Oc1c(O)ccc(c12)C3	infeasible	ZINC00403529
COc1c2c3c(cc1)CC1[NH+](C)CCC33C(O2)C(=O)CCC13O	infeasible	ZINC00403533
O=C1C=C2C=CC3CC2(O1)C1CCCC[NH+]31	infeasible	ZINC00403591
COc1c2c3c(cc1)CC1[NH+](C)CCC33C(O2)C(OC)=CC=C13	infeasible	ZINC00403600
C[NH+]1CCC(O)C1	infeasible	ZINC00404446
C[NH+]1CCC(O)C1	infeasible	ZINC00404448
CC(CC[NH+](C)C)[NH+](C)C	infeasible	ZINC00404465
CC(CC[NH+](C)C)[NH+](C)C	infeasible	ZINC00404466
C[NH2+]C1CC[NH+](C)CC1	infeasible	ZINC00407037
CC[NH+]1CCC2(N(C(=O)C)CC34OC(CC3C2)C=C4)CC1	infeasible	ZINC00444298
ClC1=C(Cl)C2(Cl)C3CC=CC3C1(Cl)C21OCCO1	infeasible	ZINC00481830
CC=C1C2C(C#N)=C3Nc4ccccc4C33CC[NH+](C3C2)C1	infeasible	ZINC00485543
OC1C2CCC1C([NH+]1CCCC1)CC2	infeasible	ZINC00488157
Cn1c2c(c3c1CC[NH+](C)C3)C[NH+](C)CC2	infeasible	ZINC00488738
COc1ccc2c3c1OC1C33CC[NH+](C)C(C2)C3C=CC1O	infeasible	ZINC00490120
FC1(Br)C2C3C(C4(CC4)C12)C1C2(CC2)C3C=C1	infeasible	ZINC00495165
CCC[NH+]1CCC2(C(C#N)C(=O)OC([S-])=C2C#N)CC1	infeasible	ZINC00499655
CCC[NH+]1CCC2(C(C#N)C(=O)OC([S-])=C2C#N)CC1	infeasible	ZINC00499656
C[NH+](C)C1CC(C)[NH+](C)CC1C	infeasible	ZINC00500285
C[NH+]1CC2CCCC3(C1)C(=O)NC1([NH+]=C23)CCCCC1	infeasible	ZINC00517750
COc1c2c3c(cc1)CC1[NH+](C)CCC33C(O2)C(=O)CCC31	infeasible	ZINC00517836
O=C1C=C2C=CC3CC2(O1)C1CCCC[NH+]31	infeasible	ZINC00518119
CC1=CCC2COC(C[NH+]3CCCCC3)C1C2	infeasible	ZINC00518649
CC1=CCC2COC(C[NH+]3CCCCC3)C1C2	infeasible	ZINC00518650
C=CCS(=O)CC(O)C[NH+]1CC2CC(c3n(c(=O)ccc3)C2)C1	infeasible	ZINC00519316
C=CCS(=O)CC(O)C[NH+]1CC2CC(c3n(c(=O)ccc3)C2)C1	infeasible	ZINC00519317
CC[NH+]1CC2CCCC3(C1)C(=O)NC1([NH+]=C23)CCCCC1	infeasible	ZINC00519327
C#CC1(O)CC(C)[NH+](C)CC1C	infeasible	ZINC00523003
COc1c2c3c(cc1)CC1[NH+](C)CCC33C(O2)C(OC)=CC=C13	infeasible	ZINC00525470
CC(O)C#CC[NH+]1C2CC(C)(C1)CC(C)(C)C2	infeasible	ZINC00526008
CC(O)C#CC[NH+]1C2CC(C)(C1)CC(C)(C)C2	infeasible	ZINC00526010
CC(=O)N(C)C1C2[NH+]3CCC2OC1C3	infeasible	ZINC00526487
CC12C3CCC1(C)C(C#N)(N(NC=O)C2)C3	infeasible	ZINC00527591
C#CC1(O)C2CC[NH+](C1)CC2	infeasible	ZINC00544570
C#CC1(O)C2CC[NH+](C1)CC2	infeasible	ZINC00544571
[NH3+]C12CC3CC(C1)CC(O[N+](=O)[O-])(C2)C3	infeasible	ZINC00546914
ClC1=C(Cl)C2(Cl)C(Cl)(Cl)C1(Cl)C1C3CC(C21)C1OC31	infeasible	ZINC00607816
CC1CCCC([NH+](C)C2CC[NH+](C)CC2)C1	infeasible	ZINC00757797
C[NH+]1CCC([NH+]2CCCC(C(N)=O)C2)CC1	infeasible	ZINC00758057
C[NH+]1CCC([NH+]2CCCC(C(N)=O)C2)CC1	infeasible	ZINC00758059
C=C1C(=O)OC2C1CCC(C)(O)C13CC4(C(=O)OC5C6C(C)=CCC6C(C)(O)CC(CC(C)=O)C45)C(C)(C12)C=C3	infeasible	ZINC00792616
CC(=O)OC12C(Br)C3C4CC5C(C(Br)C1C53)C24	infeasible	ZINC00850747
O=C([O-])C1[NH2+]CCC1	infeasible	ZINC00895071
O=C([O-])C1[NH2+]CCC1	infeasible	ZINC00895360
O=C([O-])C1[NH2+]CC(O)C1	infeasible	ZINC00895455
O=C([O-])C1[NH2+]CC(O)C1	infeasible	ZINC00895457
O=C([O-])C1[NH2+]CC1	infeasible	ZINC00897437
CCC1C(O)N2C3CC45C(O)C3C1CC2C4N(C)c1ccccc15	infeasible	ZINC00898188
OCC1=CC[NH+]2CCC(O)C12	infeasible	ZINC00899253
CC1=C2C(=O)C3C4(C)CCC(O)CC4=CCC3C2CCC11OC2CC(C)C[NH2+]C2C1C	infeasible	ZINC00900400
C[NH+]1C2CCC1C(C(=O)[O-])C(O)C2	infeasible	ZINC00900474
O=S1OCC2C3(Cl)C(Cl)(Cl)C(Cl)(C(Cl)=C3Cl)C2CO1	infeasible	ZINC00900777
OC1CC[NH+]2CC(O)C(O)C(O)C21	infeasible	ZINC00901326
[NH3+]CCC([NH3+])C(=O)[O-]	infeasible	ZINC00901694
O=C([O-])C1[NH2+]CC(O)C1	infeasible	ZINC00901736
O=C([O-])C1[NH2+]CC(O)C1	infeasible	ZINC00901791
O=C([O-])C1[NH2+]CCSC1	infeasible	ZINC00901862
CC1=C2C(=O)C3C4(C)CCC(O)CC4=CCC3C2CCC11OC2CC(C)C[NH2+]C2C1C	infeasible	ZINC00904390
O=C1N(C[NH+]2CCOCC2)c2ccccc2C11OCC2(CC3CC2C=C3)CO1	infeasible	ZINC00904609
CC(C([O-])=O)C1CCC2C1(C)CC(=O)C13OC4CC(C1(C)CC4)CCC23	infeasible	ZINC00950003
[O-]c1ccc[nH+]c1	infeasible	ZINC00967325
O=C([O-])C1[NH2+]CSC1	infeasible	ZINC00967473
O=C([O-])C1[NH2+]CSC1	infeasible	ZINC00967474
C[NH+]1CCCC1CC(=O)CC1[NH+](C)CCC1	infeasible	ZINC00968237
CC1(C)[NH2+]C(C)(C)CC2(C1)OC(=O)N(CCN1C(C)(O)C3(OC1=O)CC(C)(C)[NH2+]C(C)(C)C3)C2(C)O	infeasible	ZINC00969648
CC1(C)[NH2+]C(C)(C)C(C)C2=C1CCC1(O2)C(C)(C)[NH2+]C(C)(C)C(C)C1=O	infeasible	ZINC00974672
OC12ONC(c3ncccc3)C1[NH+]1CCC2CC1	infeasible	ZINC00978757
O=C1OC2C(I)C3CC2C1(Cl)C3	infeasible	ZINC00988449
ClC1=C(Cl)C2(Cl)C3CC=CC3C1(Cl)C21OCCO1	infeasible	ZINC00988676
CC1OC2(C)OC1C1(C)OC(C)C2O1	infeasible	ZINC01043981
BrC12CC3CC(CC(Br)(C1)C3=O)C2=O	infeasible	ZINC01045345
COc1cc2c(cc1OC)C13CC[NH+]4CC5=CCOC6CC(=O)N2C1C6C5CC43	infeasible	ZINC01069090
O=C1C2C3C=CC(C33CC3)C2C(=O)C2C3C=CC(C33CC3)C12	infeasible	ZINC01072574
OCC1[NH+]2CCC(C1(O)O)CC2	infeasible	ZINC01081506
OCC1[NH+]2CCC(C1(O)O)CC2	infeasible	ZINC01081507
Fc1ccccc1N1CC[NH+](C2CC[NH+](CC3C4CC(C3)C=C4)CC2)CC1	infeasible	ZINC01154791
O=[N+]([O-])c1ccc(C[NH+]2CC[NH+](CC3C4C=CC(C4)C3)CC2)cc1	infeasible	ZINC01177722
C=C1C(C)(O)C(=O)OCC2=CC[NH+]3CCC(OC(=O)C(=CC)C1)C23	infeasible	ZINC01196937
OCC[NH+](CC1C2C=CC(C2)C1)CCO	infeasible	ZINC01226150
CP(O)(C[NH+]1C(C(=O)[O-])CCC1)=O	infeasible	ZINC01227726
C1=CC2C(C[NH+]3CCOCC3)CC1C2	infeasible	ZINC01229221
CC1(C)C2CCC(C2)C1CC1OC(C[NH+]2CCCCC2)CO1	infeasible	ZINC01229978
CC1C2CC3(C)CC1(C)CC(C1(C)CC(=O)O1)(C2)C3	infeasible	ZINC01230260
[NH3+]CC(O)C[NH+]1CCOCC1	infeasible	ZINC01233468
[NH3+]CC(O)C[NH+]1CCOCC1	infeasible	ZINC01233469
CC[NH+](C1C2CC3C(CC)(C2)C31)CC	infeasible	ZINC01240808
CC=C1C[NH+]2C3CC45c6c(cccc6)NC4C2CC1C3(C(=O)OC)C5O	infeasible	ZINC01280015
CC=C1C2CC3C4(CC[N+]3(CCC)C1)c1cccc(O)c1NC4=C2C=O	infeasible	ZINC01280072
CC=C1CC(C)C(CO)(O)C(=O)OCC2=CC[NH+]3CCC(OC1=O)C23	infeasible	ZINC01280152
CC(=O)N(C)C1C2[NH+]3CCC2OC1C3	infeasible	ZINC01280209
COC(=O)C1(C)CCCC2(C)C1CCC13C=C(C(C)C)C(CC21)C1C(=O)C=C(Cl)C(=O)C13	infeasible	ZINC01280210
CC12CC([NH+](CC3C4[NH+](CCCC4)CCC3)C1)CC(C)(C)C2	infeasible	ZINC01280572
COc1c2c3c(cc1)CC1[NH+](C)CCC33C(O2)C(=O)CCC31	infeasible	ZINC01280665
C[NH2+]CC(O)C[NH+]1CCC(C)CC1	infeasible	ZINC01295996
C[NH2+]CC(O)C[NH+]1CCC(C)CC1	infeasible	ZINC01295998
[NH3+]CC1OCC[NH2+]C1	infeasible	ZINC01296004
C[N+]12CCC34c5c(cccc5)N5C(=O)CC6OCC=C(C1)C(CC32)C6C54	infeasible	ZINC01319141
O=C1CC2OCC=C3C[N+]4([O-])CCC56c7c(cccc7)N1C5C2C3CC64	infeasible	ZINC01319223
C[NH+]1CCC23C4Oc5c(O)ccc(c52)CC1C3CCC4=O	infeasible	ZINC01319956
C=CC1C[NH+]2CCC1CC2CO	infeasible	ZINC01320155
CC1=CCC2COC(C[NH+]3CCCCC3)C1C2	infeasible	ZINC01322843
C1CC[NH+]2C(C1)C1CC(C3CCCC[NH+]3C1)C2	infeasible	ZINC01408502
C1CC2[NH2+]C1CC2	infeasible	ZINC01420527
CON=C1C[NH2+]CC1C[NH3+]	infeasible	ZINC01420565
CON=C1C[NH2+]CC1C[NH3+]	infeasible	ZINC01420567
C=CCC1(O)CC2CCC([NH+]2C)C1	infeasible	ZINC01422773
CC(C)[NH+]1CC2CCCC3(C1)C(=O)NC1([NH+]=C23)CCCCC1	infeasible	ZINC01428108
CC1(CBr)C2CCC1(C)C1(C22OCCO2)OCCO1	infeasible	ZINC01428235
OC12CC(n3c(nnn3)N1)C1COC2O1	infeasible	ZINC01443997
C[NH+](C)CCS	infeasible	ZINC01481997
[NH3+]C(C([O-])=O)C12CC(C([O-])=O)(C1)C2	infeasible	ZINC01485767
C1C[NH+]2CCC1CC2	infeasible	ZINC01486613
C[NH+]1CCC([NH+]2CCCC(C(=O)[O-])C2)CC1	infeasible	ZINC01503145
C[NH+]1CCC([NH+]2CCCC(C(=O)[O-])C2)CC1	infeasible	ZINC01503147
CCC[NH+]1CCC([NH+]2CC(C(=O)[O-])CCC2)CC1	infeasible	ZINC01503149
CCC[NH+]1CCC([NH+]2CC(C(=O)[O-])CCC2)CC1	infeasible	ZINC01503151
C[NH+]1CCC([NH3+])CC1	infeasible	ZINC01529080
[NH3+]C(CSSCC([NH3+])C([O-])=O)C([O-])=O	infeasible	ZINC01529198
[NH3+]C(CSSCC([NH3+])C([O-])=O)C([O-])=O	infeasible	ZINC01529200
[NH3+]C(CCSCC([NH3+])C([O-])=O)C([O-])=O	infeasible	ZINC01529407
C[NH2+]CCCC[NH3+]	infeasible	ZINC01529509
C[NH2+]CCCCC([NH3+])C(=O)[O-]	infeasible	ZINC01529511
[NH3+]CCC[NH2+]CCC[NH3+]	infeasible	ZINC01529642
[NH3+]C(C(=O)[O-])CCP(=O)CO	infeasible	ZINC01530020
[NH3+]CCCC[NH2+]CCCC[NH3+]	infeasible	ZINC01530408
[NH3+]C(CSCSCC([NH3+])C([O-])=O)C([O-])=O	infeasible	ZINC01531043
CC(OP([O-])([O-])=O)C([NH3+])C([O-])=O	infeasible	ZINC01532464
[NH3+]CCCC([NH3+])C(=O)[O-]	infeasible	ZINC01532530
[NH3+]CCCC[NH3+]	infeasible	ZINC01532552
[NH3+]CCCC[NH2+]CCC[NH3+]	infeasible	ZINC01532612
[NH3+]C(CCCC[NH2+]C(CCC([O-])=O)C([O-])=O)C([O-])=O	infeasible	ZINC01532666
[NH3+]C(CSSCC([NH3+])C([O-])=O)C([O-])=O	infeasible	ZINC01532673
[NH3+]CCCC([NH3+])C(=O)[O-]	infeasible	ZINC01532678
[NH3+]C(CCSCC([NH3+])C([O-])=O)C([O-])=O	infeasible	ZINC01532680
[NH3+]C(CCCC([NH3+])C([O-])=O)C([O-])=O	infeasible	ZINC01532712
[NH3+]C(CCCC([NH3+])C([O-])=O)C([O-])=O	infeasible	ZINC01532722
[NH3+]CCC[NH2+]CCCC[NH2+]CCC[NH3+]	infeasible	ZINC01532734
[NH3+]CCC[NH3+]	infeasible	ZINC01532804
[NH3+]CCCC([NH3+])CC(=O)[O-]	infeasible	ZINC01532872
[NH3+]CC(O)CCC([NH3+])C(=O)[O-]	infeasible	ZINC01532890
[NH3+]CCC[NH2+]C1CC1	infeasible	ZINC01536990
[NH3+]CCOCC([NH3+])C(=O)[O-]	infeasible	ZINC01544494
CC1OC2(CS1=O)C1CC[NH+](C2)CC1	infeasible	ZINC01547008
C#CCOC1C[NH+]2CCC1CC2	infeasible	ZINC01547638
[NH3+]CCCC[NH+]1CC1	infeasible	ZINC01552621
OCC12C3(C)CC(OC(C)=O)C(OC1C=C(C)C(=O)C2O)C31CO1	infeasible	ZINC01559479
C1OC[NH+]2C1CSC2	infeasible	ZINC01561053
CC(C)(SSC(C)(C)C([NH3+])C([O-])=O)C([NH3+])C([O-])=O	infeasible	ZINC01562117
CC(C)(SSC(C)(C)C([NH3+])C([O-])=O)C([NH3+])C([O-])=O	infeasible	ZINC01562118
CC(C)(SSC(C)(C)C([NH3+])C([O-])=O)C([NH3+])C([O-])=O	infeasible	ZINC01562120
C[NH+]1CCC(C(=O)[O-])C1	infeasible	ZINC01563502
COC1=CC2(CC=C)C(C3C(CC=C)=CC2(OC)C(=O)C3(OC)OC)C(OC)(OC)C1=O	infeasible	ZINC01565314
O=C1CCC2(O)C3[NH+](Cc4ccoc4)CCC22C1Oc1c(O)ccc(c12)C3	infeasible	ZINC01565947
O=C1CCC2(O)C3[NH+](Cc4ccoc4)CCC22C1Oc1c(O)ccc(c12)C3	infeasible	ZINC01565949
C1CC2NS(=O)(=O)NC3CCC4NS(=O)(=O)NC1N2S(=O)(=O)N43	infeasible	ZINC01572807
C1=CC2CC1CC21C(=O)C2(CC3C=CC2C3)C1=O	infeasible	ZINC01573682
OC1CC[NH2+]C1	infeasible	ZINC01574930
CC(OP([O-])([O-])=O)C([NH3+])C([O-])=O	infeasible	ZINC01574931
CC(OP([O-])([O-])=O)C([NH3+])C([O-])=O	infeasible	ZINC01574932
CC(OP([O-])([O-])=O)C([NH3+])C([O-])=O	infeasible	ZINC01574933
NC(=[NH2+])NCC([NH3+])C(=O)[O-]	infeasible	ZINC01576365
C#CC[NH+](C)C	infeasible	ZINC01577500
S1CC#CCSCC#CC1	infeasible	ZINC01579050
CC1(C)OC2(C)C([NH+]3CCCCC3)=CC1CC2	infeasible	ZINC01579357
[NH3+]CCC[NH+]1CCCC1	infeasible	ZINC01580145
NC(=O)C1=CC2C3(O)C=CC2C(OC3=O)O1	infeasible	ZINC01583583
C1[NH2+]CSC1	infeasible	ZINC01584141
[NH3+]C(CCSSCCC([NH3+])P([O-])([O-])=O)P([O-])([O-])=O	infeasible	ZINC01584378
O=C1CCC2CCC1[NH2+]2	infeasible	ZINC01584441
CC([NH3+])C(=[NH2+])NO	infeasible	ZINC01585051
C[NH+]1C2CCC1C(O)CC2	infeasible	ZINC01585379
C[NH2+]CCC[NH3+]	infeasible	ZINC01586437
C[NH+](CCC[NH3+])CCC[NH3+]	infeasible	ZINC01586449
COC(=O)C12CC3(C)C[NH+](CC(C)(C3=O)C1=O)C2	infeasible	ZINC01587449
C[NH+](C)CCC[NH3+]	infeasible	ZINC01587811
COC(=O)NC12OC(C)C3CC(C[NH+](Cc4ccccc4)C13)C2	infeasible	ZINC01592452
C[NH+]1CCC2(OCC[NH+]2CCO)CC1	infeasible	ZINC01592682
C[NH+](CCSCC([NH3+])C([O-])=O)CCSCC([NH3+])C([O-])=O	infeasible	ZINC01593491
C[NH+]1CC(C=O)CC=C1	infeasible	ZINC01595510
C(C#CC[NH+]1CCCC1)[NH+]1CCCC1	infeasible	ZINC01599821
CC1CCC[NH+](CC#CC[NH+]2CC(C)CCC2)C1	infeasible	ZINC01599825
[NH3+]C(CCC([NH3+])C([O-])=O)C([O-])=O	infeasible	ZINC01603014
[NH3+]C(CCC([NH3+])C([O-])=O)C([O-])=O	infeasible	ZINC01603015
[NH3+]C(CCC([NH3+])C([O-])=O)C([O-])=O	infeasible	ZINC01603017
C[NH+](C)CCC[NH+]1CCC2(CCSCC2)C1	infeasible	ZINC01603885
C[NH+]1C2CC3CC1C(O)C2O3	infeasible	ZINC01604017
CC[NH+](CCCC([NH2+]C)C)CC	infeasible	ZINC01605539
CC1C[NH2+]C(C(=O)[O-])C1	infeasible	ZINC01605761
CC1C[NH2+]C(C(=O)[O-])C1	infeasible	ZINC01605762
CC1C[NH2+]C(C(=O)[O-])C1	infeasible	ZINC01605763
CC1C[NH2+]C(C(=O)[O-])C1	infeasible	ZINC01605764
[NH3+]CC1CCC1C[NH3+]	infeasible	ZINC01606841
CCC1(O)CC2C3C(C(=O)OC)=C4Nc5ccccc5C44CC[NH+](C13)C24	infeasible	ZINC01608298
C1C[NH+]2CCC1CC2C(=O)N1CCN(C(=O)C2CC3CC[NH+]2CC3)CC1	infeasible	ZINC01610886
COc1c2c3c(cc1)CC1[NH+](C)CCC33C(O2)C(OC)(OC)C=CC13Cl	infeasible	ZINC01611796
CN(C(=O)C1CC1)C1C2[NH+]3CCC2OC1C3	infeasible	ZINC01617431
O=C1C2C3C4(SCCS4)C4C1C1CC4C3C12	infeasible	ZINC01618351
O=C1C2CCC[NH+](C2)CC1	infeasible	ZINC01621724
[NH3+]C(CSS(CC([NH3+])C([O-])=O)(=O)=O)C([O-])=O	infeasible	ZINC01623383
ClC1C[NH+]2CCC1CC2	infeasible	ZINC01627168
[O-]C(=O)C12C(C([O-])=O)(C3CCC1C3)C1CCC2C1	infeasible	ZINC01628943
COc1c2c3c(cc1)CC1[NH+](C)CCC33C(C)(O2)C2(OC)C=CC13c1c2c(O)ccc1O	infeasible	ZINC01630118
CC1(C)C2CCC11C(=NS(=O)(=O)C1)C21OCC(C)(C)CO1	infeasible	ZINC01631634
C[NH+](C)CC(CO)(C[NH+](C)C)C[NH+](C)C	infeasible	ZINC01636917
COc1c2c3c(cc1)CC1[NH+](C)CCC33C(O2)C2(OC)C(C(O)(C)C)CC31CC2	infeasible	ZINC01639238
C#CC[NH+](C)CCO	infeasible	ZINC01639901
O=C1C(C[NH+]2CCCC2)CCCC1C[NH+]1CCCC1	infeasible	ZINC01640635
C[NH+]1C(CC[NH+]2CCCCC2)CCCC1	infeasible	ZINC01641423
CC#CC(O)(C(=O)OC1C[NH+]2CCC1CC2)C(C)C	infeasible	ZINC01641754
C=C(C)C#CC(O)(C(C)C)C(=O)OC1C[NH+]2CCC1CC2	infeasible	ZINC01641814
O=C1C(C[NH+]2CCCC2)CCC1C[NH+]1CCCC1	infeasible	ZINC01642436
O=CCC12CC(=O)OC(C1)C(I)CC21OCCO1	infeasible	ZINC01642813
C1CC[NH+](CCC2[NH2+]CCCC2)C1	infeasible	ZINC01646599
CC1(C)C2C=C(CC[NH+]3CCOCC3)CC1C2	infeasible	ZINC01647296
CC(C)=C1CC23OC1(O)C=C(C)C2CCC3C	infeasible	ZINC01648536
C[NH+](C)CCC1[NH2+]CCCC1	infeasible	ZINC01655612
CC[NH2+]CCC[NH3+]	infeasible	ZINC01655620
CC[NH2+]CC#CC[NH2+]CC	infeasible	ZINC01655623
CCC[NH2+]CCC[NH3+]	infeasible	ZINC01655626
[NH3+]C(C([O-])=O)CCP([O-])([O-])=O	infeasible	ZINC01656225
[NH3+]CCC[NH2+]CCC[NH2+]CCC[NH3+]	infeasible	ZINC01656877
Oc1ccc2c3c1OC1C33C(O)(CCC1O)C([NH+](CC1CC1)CC3)C2	infeasible	ZINC01656961
O=C1C[NH+]2CCCC1C2	infeasible	ZINC01657460
c1cc2[nH]c3c(c2cc1)CC[NH+]1C2CCC(C4[NH2+]CCCC24)C13	infeasible	ZINC01657911
CC[NH+](CC(O)C[NH3+])CC	infeasible	ZINC01665975
C[NH+](C)CC1C(=O)C(C[NH+](C)C)CC1	infeasible	ZINC01670751
C[NH+](C)CC1C(=O)C(C[NH+](C)C)CC1	infeasible	ZINC01670752
C[NH+](C)CC1C(=O)C(C[NH+](C)C)CC1	infeasible	ZINC01670753
C[NH+]1CSCSC1	infeasible	ZINC01672780
[NH3+]C(CCCC([NH3+])C([O-])=O)C([O-])=O	infeasible	ZINC01677289
C=CC[NH+]1COc2cc3c(cc2C1)OC[NH+](CC=C)C3	infeasible	ZINC01680951
N#CC1(C#N)C(C#N)(C#N)C2C3CC4C(C31)C42	infeasible	ZINC01681434
C=CC[NH2+]CC(O)C[NH+](CC)CC	infeasible	ZINC01681462
O=C([O-])C1[NH2+]CC=C1	infeasible	ZINC01681661
C[NH+](C)CCC[NH+]1CC2CC=CCC2C1	infeasible	ZINC01682885
C(C[NH+]1CC2CC=CCC2C1)C[NH+]1CCOCC1	infeasible	ZINC01682898
CC[NH+](CC)CCC[NH+]1CC2CC=CCC2C1	infeasible	ZINC01682902
CC([NH3+])CC[NH3+]	infeasible	ZINC01683304
CC[NH+](CCCC(C)[NH2+]CCC[NH3+])CC	infeasible	ZINC01683332
CC1CCC(C)[NH+]1CCCC[NH+]1C(C)CCC1C	infeasible	ZINC01683960
ClC1CC2CC1C1C2C[NH2+]C1	infeasible	ZINC01685018
CC[NH+](CCC(O)C[NH3+])CC	infeasible	ZINC01685546
C=CC[NH+]=C=S	infeasible	ZINC01687017
C[NH+](C)CC#CC[NH+](C)C	infeasible	ZINC01687196
C#CC[NH2+]C	infeasible	ZINC01687716
C1CC[NH2+]C1	infeasible	ZINC01690615
C[NH+]1CCCC1	infeasible	ZINC01692466
[NH3+]CC(O)C[NH3+]	infeasible	ZINC01693258
CC[NH+](CCC[NH2+]C)CC	infeasible	ZINC01693396
C[NH+]1CC=CCC1	infeasible	ZINC01693919
[NH3+]C(C(C)(C)C([NH3+])C([O-])=O)C([O-])=O	infeasible	ZINC01694469
C[NH+](C)CCC[NH+]1CC2CCC(C)(C1)C2(C)C	infeasible	ZINC01694697
C[NH+](C)CC=CC[NH+](C)C	infeasible	ZINC01695275
C[NH+]1CCC(C[NH3+])CC1	infeasible	ZINC01698304
O=C([O-])C1[NH2+]CC1	infeasible	ZINC01698540
OC1CC2CCC([NH2+]2)C1	infeasible	ZINC01698748
COC(=O)C1C(O)CC2CCC1[NH+]2C	infeasible	ZINC01698750
COc1c2c(c(OC)cc1)C13C4[NH+](C)CCC1(C2C(=O)C=C3)c1c(ccc(OC)c1OC)C4	infeasible	ZINC01699864
CC1(C([O-])=O)[NH2+]C(C([O-])=O)CS1	infeasible	ZINC01701054
CCC1[NH2+]C(C(=O)[O-])CS1	infeasible	ZINC01701151
[NH2+]1CC2OC(C1)C[NH2+]C2	infeasible	ZINC01701348
[NH3+]C(CSCSCC([NH3+])C([O-])=O)C([O-])=O	infeasible	ZINC01702537
[NH3+]C(CSCSCC([NH3+])C([O-])=O)C([O-])=O	infeasible	ZINC01702539
CC([NH3+])CC(CC(=O)[O-])[NH3+]	infeasible	ZINC01703902
[NH3+]CC1=C[NH2+]CC=C1	infeasible	ZINC01703992
[NH3+]CCC[NH2+]CCBr	infeasible	ZINC01704447
[NH3+]CCC[NH2+]CCO	infeasible	ZINC01704448
COc1c2c3c(cc1)CC1[NH+](C)CCC33C(O2)C(OC(=O)C)=CCC31	infeasible	ZINC01707687
COc1c2c3c(cc1)CC1[NH+](C)CCC33C(O2)C(=O)CCC31	infeasible	ZINC01707875
COc1c2c3c(cc1)CC1[NH+](C)CCC33C(O2)C(=O)CCC31	infeasible	ZINC01707876
COc1ccc2c3c1OC1C33CC[NH+](C)C(C2)C3C=CC1OC(=O)C	infeasible	ZINC01707880
[NH3+]C(CCSCC([NH3+])C([O-])=O)C([O-])=O	infeasible	ZINC01708207
[NH3+]C(CCSCC([NH3+])C([O-])=O)C([O-])=O	infeasible	ZINC01708208
C[N+]12CCC34c5c(cccc5)NC3C3C(CC(=O)[O-])OCC=C(C1)C3CC42	infeasible	ZINC01711018
O=C([O-])CC1OCC=C2C[NH+]3CCC45c6c(cccc6)NC4C1C2CC35	infeasible	ZINC01711028
C[N+]1(C)CCC2=CC3C=CC2C1C=C3	infeasible	ZINC01711620
O=C1C2CC3C1C1(Cl)C(Cl)C4(Cl)C(Cl)(Cl)C1(Cl)C3C24	infeasible	ZINC01711670
CC([NH3+])(C(=O)[O-])CCC[NH3+]	infeasible	ZINC01712176
BrC12C3C4C5(Br)C(C14)C(C2=O)C3C5=O	infeasible	ZINC01713315
C1CC2CCC1C[NH+](C1COC([NH+]3CC4CCC(CC4)C3)CO1)C2	infeasible	ZINC01714992
C[NH+](C)CC1CCC[NH+](C)C1	infeasible	ZINC01717647
CC[NH+](CCC(C(O)C)C[NH+](C)C)CC	infeasible	ZINC01717655
C[NH+](C)CC1C(O)C(C[NH+](C)C)C[NH+](C)C1	infeasible	ZINC01717659
C[NH+](C)CCC(O)C(CC[NH+](C)C)O	infeasible	ZINC01717667
C[NH2+]C(C(=O)[O-])CCC[NH3+]	infeasible	ZINC01717854
C[NH+]1CCC2([NH+]=C3CC[NH+](C)CC3S2)CC1	infeasible	ZINC01719764
[NH3+]CC(O)CCC([NH3+])C(=O)[O-]	infeasible	ZINC01719889
[NH3+]CC(O)CCC([NH3+])C(=O)[O-]	infeasible	ZINC01719890
[NH3+]CC(O)CCC([NH3+])C(=O)[O-]	infeasible	ZINC01719891
C[NH+]1C2CSCC1CC(O)C2	infeasible	ZINC01721855
Cc1ccc(S(OC2C3C4SC5C6C4CCC3C6C52)(=O)=O)cc1	infeasible	ZINC01721874
CN1C(=O)CC2CCC([NH+]2C)C1	infeasible	ZINC01721915
C[NH+]1C2CCCC1CC(=O)NC2	infeasible	ZINC01722029
CC[NH2+]CCC[NH2+]CC	infeasible	ZINC01723260
[NH3+]C(CSCC([NH3+])C([O-])=O)C([O-])=O	infeasible	ZINC01730666
[NH3+]C(CSCC([NH3+])C([O-])=O)C([O-])=O	infeasible	ZINC01730667
[NH3+]C(CSCC([NH3+])C([O-])=O)C([O-])=O	infeasible	ZINC01730669
COC(=O)C1CC23C4[NH+](CCC44c5c(cccc5)NC14CC2)CC=C3	infeasible	ZINC01730739
[NH3+]CCSCC([NH3+])C(=O)[O-]	infeasible	ZINC01731787
[NH3+]CCSCC[NH3+]	infeasible	ZINC01737510
C[NH+]1C(C(=O)[O-])CSC1	infeasible	ZINC01743372
C[NH2+]CCC[NH2+]C	infeasible	ZINC01744499
C[NH+]1C(C(=O)[O-])CC1	infeasible	ZINC01757001
C[NH+]1COc2cc3c(cc2C1)OC[NH+](C)C3	infeasible	ZINC01760430
[NH3+]CCOC=CC([NH3+])C(=O)[O-]	infeasible	ZINC01761280
[O-]C(=O)C1CCC(C([O-])=O)[NH2+]1	infeasible	ZINC01765336
[O-]C(=O)C1CCC(C([O-])=O)[NH2+]1	infeasible	ZINC01765337
[O-]C(=O)C1CCC(C([O-])=O)[NH2+]1	infeasible	ZINC01765338
S=C=NCC1CC2(Cl)CC1(Cl)C(Cl)=C2Cl	infeasible	ZINC01768972
C[NH+](C)CCC[NH2+]C1C(O)CS(=O)(=O)C1	infeasible	ZINC01771393
C[NH+](C)CCC[NH2+]C1C(O)CS(=O)(=O)C1	infeasible	ZINC01771394
COc1cc2c(cc1OC)N1C(=O)CC(OCC([O-])=O)C3C4CC5(CCN5C(=O)C4=O)C2C13	infeasible	ZINC01776791
C[NH+](C)CC(C)OP(OC(C)C[NH+](C)C)OC(C)C[NH+](C)C	infeasible	ZINC01785424
CCC1(C)OCCC2(C[NH+](CC#CC[NH+]3CCCCC3)CCC2)C1	infeasible	ZINC01786848
CCC1(C)OCCC2(CCC[NH+](CC#CC[NH+](C)C)C2)C1	infeasible	ZINC01794661
[NH3+]C(CS([O-])=O)C([O-])=O	infeasible	ZINC01823084
CC[NH+](CC#CC[NH+]1C(C)CC(=O)C(C)(CCC#N)C1)CC	infeasible	ZINC01826117
C[NH+](C)COC(=S)SC[NH+](C)C	infeasible	ZINC01842778
C[PH+](C)C	infeasible	ZINC01846023
OCC[NH+]1CCOC1	infeasible	ZINC01846868
CC([NH3+])CC[NH3+]	infeasible	ZINC01850964
CC(C[NH3+])CC[NH3+]	infeasible	ZINC01851596
C[NH+]1C2CCC1CC(O)(C)C2	infeasible	ZINC01854990
S=P12OCCC(CO1)O2	infeasible	ZINC01866113
CCOC(=O)C[N+]12C(O)C(CC)C3CC1C1N(C)c4c(cccc4)C11CC2C3C1O	infeasible	ZINC01868880
C[NH+](C)CCC[NH2+]CCC[NH+](C)C	infeasible	ZINC01870705
CCCC[NH+](CCC[NH2+]CC1C(=O)OC2CC3(C)C(C4(CO4)CCC3)CC12)CCCC	infeasible	ZINC01880041
CC(N)=[NH+]CCCC([NH3+])C(=O)[O-]	infeasible	ZINC01886324
CC1C[NH+](CC=CC[NH+]2CC(C)C(=O)CC2C)C(C)CC1=O	infeasible	ZINC01898928
CC1C2CC3C(C2)(C1O)C(OC(=O)c1ccccc1)CC1C2(C)CCCC31C=[N+](CCOC(=O)c1ccccc1)C2	infeasible	ZINC01902206
OCC1=CC[NH+]2CCC(O)C12	infeasible	ZINC01996064
[NH3+]C1CCCC([NH3+])C1	infeasible	ZINC02001519
O=C([O-])C1[NH2+]CCS1	infeasible	ZINC02001726
O=C([O-])C1[NH2+]CCS1	infeasible	ZINC02001727
C[NH+]1CC2CCC(N2C(CC(=O)[O-])=O)C1	infeasible	ZINC02002108
O=C1CCCC2N1CC1CC2C[NH+]2CCC(O)CC21	infeasible	ZINC02004304
CC1(C)C2CCC1(C)C[NH+](CO)C2	infeasible	ZINC02009280
CC1CCC[NH+](CCC[NH3+])C1	infeasible	ZINC02013388
CC1CCC[NH+](CCC[NH3+])C1	infeasible	ZINC02013389
CC([NH2+]CCC[NH+]1C(C)CCCC1)CC(=O)[O-]	infeasible	ZINC02013956
C1C2CC3C[NH2+]C(C2)CC1C3	infeasible	ZINC02014828
CC1[NH2+]CCS1	infeasible	ZINC02014873
CC1[NH2+]CCS1	infeasible	ZINC02014874
C[NH+](C)CCCC[NH+](C)C	infeasible	ZINC02015920
[O-]C(=O)C[NH+]1CC2([N+]([O-])=O)C=CCC([N+]([O-])=O)(C1)C2	infeasible	ZINC02025053
C[NH+]1CC2([N+]([O-])=O)CC=C(OCCCl)C([N+]([O-])=O)(C2)C1	infeasible	ZINC02025102
[NH3+]C1CCCC([NH3+])C1	infeasible	ZINC02026988
[NH3+]C1CCCC([NH3+])C1	infeasible	ZINC02026992
C[NH+]1CCC(C(=O)[O-])C1	infeasible	ZINC02028498
OCC1[NH2+]CSC1	infeasible	ZINC02030126
C[NH+]1C(C(=O)[O-])CC1	infeasible	ZINC02033635
[NH3+]C(C([O-])=O)CCP([O-])([O-])=O	infeasible	ZINC02033983
COc1ccc2c3c1OC1C33CC[NH+](C)C(C2)C3C=CC1O	infeasible	ZINC02039583
ClC1=C(Cl)C2(Cl)C(Cl)(Cl)C1(Cl)C1C2C(Cl)C2OC21	infeasible	ZINC02040050
COc1c2c3c(cc1)CC1[NH+](C)CCC33C(O2)C(=O)C=CC13O	infeasible	ZINC02040402
C1CC[NH+]2C(C1)C1CC(C3CCCC[NH+]3C1)C2	infeasible	ZINC02040880
O=C([O-])C1[NH2+]CC=C1	infeasible	ZINC02044729
NC(=[NH2+])NC1[NH2+]CC(=O)S1	infeasible	ZINC02045183
CC[NH+](CC(O)C[NH3+])CC	infeasible	ZINC02048302
C1CC[NH+](CCC2[NH2+]CCCC2)C1	infeasible	ZINC02048665
CC(=O)CC1C2([N+]([O-])=O)C=CC(=O)C1([N+]([O-])=O)C[NH+](C)C2	infeasible	ZINC02066772
CC(=O)CC1C2([N+]([O-])=O)C=CC(=O)C1([N+]([O-])=O)C[NH+](C)C2	infeasible	ZINC02066773
COC(=O)C1CC23CCC[N+]4(C)CCC5(c6c(cccc6)NC15C2C)C43	infeasible	ZINC02091168
CC=C1C2CC3C4(CC[N+]3(CCC)C1)c1cccc(O)c1NC4=C2C=O	infeasible	ZINC02109494
O=C([O-])CCCC1[NH2+]CC2CCC[NH+]3C2C1CCC3	infeasible	ZINC02123254
CC[NH+]1CCC2(N(C(=O)C)CC34OC(CC3C2)C=C4)CC1	infeasible	ZINC02134038
C=CCS(=O)CC(O)C[NH+]1CC2CC(c3n(c(=O)ccc3)C2)C1	infeasible	ZINC02139223
OC1CC[NH2+]C1	infeasible	ZINC02140994
C[NH+]1C2CC(O)C1CC(=O)C2	infeasible	ZINC02149662
CCC[NH2+]CC=CC[NH3+]	infeasible	ZINC02171122
COC1=CCC2([N+]([O-])=O)C[NH+](CC([O-])=O)CC1([N+]([O-])=O)C2	infeasible	ZINC02186363
COC(=O)C1=CC2([N+]([O-])=O)CC([N+]([O-])=O)(C1)C[NH+](CC([O-])=O)C2	infeasible	ZINC02186370
FC(F)(F)C1(C(F)(F)F)[NH2+]C2C(Cl)CC1C2Br	infeasible	ZINC02190288
CC1(C)C2([N+]([O-])=O)C[NH2+]CC1([N+]([O-])=O)C[NH2+]C2	infeasible	ZINC02254655
[O-]C(=O)C1[NH+](CP([O-])([O-])=O)CCC1	infeasible	ZINC02267550
[O-]C(=O)C1[NH+](CP([O-])([O-])=O)CCC1	infeasible	ZINC02267552
OCC[NH+]1CC2([N+]([O-])=O)C(C)(C)C([N+]([O-])=O)(C1)C[NH+](CCO)C2	infeasible	ZINC02267985
CC[NH+](CC)CC([S-])C[NH+](CC)CC	infeasible	ZINC02272432
CCC12CC3CC1C2C3[NH3+]	infeasible	ZINC02272845
CCC1(C)OCCC2(C[NH+](CC#CC[NH+]3CCOCC3)CCC2)C1	infeasible	ZINC02289116
CC1(C)C2CCC(C2)C1CC1OC(C[NH+]2CCCCC2)CO1	infeasible	ZINC02293876
C#CC1(O)CC(C)[NH+](C)CC1C	infeasible	ZINC02329080
CC1CC2(NC(=S)NC2=S)C(C)C[NH+]1C	infeasible	ZINC02350857
C[NH+]1CCN(C(=O)C2C3CC(C2C(=O)[O-])C=C3)CC1	infeasible	ZINC02379735
[NH3+]C1CC[NH2+]CC1	infeasible	ZINC02381215
[O-]C(=O)C[NH+]1CC2([N+]([O-])=O)C=CCC([N+]([O-])=O)(C1)C2	infeasible	ZINC02381258
ClC1=C(Cl)C2(Cl)C(Cl)(Cl)C1(Cl)C1C2C(Cl)C2OC21	infeasible	ZINC02382701
[NH3+]CC(O)C(C[NH3+])O	infeasible	ZINC02384201
NC(=[NH2+])NCC([NH3+])C(=O)[O-]	infeasible	ZINC02384694
C[NH2+]CCCC[NH2+]C	infeasible	ZINC02389845
C[NH2+]C(C(=O)[O-])CCCC[NH3+]	infeasible	ZINC02390914
OC1NC([S-])=[NH+]C1O	infeasible	ZINC02416860
OC1NC([S-])=[NH+]C1O	infeasible	ZINC02416863
C(C[NH+]1CC1)C[NH+]1CC1	infeasible	ZINC02446701
C(CC[NH+]1CC1)C[NH+]1CC1	infeasible	ZINC02454483
COC(=O)C12CC(C(OC)=O)(CCC11SCCS1)C1(CC2)SCCS1	infeasible	ZINC02461641
[NH3+]C(C(=O)[O-])C12CC3(Br)CC(CC(C3)C1)C2	infeasible	ZINC02470145
C[NH+](C)CCC[NH+](CC1=CCC2CC1C2(C)C)CCC[NH+](C)C	infeasible	ZINC02489762
C=C(C)C1CC=C(C[NH+](CCC[NH+](C)C)CCC[NH+](C)C)CC1	infeasible	ZINC02498324
CSCCC[NH+](C)C1CC[NH+](C)CC1	infeasible	ZINC02498653
CCC[NH+]1CCC([NH+]2C3CC(C)(C2)CC(C)(C)C3)CC1	infeasible	ZINC02498809
CC1CCCC([NH+](C)C2CC[NH+](C)CC2)C1	infeasible	ZINC02498902
C[NH+](C)CCC[NH2+]C1C2CCC(C2)C1	infeasible	ZINC02499086
C[NH+]1C2CCC1CCC2	infeasible	ZINC02504715
[NH3+]CC1CCC[NH2+]C1	infeasible	ZINC02506576
[NH3+]CC1CCC[NH2+]C1	infeasible	ZINC02506577
O=C([O-])C1[NH2+]CC2CC21	infeasible	ZINC02506779
CC[NH+]1CCC([NH3+])CC1	infeasible	ZINC02509233
CC[NH+](CCO)CCCC([NH3+])C	infeasible	ZINC02510617
[NH3+]C1C2C=CC(C2)C1C(=O)[O-]	infeasible	ZINC02512434
[NH3+]C1C2C=CC(C2)C1C(=O)[O-]	infeasible	ZINC02512462
O=C([O-])C1[NH2+]CCC1O	infeasible	ZINC02516853
[NH3+]CCC[NH2+]CC(=O)[O-]	infeasible	ZINC02516943
CC[NH+](CCC[NH2+]C1CC[NH+](C)CC1)CC	infeasible	ZINC02518431
FC(F)(F)C12C3(C(F)(F)F)C45CCC33OC1(CCC2(O4)C=C5)C=C3	infeasible	ZINC02518898
C1CC23OC4(CCC(=O)C4C2C1=O)C=C3	infeasible	ZINC02519521
C[NH+](C)Cc1ccc(C2[NH2+]C(c3ccc(C[NH+](C)C)[nH]3)CC2)[nH]1	infeasible	ZINC02519584
CC([NH2+]C(CCC[NH3+])C([O-])=O)C([O-])=O	infeasible	ZINC02522560
O=C1CCC2(O)C3[NH2+]CCC22C1Oc1c(O)ccc(c12)C3	infeasible	ZINC02522694
C[PH+](C)C[PH+](C)C	infeasible	ZINC02522709
C[NH+]1CCC([NH2+]CCO)CC1	infeasible	ZINC02522991
CC[NH+](CCC[NH2+]C1CC[NH+](CC)CC1)CC	infeasible	ZINC02523005
[NH3+]C1C2C([NH2+]CCC2)CCC1	infeasible	ZINC02525333
FC1CC[NH2+]C1	infeasible	ZINC02525425
FC1CC[NH2+]C1	infeasible	ZINC02525426
O=C([O-])C1CC[NH+]1C1CC1	infeasible	ZINC02525581
[NH3+]C(C(=O)[O-])C1CC[NH2+]C1	infeasible	ZINC02527701
[NH3+]C1C2C[NH2+]CC12	infeasible	ZINC02528529
C1CC2C[NH2+]CC2C[NH2+]1	infeasible	ZINC02528576
CC12C3CCC1(C)C(C[NH3+])(OC2)C3	infeasible	ZINC02532894
CC[NH2+]CC=CC[NH2+]CC	infeasible	ZINC02534758
CC[NH+](CC)C1CC[NH2+]CC1	infeasible	ZINC02539008
[NH3+]C(C(=O)[O-])C1CC[NH2+]CC1	infeasible	ZINC02540041
[NH3+]C(CC1CC[NH2+]CC1)C(=O)[O-]	infeasible	ZINC02540043
C1C[NH2+]C(C2CC[NH2+]CC2)C1	infeasible	ZINC02545051
C[NH+](C)C(CSSCC([NH+](C)C)C([O-])=O)C([O-])=O	infeasible	ZINC02545406
N#CC1=CC2C3(C#N)C=C(Br)C1CC32	infeasible	ZINC02545916
N#CC1=CC2C3(C#N)C=C(Cl)C1CC32	infeasible	ZINC02545917
O=C([O-])C1[NH2+]CC2CC21	infeasible	ZINC02547884
C[NH+]1CCC(N2CC34OC(C=C3)C(C(=O)[O-])C4C2=O)CC1	infeasible	ZINC02553867
C[NH2+]C1CC[NH2+]CC1	infeasible	ZINC02555313
[NH3+]C1C2C=CC(O2)C1C(=O)[O-]	infeasible	ZINC02555488
[NH3+]CCCC[NH+]1CCCC1	infeasible	ZINC02557094
O=S1OCC2C3(Cl)C(Cl)(Cl)C(Cl)(C(Cl)=C3Cl)C2CO1	infeasible	ZINC02557938
[NH3+]C(C([O-])=O)C1CC1C([O-])=O	infeasible	ZINC02558026
C[NH+](C)CCC1[NH2+]CCCC1	infeasible	ZINC02558599
[NH3+]C(C([O-])=O)C1CC1C([O-])=O	infeasible	ZINC02559032
C[NH2+]CC1CC[NH+](C(C)C)C1	infeasible	ZINC02559644
CC[NH+]1CCC(C[NH2+]C)C1	infeasible	ZINC02559651
C[NH+]1CCC(C[NH3+])C1	infeasible	ZINC02559669
C[NH2+]CC1CCC[NH+](C)C1	infeasible	ZINC02559684
OC1CCC[NH+](C2CC[NH2+]CC2)C1	infeasible	ZINC02559687
OCC1CCC[NH+](C2CC[NH2+]CC2)C1	infeasible	ZINC02559688
C1=CC2[NH2+]CC1C2	infeasible	ZINC02559692
C1C2C[NH2+]C(C2)C1	infeasible	ZINC02559693
CC[NH+]1CCC(C[NH3+])C1	infeasible	ZINC02559720
CSC(N)=[NH+]CCCC([NH3+])C(=O)[O-]	infeasible	ZINC02560272
[O-]C(=O)C1CC(C([O-])=O)[NH2+]1	infeasible	ZINC02560277
[NH3+]CC(F)CCC([NH3+])C(=O)[O-]	infeasible	ZINC02560335
C[NH2+]CCC[NH+](C)C	infeasible	ZINC02560540
[NH3+]CCC([NH3+])C(=O)[O-]	infeasible	ZINC02560709
[NH3+]CCCCC([NH+](CC([O-])=O)CC([O-])=O)C([O-])=O	infeasible	ZINC02560814
[NH3+]CC=CCC([NH3+])C(=O)[O-]	infeasible	ZINC02561116
C[NH+](C)CCCC[NH3+]	infeasible	ZINC02563315
c1cc2[nH]c3c(c2cc1)CC[NH+]1C2CCC(C4[NH2+]CCCC24)C13	infeasible	ZINC02564863
N#CC12CC[NH+](CC1)CC2	infeasible	ZINC02565011
CC1[NH2+]C(C(=O)[O-])CS1	infeasible	ZINC02565139
C[NH+](C)CCOCC[NH+](C)CCO	infeasible	ZINC02567315
[NH3+]C(C([O-])=O)C1CC1C([O-])=O	infeasible	ZINC02567711
[O-]C(=O)C1CC(C([O-])=O)[NH2+]1	infeasible	ZINC02567715
CC1[NH+](CCC[NH3+])CCCC1	infeasible	ZINC02567876
COC(C[NH+](C)C)C(OC)C[NH+](C)C	infeasible	ZINC02567992
[NH3+]C(C([O-])=O)C1CC1C([O-])=O	infeasible	ZINC02568218
C[NH+](CC([O-])=O)CP([O-])([O-])=O	infeasible	ZINC02568870
CC1CCC[NH+](CC(O)C[NH3+])C1	infeasible	ZINC02569179
ClCC1C[NH+]2CCC1CC2	infeasible	ZINC02569319
C[NH+]1C2CCC1C(C(=O)[O-])=CC2	infeasible	ZINC02569741
BrC1CC2CC(CC(Br)C22OCCO2)C11OCCO1	infeasible	ZINC02570381
CC1(O)C2C3(O)C(Br)C4C5CC(C1C53)C42	infeasible	ZINC02570576
C[NH+](C)CCC[NH2+]CCC[NH3+]	infeasible	ZINC02572127
CCC1CCC(CC)[PH+]1CC[PH+]1C(CC)CCC1CC	infeasible	ZINC02572354
CCC1CCC(CC)[PH+]1CC[PH+]1C(CC)CCC1CC	infeasible	ZINC02572355
CC1CCC(C)[PH+]1CC[PH+]1C(C)CCC1C	infeasible	ZINC02572356
CC1CCC(C)[PH+]1CC[PH+]1C(C)CCC1C	infeasible	ZINC02572357
ClC1=C(Cl)C2(Cl)C(Cl)(Cl)C1(Cl)C1C3CC(C21)C1OC31	infeasible	ZINC02572813
C1[NH2+]C2COC1C2	infeasible	ZINC02574864
C[NH+](C)CCCCC([NH3+])C(=O)[O-]	infeasible	ZINC02579066
O=C([O-])C1[NH2+]C2CCCC(C2)C1	infeasible	ZINC02579345
[NH3+]C(C(=O)[O-])CCc1c[nH]c[nH+]1	infeasible	ZINC02583553
O=C([O-])C1[NH2+]CC(F)C1	infeasible	ZINC02583796
O=C([O-])C1[NH2+]CC(F)C1	infeasible	ZINC02583797
O=C([O-])C1[NH2+]CC(F)C1	infeasible	ZINC02584017
C(C[NH+]1CCOCC1)NC(=O)C1C2CC(C1C([O-])=O)C=C2	infeasible	ZINC02584236
N#CC1[NH2+]CCC1	infeasible	ZINC02585711
[NH3+]CC1C2[NH+](CCCC2)CCC1	infeasible	ZINC02586579
COC(C[NH+](C)C)C(OC)C[NH+](C)C	infeasible	ZINC02597036
[NH3+]C(CCCC[NH2+]CC([O-])=O)C([O-])=O	infeasible	ZINC02599098
OC1CC2C(C(F)(F)F)(C(F)(F)F)[NH2+]C1C2Cl	infeasible	ZINC02601099
CC[NH+](CCC[NH2+]C(CC([O-])=O)C([O-])=O)CC	infeasible	ZINC02697495
CC[NH+](CCC[NH2+]C(CC([O-])=O)C([O-])=O)CC	infeasible	ZINC02697497
CC[NH+]1CC2CCCC3(C1)C(=O)NC1([NH+]=C23)CCCCC1	infeasible	ZINC02700779
CCC[NH+]1CC2CCCC3(C1)C(=O)NC1([NH+]=C23)CCCCC1	infeasible	ZINC02700784
CCC[NH+]1CC=C2C(C#N)C(=N)C(C#N)(C#N)C3(CC[NH+](CC)CC3)C2C1	infeasible	ZINC02729486
[O-]C(C[NH+]1CC2([N+]([O-])=O)CC=C(Br)C([N+]([O-])=O)(C1)C2)=O	infeasible	ZINC02750149
[O-]C(C[NH+]1CC2([N+]([O-])=O)C=C(C([O-])=O)CC([N+]([O-])=O)(C2)C1)=O	infeasible	ZINC02750301
COC1=CC2([N+]([O-])=O)C[NH+](CC([O-])=O)CC([N+]([O-])=O)(C1)C2	infeasible	ZINC02750540
NC(=O)C1=CC2([N+]([O-])=O)CC([N+]([O-])=O)(C1)C[NH+](CC([O-])=O)C2	infeasible	ZINC02751478
CC1=CCC2([N+]([O-])=O)C[NH+](CC([O-])=O)CC1([N+]([O-])=O)C2	infeasible	ZINC02752697
CON1C(=O)C2C3OC(C4C3C3(Cl)CC4(Cl)C(Cl)=C3Cl)C2C1=O	infeasible	ZINC02870793
CCCCON1C(=O)C2C3OC(C4C3C3(Cl)C(Cl)(Cl)C4(Cl)C(Cl)=C3Cl)C2C1=O	infeasible	ZINC02870824
CCCON1C(=O)C2C3OC(C4C3C3(Cl)C(Cl)(Cl)C4(Cl)C(Cl)=C3Cl)C2C1=O	infeasible	ZINC02870952
CCCCON1C(=O)C2C3OC(C4C3C3(Cl)CC4(Cl)C(Cl)=C3Cl)C2C1=O	infeasible	ZINC02874836
C=CCON1C(=O)C2C3OC(C4C3C3(Cl)CC4(Cl)C(Cl)=C3Cl)C2C1=O	infeasible	ZINC02874883
C=CCON1C(=O)C2C3OC(C4C3C3(Cl)C(Cl)(Cl)C4(Cl)C(Cl)=C3Cl)C2C1=O	infeasible	ZINC02874995
CCON1C(=O)C2C3OC(C4C3C3(Cl)C(Cl)(Cl)C4(Cl)C(Cl)=C3Cl)C2C1=O	infeasible	ZINC02875109
C[NH+]1CC2([N+]([O-])=O)CC=C(Cl)C([N+]([O-])=O)(C2)C1	infeasible	ZINC02878910
CCN(C(=O)C1=CC2([N+]([O-])=O)CC([N+]([O-])=O)(C1)C[NH+](CC([O-])=O)C2)CC	infeasible	ZINC02883528
CC1=CCC2([N+]([O-])=O)C[NH+](CCO)CC1([N+]([O-])=O)C2	infeasible	ZINC02883589
[O-][N+](C12CC([N+]([O-])=O)(CC=C1)C[NH+](CCO)C2)=O	infeasible	ZINC02883605
C(C[NH2+]CCP(O)(=O)C[NH+]1CCOCC1)CC([O-])=O	infeasible	ZINC02904329
C(C[NH2+]CCP(O)(=O)C[NH+]1CCOCC1)CC([O-])=O	infeasible	ZINC02904330
C#CCOC1[N-]C(=N[N+](=O)[O-])[N-]C1OCC#C	infeasible	ZINC02928182
C#CCOC1[N-]C(=N[N+](=O)[O-])[N-]C1OCC#C	infeasible	ZINC02928184
CC(C)C1=CC23C4C(C1CC2C1(C)CCCC(C)(C([O-])=O)C1CC3)C(=O)CCC4=O	infeasible	ZINC02944512
CCC1[NH+](CCC[NH3+])CCCC1	infeasible	ZINC02944782
CCC1[NH+](CCC[NH3+])CCCC1	infeasible	ZINC02944783
S=C1NC(=C2NNC([S-])=[NH+]2)N=[NH+]1	infeasible	ZINC03017088
C=CC[NH+](CP([O-])([O-])=O)CP([O-])([O-])=O	infeasible	ZINC03075225
CC[NH2+]CP(=O)([O-])[O-]	infeasible	ZINC03096044
OC1C2CCC(C2)C1C[NH+]1CCOCC1	infeasible	ZINC03096241
CC12OC(CC1)C1C[NH2+]CC21	infeasible	ZINC03096656
C[NH+]1CC2([N+]([O-])=O)CC([N+]([O-])=O)(C1)C[NH+](C)C2	infeasible	ZINC03099834
C[NH+](C)CCSCC[NH+](C)C	infeasible	ZINC03123309
[NH3+]CCCCC([NH+](CC([O-])=O)CC([O-])=O)C([O-])=O	infeasible	ZINC03137657
OC1(c2ccccc2)C2C3(O)C(Br)C4C2C2CC4C3C21	infeasible	ZINC03138811
CC1[NH2+]C(C(=O)[O-])CS1	infeasible	ZINC03139036
FC(F)(F)C1(C(F)(F)F)[NH2+]C2C(Cl)CC1C2Cl	infeasible	ZINC03141199
FC(F)(F)C1(C(F)(F)F)[NH2+]C2C(Br)CC1C2Cl	infeasible	ZINC03141200
C[NH+](C)CC#CC[NH+]1CCCC2(CCOC(C)(C)C2)C1	infeasible	ZINC03155524
C[NH+](C)CC#CC[NH+]1CCCC2(CCOC(C)(C)C2)C1	infeasible	ZINC03155525
C[NH+](C)CP(=O)(O)C[NH+](C)C	infeasible	ZINC03165650
[O-]C(CC[NH+]1CC2([N+]([O-])=O)C=C(C([O-])=O)CC([N+]([O-])=O)(C2)C1)=O	infeasible	ZINC03219790
CC12CC([NH+](C=CC#N)C1)CC(C)(C)C2	infeasible	ZINC03315745
C[NH+]1CN=C(S)NC1	infeasible	ZINC03407202
C[NH+]1CC2([N+]([O-])=O)C=C(C(N)=O)CC([N+]([O-])=O)(C2)C1	infeasible	ZINC03515338
O=CC1[NH2+]CCC1	infeasible	ZINC03581374
O=C1C2[NH+](CCC2)CC1	infeasible	ZINC03592734
O=C1C2[NH+](CCC2)CC1	infeasible	ZINC03592737
O=C1N2c3cc4c(cc3C3CC[NH+]5CC=CC6(C1)CCC23C56)OCO4	infeasible	ZINC03594643
C[NH+]1CCN(SSN2CC[NH+](C)CC2)CC1	infeasible	ZINC03604790
CC(=O)CC1C2([N+]([O-])=O)C[NH+](CCO)CC1([N+]([O-])=O)C(=O)C=C2	infeasible	ZINC03616934
[O-][N+](=O)C12CC(=O)CC([N+]([O-])=O)(C1)C[NH+](CCO)C2	infeasible	ZINC03618625
FC(F)(F)C1(C(F)(F)F)[NH2+]C2C(Br)CC1C2Br	infeasible	ZINC03622272
[NH3+]C(CC=CCC([NH3+])C([O-])=O)C([O-])=O	infeasible	ZINC03623257
C[NH+]1CC2([N+]([O-])=O)CC([N+]([O-])=O)(C(=O)C=C2)C1	infeasible	ZINC03623368
CC[NH+]1CC2([N+]([O-])=O)C=CC(=O)C([N+]([O-])=O)(C2)C1	infeasible	ZINC03623400
[O-]C(CC[NH+]1CC2([N+]([O-])=O)CC=C(C([O-])=O)C([N+]([O-])=O)(C2)C1)=O	infeasible	ZINC03624046
C[NH+]1CC2([N+]([O-])=O)CC=C(C([O-])=O)C([N+]([O-])=O)(C2)C1	infeasible	ZINC03624163
CC1C=CC2([N+]([O-])=O)C(C)C1([N+]([O-])=O)C[NH+](C)C2	infeasible	ZINC03625416
C[NH+]1CCC([NH2+]CCC(=O)[O-])CC1	infeasible	ZINC03626527
[O-]C(=O)CC[NH+]1CC2([N+]([O-])=O)CC=C(OCCO)C([N+]([O-])=O)(C1)C2	infeasible	ZINC03626532
FC1CC2C(C(F)(F)F)(C(F)(F)F)[NH2+]C1C2Br	infeasible	ZINC03626582
CCOc1ccc2c3c1OC1C33CC[NH+](C)C(C2)C3C=CC1O	infeasible	ZINC03629718
COc1c2c3c(cc1)CC1[NH+](C)CCC33C(O2)C(OC)=CC=C13	infeasible	ZINC03638253
c1cc2c(cc1)C13CC[NH+]4CC5=CCOC6CCN2C1C6C5CC43	infeasible	ZINC03640448
C[NH+]1C(CCl)CCC1	infeasible	ZINC03643670
C[NH+]1C(CCl)CCC1	infeasible	ZINC03643673
O=C1C=C2C=CC3CC2(O1)C1CCCC[NH+]31	infeasible	ZINC03644791
[NH3+]CCCC[NH2+]CCC[NH2+]CCC[NH3+]	infeasible	ZINC03647804
CC(C[NH3+])CC[NH3+]	infeasible	ZINC03650154
[NH2+]1CC2C[NH2+]CC(C1)C2	infeasible	ZINC03651059
CC([NH3+])(CSSSCC(C)([NH3+])C([O-])=O)C([O-])=O	infeasible	ZINC03651798
COC1=CCC2([N+]([O-])=O)C[NH+](CCO)CC1([N+]([O-])=O)C2	infeasible	ZINC03669324
COC1=CC2([N+]([O-])=O)C[NH+](CCBr)CC([N+]([O-])=O)(C1)C2	infeasible	ZINC03671830
CC[NH+]1CCC([NH2+]CC(C)(C)C[NH+](C)C)CC1	infeasible	ZINC03683464
CCC[NH+]1CCC([NH+]2CCCC(C)C2)CC1	infeasible	ZINC03683505
CCC[NH+]1CCC([NH+]2CCCC(C)C2)CC1	infeasible	ZINC03683507
CC[NH+]1CCC([NH+]2CCCC(C)C2)CC1	infeasible	ZINC03683510
CC[NH+]1CCC([NH+]2CCCC(C)C2)CC1	infeasible	ZINC03683512
O=CN1CC[NH+](C2C3CCC(C3)C2)CC1	infeasible	ZINC03683532
OC1CC[NH+](CC2CC3C=CC2C3)CC1	infeasible	ZINC03684060
C[NH+]1CCC(C2[NH2+]CCC2)CC1	infeasible	ZINC03732445
C[NH+]1CCC(C2[NH2+]CCC2)CC1	infeasible	ZINC03732446
CC[NH+]1CCC(C2[NH2+]CCC2)CC1	infeasible	ZINC03732447
CC[NH+]1CCC(C2[NH2+]CCC2)CC1	infeasible	ZINC03732448
C[NH+]1CCCC(C2[NH2+]CCC2)C1	infeasible	ZINC03732452
C[NH+]1CCC(C2[NH2+]CCCC2)CC1	infeasible	ZINC03734771
C[NH+]1CCC(C2[NH2+]CCCC2)CC1	infeasible	ZINC03734772
OC1CC[NH+]2CC(O)C(O)C(O)C21	infeasible	ZINC03775177
CC[NH2+]CCC[NH2+]CCCC[NH2+]CCC[NH2+]CC	infeasible	ZINC03776794
COC(=O)C1C2CC[NH+](C2)C1	infeasible	ZINC03780438
CC[NH2+]CCC[NH2+]CCC[NH2+]CCC[NH2+]CC	infeasible	ZINC03780932
OCC1[NH+]2CCC(O)C2C(O)C1O	infeasible	ZINC03786134
COC(=O)C1CC23C4[NH+](CCC44c5ccccc5NC14CC2)CCC3	infeasible	ZINC03786417
[NH3+]CCC1[NH2+]CCCC1	infeasible	ZINC03786627
CC1OC2(CS1)C1CC[NH+](C2)CC1	infeasible	ZINC03792909
[O-]C(C1C[NH2+]C(C([O-])=O)C1)=O	infeasible	ZINC03796127
COc1ccc2c3c1OC1C33CC[NH+](C)C(C2)C3C=CC1O	infeasible	ZINC03806721
CC[NH2+]CCCC[NH2+]CCCC[NH2+]CCCC[NH2+]CCCC[NH2+]CC	infeasible	ZINC03810809
C[NH+]1CCC23C4Oc5c(O)ccc(c52)CC1C3C=CC4O	infeasible	ZINC03812983
Oc1ccc2c3c1OC1C33C(O)(CCC1O)C([NH+](CC1CCC1)CC3)C2	infeasible	ZINC03812989
COc1ccc2c3c1OC1C33CC[NH+](C)C(C2)C3C=CC1O	infeasible	ZINC03830598
C[NH+]1CCC23C4Oc5c(O)ccc(c52)CC1C3C=CC4O	infeasible	ZINC03831152
Oc1ccc2c3c1OC1C33C(O)(CCC1O)C([NH+](CC1CCC1)CC3)C2	infeasible	ZINC03831175
Oc1ccc2c3c1OC1C33C(O)(CCC1O)C([NH+](CC1CCC1)CC3)C2	infeasible	ZINC03831176
C[NH+]1CCC23C4Oc5c(O)ccc(c52)CC1C3(O)CCC4=O	infeasible	ZINC03831256
C[NH2+]C1C(O)C([NH2+]C)C2OC3(O)C(=O)CC(C)OC3OC2C1O	infeasible	ZINC03831465
C[NH2+]C1C(O)C([NH2+]C)C2OC3(O)C(=O)CC(C)OC3OC2C1O	infeasible	ZINC03831466
C[NH2+]C1C(O)C([NH2+]C)C2OC3(O)C(=O)CC(C)OC3OC2C1O	infeasible	ZINC03831467
C[NH2+]C1C(O)C([NH2+]C)C2OC3(O)C(=O)CC(C)OC3OC2C1O	infeasible	ZINC03831468
COCCNC(=O)C1C[NH+]2CCC1CC2Cn1cc(C[NH+](C)C)nn1	infeasible	ZINC03838646
COCCNC(=O)C1C[NH+]2CCC1CC2Cn1cc(C[NH+](C)C)nn1	infeasible	ZINC03838647
C[NH+](C)Cc1cn(CC2[NH+]3CCC(C2)C(C(=O)N2CCOCC2)C3)nn1	infeasible	ZINC03838654
C[NH+](C)Cc1cn(CC2[NH+]3CCC(C2)C(C(=O)N2CCOCC2)C3)nn1	infeasible	ZINC03838655
C=CCN(C)C(=O)C1C[NH+]2CCC1CC2Cn1cc(C[NH+](C)C)nn1	infeasible	ZINC03838665
C=CCN(C)C(=O)C1C[NH+]2CCC1CC2Cn1cc(C[NH+](C)C)nn1	infeasible	ZINC03838666
C[NH+](C)C1C([N+](C)(C)C)C2CCC1(C)C2(C)C	infeasible	ZINC03845982
C[NH+](C)C1C2CCC(C)(C2(C)C)C1[N+](C)(C)C	infeasible	ZINC03845983
C[NH+](C)C1C2CCC(C)(C2(C)C)C1[N+](C)(C)C	infeasible	ZINC03845984
CC1C(=O)C23C4CC5C(C)(C)CCC(=O)C5(C)C2C(=O)CC1C3OC(C)(C)O4	infeasible	ZINC03847018
CC1C(=O)C23C4CC5C(C)(C)CCC(=O)C5(C)C2C(=O)CC1C3OC(C)(C)O4	infeasible	ZINC03847019
COc1cc2c(cc1O)C1(C)[NH+]3CCCCC3(C)CC(OC(=O)CCc3ccc(O)c-2c3)C1	infeasible	ZINC03847184
c1cc2[o+]c1cc1ccc(o1)cc1[s+]c(cc3ccc(c2)o3)cc1	infeasible	ZINC03849410
c1cc2sc1cc1ccc([s+]1)cc1ccc(s1)cc1[s+]c(c2)cc1	infeasible	ZINC03849413
c1cc2oc1cc1ccc([o+]1)cc1ccc(o1)cc1[o+]c(c2)cc1	infeasible	ZINC03849417
c1cc2ccc([o+]2)c2ccc(ccc3ccc([o+]3)c3ccc1o3)o2	infeasible	ZINC03849421
CCc1c2[o+]c(cc2)cc2ccc(c(CC)c3[s+]c(cc3)cc3ccc1o3)o2	infeasible	ZINC03849432
c1cc2oc1cc1ccc(c3ccc(cc4ccc2[o+]4)o3)[o+]1	infeasible	ZINC03849439
C[NH2+]CC12C=CC(O1)CC(O)C2	infeasible	ZINC03851605
C[NH2+]CC12C=CC(O1)CC(O)C2	infeasible	ZINC03851607
C[NH2+]CC12C=CC(O1)CC(O)C2	infeasible	ZINC03851609
C[NH2+]CC12OC(C)(CC(O)C1)C=C2	infeasible	ZINC03851611
C[NH2+]CC12OC(C)(CC(O)C1)C=C2	infeasible	ZINC03851613
C[NH+](C)CC12OC(C=C1)CC(O)C2	infeasible	ZINC03851614
C[NH+](C)CC12OC(C=C1)CC(O)C2	infeasible	ZINC03851616
C[NH+](C)CC12OC(C)(CC(O)C1)C=C2	infeasible	ZINC03851618
C[NH+](C)CC12OC(C=C1)CC(=O)C2	infeasible	ZINC03851619
C[NH+](C)CC12OC(C=C1)CC(=O)C2	infeasible	ZINC03851621
C[NH+](C)CC12OC(C)(CC(=O)C1)C=C2	infeasible	ZINC03851622
C[NH+](C)CC12OC(C)(CC(=O)C1)C=C2	infeasible	ZINC03851624
[O-]C(C1CC2CCC(C22CC2)C1C([O-])=O)=O	infeasible	ZINC03852255
[O-]C(C1CC2CCC(C22CC2)C1C([O-])=O)=O	infeasible	ZINC03852256
C1CC2CC1C1C2C2C3C(C4CCC3C4)C1N=N2	infeasible	ZINC03852294
C1CC2CC1C1C2C2C3C(C4CCC3C4)C1N=N2	infeasible	ZINC03852296
C=C1CC23CC1(O)CCC2C12OC(=O)C(C)(C(O)C=C1)C2C3C([O-])=O	infeasible	ZINC03860467
O=C([O-])C1C2CC3(OCCO3)C1CC2Cl	infeasible	ZINC03860545
O=C([O-])C1C2CC3(OCCO3)C1CC2Cl	infeasible	ZINC03860546
COc1cc2c(cc1OC)C13CC[NH+]4CC5=CCOC6CC(=O)N2C1C6C5CC43	infeasible	ZINC03861133
COc1cc2c(cc1OC)C13CC[NH+]4CC5=CCOC6CC(=O)N2C1C6C5CC43	infeasible	ZINC03861134
[NH3+]C(COP([O-])([O-])=O)C([O-])=O	infeasible	ZINC03869280
[NH3+]C(COP([O-])([O-])=O)C([O-])=O	infeasible	ZINC03869281
[NH3+]C(CS([O-])=O)C([O-])=O	infeasible	ZINC03869282
[NH3+]CCP(=O)([O-])[O-]	infeasible	ZINC03869509
[NH3+]CCCC([NH3+])CC(=O)[O-]	infeasible	ZINC03869559
CC([NH3+])(C(=O)[O-])CCC[NH3+]	infeasible	ZINC03871491
CCOc1ccc2c3c1OC1C33CC[NH+](C)C(C2)C3C=CC1O	infeasible	ZINC03872528
CCOc1ccc2c3c1OC1C33CC[NH+](C)C(C2)C3C=CC1O	infeasible	ZINC03872529
[O-]C(=O)C[NH2+]CP([O-])([O-])=O	infeasible	ZINC03872713
[NH3+]C(CP([O-])([O-])=O)C([O-])=O	infeasible	ZINC03873028
[NH3+]C(CP([O-])([O-])=O)C([O-])=O	infeasible	ZINC03873029
[O-]C(C1C[NH2+]C(C([O-])=O)C1)=O	infeasible	ZINC03873051
[O-]C(C1C[NH2+]C(C([O-])=O)C1)=O	infeasible	ZINC03873052
[O-]C(C1C[NH2+]C(C([O-])=O)C1)=O	infeasible	ZINC03873053
C=C=CC[NH2+]CCCC[NH2+]CC=C=C	infeasible	ZINC03874176
C=CC[NH+]1C2C3(O)C4(C(Oc5c(O)ccc(c54)C2)C(=NNC(=O)c2ccccc2)CC3)CC1	infeasible	ZINC03874473
O=C1CCC2(O)C3[NH+](CC4CC4)CCC22C1Oc1c(O)ccc(c12)C3	infeasible	ZINC03874475
O=C1CCC2(O)C3[NH+](CC4CC4)CCC22C1Oc1c(O)ccc(c12)C3	infeasible	ZINC03874476
c1cc2oc3c(c2cc1)CC1(O)C2[NH+](CC4CC4)CCC11C3Oc3c(O)ccc(c31)C2	infeasible	ZINC03874478
C=CC[NH+]1CCC23C4Oc5c(O)ccc(c52)CC1C3C=CC4O	infeasible	ZINC03875420
CN1C2(CO)SSC3(CC4=CC=CC(O)C4N3C2=O)C1=O	infeasible	ZINC03875454
C[NH+]1CCC23C4Oc5c(O)ccc(c52)CC1C3(O)CCC4=O	infeasible	ZINC03875483
CC=C1CC(C)C(O)(C)C(=O)OCC2=CC[NH+]3CCC(OC1=O)C23	infeasible	ZINC03875854
C[NH+]1CCC23c4c5ccc(O)c4OC2(C)C(=O)CCC3C1C5	infeasible	ZINC03875958
CC1C(=O)OC2CC[NH+]3CC=C(COC(=O)C(C)(O)C1(C)O)C32	infeasible	ZINC03876079
O=C([O-])CCCC1[NH2+]CC2CCC[NH+]3C2C1CCC3	infeasible	ZINC03881320
CC(C)C1C(=O)OC2CC[NH+]3CC=C(COC(=O)C(C)(O)C1(C)O)C32	infeasible	ZINC03881681
CC1C(=O)CC(c2ccco2)N2C(=O)C3C4(C=CC(O4)C3C([O-])=O)C21	infeasible	ZINC03881786
CC1C(=O)CC(c2ccco2)N2C(=O)C3C4(C=CC(O4)C3C([O-])=O)C21	infeasible	ZINC03881787
CC1C(=O)CC(c2ccco2)N2C(=O)C3C4(C=CC(O4)C3C([O-])=O)C21	infeasible	ZINC03881788
CC1C(=O)CC(c2ccco2)N2C(=O)C3C4(C=CC(O4)C3C([O-])=O)C21	infeasible	ZINC03881789
CC=C1C2CC3[NH+](CCC33c4cccc(O)c4NC3=C2C=O)C1	infeasible	ZINC03881868
CC1(C)C2CC1C(CN1CC34OC(C=C3)C(C(=O)[O-])C4C1=O)=CC2	infeasible	ZINC03881885
CC1(C)C2CC1C(CN1CC34OC(C=C3)C(C(=O)[O-])C4C1=O)=CC2	infeasible	ZINC03881886
CC1(C)C2CC1C(CN1CC34OC(C=C3)C(C(=O)[O-])C4C1=O)=CC2	infeasible	ZINC03881887
CC1(C)C2CC1C(CN1CC34OC(C=C3)C(C(=O)[O-])C4C1=O)=CC2	infeasible	ZINC03881888
CC=C1CC(C)C(O)(C)C(=O)OCC2CC[NH+]3C2C(CC3)OC1=O	infeasible	ZINC03881909
CC=C1CC(C)C(O)(C)C(=O)OCC2CC[NH+]3C2C(CC3)OC1=O	infeasible	ZINC03881910
C1C[NH2+]C(CC[NH+]2CCOCC2)CC1	infeasible	ZINC03882650
C1C[NH2+]C(CC[NH+]2CCOCC2)CC1	infeasible	ZINC03882651
CC(C)[NH+]1CCC(N2CC34OC(C=C3)C(C(=O)[O-])C4C2=O)CC1	infeasible	ZINC03882699
CC(C)[NH+]1CCC(N2CC34OC(C=C3)C(C(=O)[O-])C4C2=O)CC1	infeasible	ZINC03882700
CC(C)[NH+]1CCC(N2CC34OC(C=C3)C(C(=O)[O-])C4C2=O)CC1	infeasible	ZINC03882701
CC(C)[NH+]1CCC(N2CC34OC(C=C3)C(C(=O)[O-])C4C2=O)CC1	infeasible	ZINC03882702
C[NH+]1CCC(N2CC34OC(C=C3)C(C(=O)[O-])C4C2=O)CC1	infeasible	ZINC03882703
C[NH+]1CCC(N2CC34OC(C=C3)C(C(=O)[O-])C4C2=O)CC1	infeasible	ZINC03882704
C[NH+]1CCC(N2CC34OC(C=C3)C(C(=O)[O-])C4C2=O)CC1	infeasible	ZINC03882705
[O-]C(C1CSC(C([O-])=O)[NH2+]1)=O	infeasible	ZINC03883774
[O-]C(C1CSC(C([O-])=O)[NH2+]1)=O	infeasible	ZINC03883775
[O-]C(C1CSC(C([O-])=O)[NH2+]1)=O	infeasible	ZINC03883776
[O-]C(C1CSC(C([O-])=O)[NH2+]1)=O	infeasible	ZINC03883777
O=C([O-])C1[NH2+]CC2CC21	infeasible	ZINC03884558
CC[NH+]1CCC2(N(C(=O)C)CC34OC(CC3C2)C=C4)CC1	infeasible	ZINC03894369
OCC[NH+]1CCOCCOCC[NH+](CCO)CCOCC1	infeasible	ZINC03895792
C1COCC[NH+](C)CCOCC[NH+](C)CCO1	infeasible	ZINC03895808
C[NH+]1CCC2([NH2+]CC34C=CC(CC3C2)O4)CC1	infeasible	ZINC03905451
CC[NH+](CC)CCS(C1CCN2C(=O)c3coc(n3)CC(=O)CC(O)C=C(C)C=CCNC(=O)C=CC(C)C(C(C)C)OC(=O)C21)(=O)=O	infeasible	ZINC03917540
C=CC[NH+]1CCC23C4Oc5c(OC6OC(C([O-])=O)C(O)C(O)C6O)ccc(c52)CC1C3(O)CCC4=O	infeasible	ZINC03920820
O=C1C(=Cc2ccccc2)CC2(O)C3[NH+](CC4CC4)CCC22C1Oc1c(O)ccc(c12)C3	infeasible	ZINC03932773
n1cncc(N2CCC3([NH+]4CCC(C4)C3)C2)c1	infeasible	ZINC03937373
C=C1CC23CC1(O)CCC2C12OC(=O)C(C)(C(O)C=C1)C2C3C([O-])=O	infeasible	ZINC03947477
C=C1CC23CC1(O)CCC2C12OC(=O)C(C)(C(O)C=C1)C2C3C([O-])=O	infeasible	ZINC03947478
C=C1C(C)(O)C(=O)OCC2=CC[NH+]3CCC(OC(=O)C(=CC)C1)C23	infeasible	ZINC03947622
[NH3+]C1(C([O-])=O)COC2C(C([O-])=O)C12	infeasible	ZINC03952369
[O-]C(CC1OCC=C2C[NH+]3CCC45C6=CC(=O)C(=O)C([N+]([O-])=O)C6=NC4C1C2CC35)=O	infeasible	ZINC03953816
CC1=C2C(=O)C3C4(C)CCC(O)CC4=CCC3C2CCC11OC2CC(C)C[NH2+]C2C1C	infeasible	ZINC03953826
CC(=O)C1CCC2C1(C)CC=C1C3(C)CCC(O)CC33C=CC12C(C([O-])=O)C3C([O-])=O	infeasible	ZINC03953832
[NH3+]C1C2C=CC(C2)C1C(=O)[O-]	infeasible	ZINC03953846
COc1c(O)c2c3c(c1)CC[N+](C)(C)C3Cc1cc(c(O)cc1)Oc1cc3c(cc1OC)CC[N+](C)(C)C3Cc1ccc(cc1)O2	infeasible	ZINC03953947
CC1[NH2+]CCC(CC([O-])=O)C1CC([O-])=O	infeasible	ZINC03954045
C[N+](C)(C)CC[NH+]1CC2(C)C(C)(C1)C1OC2CC1	infeasible	ZINC03954106
CC(C)C12CCC3(C(C[NH3+])C1)CCC1C(C)(C(=O)[O-])CCCC1(C)C3C2	infeasible	ZINC03954110
COc1cc2c(cc1OC)C13CC[N+]4(C)CC5=CCOC6CC(=O)N2C1C6C5CC43O	infeasible	ZINC03954349
O=C([O-])CC1OCC=C2C[NH+]3CCC45c6c(cccc6)NC4C1C2CC35	infeasible	ZINC03954351
[NH3+]C1C2(C(C([O-])=O)=O)CC[NH+]3C2CC2C(=CCOC(CC([O-])=O)C12)C3	infeasible	ZINC03954387
O=C([O-])C12CC[NH+]3C1CC1C(=CCOC4CC(=O)NC2C41)C3	infeasible	ZINC03954388
c1ccc(C[NH+]2C3C=CC(=O)C2C(C([O-])=O)C3C([O-])=O)cc1	infeasible	ZINC03954603
C[NH+]1CCc2n[nH]c(-c3c4c(n[nH]3)CC[NH+](C)C4)c2C1	infeasible	ZINC03954618
CC12C[NH2+]C(C1)CC(C)(C)C2	infeasible	ZINC03958325
CC12C[NH2+]C(C1)CC(C)(C)C2	infeasible	ZINC03958327
N#CC1CC2CC2N1C(=O)C([NH3+])C12CC3(O)CC(CC(C3)C1)C2	infeasible	ZINC03964523
CC1[NH+](C)CC23CCC4C5(C)C(=CCC4C2CCC31)CC([NH+](C)C)CC5	infeasible	ZINC03977746
CC1[NH+](C)CC23CCC4C5(C)C(=CCC4C2CCC31)CC([NH+](C)C)CC5	infeasible	ZINC03977747
CC1[NH+](C)CC23CCC4C5(C)C(=CCC4C2CCC31)CC([NH+](C)C)CC5	infeasible	ZINC03977749
COc1ccc2cc1Oc1ccc(cc1)CC1c3cc(c(OC)cc3CC[NH+]1C)Oc1c(OC)c(OC)cc3c1C(C2)[NH+](C)CC3	infeasible	ZINC03977758
Oc1ccc2c3c1OC1C33C(O)(CCC1O)C([NH+](CC1CCC1)CC3)C2	infeasible	ZINC03977862
C[NH2+]C1C(O)C([NH2+]C)C2OC3(O)C(=O)CC(C)OC3OC2C1O	infeasible	ZINC03977914
C=CC[NH+]1CCC23C4Oc5c(O)ccc(c52)CC1C3(O)CCC4=O	infeasible	ZINC03977940
COc1c(O)c2c3c(c1)CC[N+](C)(C)C3Cc1cc(c(O)cc1)Oc1cc3c(cc1OC)CC[NH+](C)C3Cc1ccc(cc1)O2	infeasible	ZINC03978083
C=C1C2CCC3(C)C(c4ccoc4)OC(=O)CC13OC1CC(=O)C(C)(C)C(CC(OC)=O)C12C	infeasible	ZINC03978132
C=C1C2CCC3(C)C(c4ccoc4)OC(=O)CC13OC1CC(=O)C(C)(C)C(CC(OC)=O)C12C	infeasible	ZINC03978133
C=C1C2CCC3(C)C(c4ccoc4)OC(=O)CC13OC1CC(=O)C(C)(C)C(C(OC(C)=O)C(OC)=O)C12C	infeasible	ZINC03978134
CC(=O)OC1C2CCC3C(C)(O)C4CC(O)C(C)(C)C4(O)C(O)CC31CC2(C)O	infeasible	ZINC03978484
C=C1C2CCC3C(C2O)(C1=O)C1(O)OCC32C(O)CCC(C)(C)C2C1O	infeasible	ZINC03982482
[O-]c1cc([O-])c([N+]([O-])=O)cc1C=NN1C(=O)C2C3C4(CC4)C(C2C1=O)C=C3	infeasible	ZINC03983538
CC1=CCC23OC2(C)CCC2C(C[NH+](C)C)C(=O)OC2C13	infeasible	ZINC03994491
[NH3+]CCS(=O)[O-]	infeasible	ZINC03995571
CC(=CC=CC(C)C([O-])=O)C1C[NH2+]C(C([O-])=O)C1CC([O-])=O	infeasible	ZINC03995581
[NH3+]C(C(=O)[O-])c1[n-]nnn1	infeasible	ZINC03995585
COC(=O)C=CC(=O)NC1CCC2(O)C34CC[NH+](CC5CC5)C2Cc2ccc(O)c(c23)OC41	infeasible	ZINC03995756
[O-]C(C1C2C[NH2+]C(C([O-])=O)C21)=O	infeasible	ZINC03995766
CC(C)(O)C1C2C3C4(C)C5(OC5CC4(O)C1C(=O)O2)C(=O)O3	infeasible	ZINC03995861
COC(=O)C1CC23CCC[NH+]4CCC5(c6c(cccc6)NC15C2C)C43	infeasible	ZINC03999112
COC(=O)C1CC23C4[N+](C)(CCC44c5ccccc5NC14CC2)CCC3	infeasible	ZINC03999140
CC[N+]12C3C4(CC(C(=O)OC)C5(Nc6ccccc6C35CC1)CC4)CCC2	infeasible	ZINC03999185
OC12ONC(c3ncccc3)C1[NH+]1CCC2CC1	infeasible	ZINC03999279
OC12ONC(c3ncccc3)C1[NH+]1CCC2CC1	infeasible	ZINC03999280
OC12ONC(c3ncccc3)C1[NH+]1CCC2CC1	infeasible	ZINC03999281
CC=C1C2CC3C4(CC[N+]3(CC)C1)c1cccc(O)c1NC4=C2C=O	infeasible	ZINC03999345
CC=C1C2CC3C4(CC[N+]3(CCC)C1)c1cccc(O)c1NC4=C2C=O	infeasible	ZINC03999404
CC=C1C2CC3[NH+](CCC33c4c(cccc4)NC3=C2C=NNc2ccccc2)C1	infeasible	ZINC03999439
CC=C1C[NH+]2C3CC45c6c(cccc6)NC4C2CC1C3(C(=O)OC)C5O	infeasible	ZINC03999613
CC=C1C[NH+]2C3CC45c6c(cccc6)NC4C2CC1C3(C(=O)OC)C5O	infeasible	ZINC03999614
CCC1C[NH+]2CCC34C2CC1C(C=O)=C3N(C)c1ccccc14	infeasible	ZINC03999907
CCC1C[NH+]2CCC34c5c(cccc5)NC3C(C)C1CC24	infeasible	ZINC04000040
CCC1C[NH+]2CCC34c5c(cccc5)NC3C(C)C1CC24	infeasible	ZINC04000041
CC=C1C2CC3C4(CC[N+]3(C)C1)c1cccc(O)c1NC4=C2C=O	infeasible	ZINC04000045
COC(=O)C1CC23CCC[N+]4(C)CCC5(c6c(cccc6)NC15C2C)C43	infeasible	ZINC04000055
CC=C1C[NH+]2CCC34c5c(cccc5)NC3C(CO)C1CC24	infeasible	ZINC04000056
CC=C1C[NH+]2CCC34c5c(cccc5)NC3C(C)C1CC24	infeasible	ZINC04000090
COC(=O)C1CC23C4[NH+](CCC44c5ccccc5NC14CC2)CCC3	infeasible	ZINC04000092
[O-]C(=O)C1C(C([O-])=O)C2C3(CC3)C1C=C2	infeasible	ZINC04005915
CC1SC2(NC1=O)C1CC3CC2CC(O)(C3)C1	infeasible	ZINC04006746
C1[NH+]2CCCCC2C2C1CC1[NH+](CCCC1)C2	infeasible	ZINC04008746
C[NH+](C)CC(C)(C)C[NH2+]C1C2CCC(C2)C1	infeasible	ZINC04011192
C[NH+](C)CC(C)(C)C[NH2+]C1C2CCC(C2)C1	infeasible	ZINC04011193
COC(=O)C12CC(C(OC)=O)(CCC11SCCS1)C1(CC2)SCCS1	infeasible	ZINC04012877
COC(=O)C1CC23C=CC[NH+]4CCC5(c6c(cccc6)NC15C2C)C43	infeasible	ZINC04016723
COC(=O)C1CC23C=CC[NH+]4CCC5(c6c(cccc6)NC15C2C)C43	infeasible	ZINC04016724
C=CC1C[NH+]2CCC1CC2C12Nc3ccccc3C1(O)CCO2	infeasible	ZINC04019421
C=CC1C[NH+]2CCC1CC2C12Nc3ccccc3C1(O)CCO2	infeasible	ZINC04019422
C=C(C)C1CC=C(C[NH+](CCC[NH+](C)C)CCC[NH+](C)C)CC1	infeasible	ZINC04021937
CC1CCCC([NH+](C)C2CC[NH+](C)CC2)C1	infeasible	ZINC04022666
CC1CCCC([NH+](C)C2CC[NH+](C)CC2)C1	infeasible	ZINC04022668
C[NH+](C)CCC[NH2+]C1C2CCC(C2)C1	infeasible	ZINC04022947
O=CN1CC[NH+](C2C3CCC(C3)C2)CC1	infeasible	ZINC04022955
CC1(C)C2CC3C4(C(C)(C)CCC(O)C314)C2	infeasible	ZINC04023180
CCC1(C)OCCC2(CCC[NH+](CC#CC[NH+](C)C)C2)C1	infeasible	ZINC04023336
CCC1(C)OCCC2(CCC[NH+](CC#CC[NH+](C)C)C2)C1	infeasible	ZINC04023337
CCC1(C)OCCC2(CCC[NH+](CC#CC[NH+](C)C)C2)C1	infeasible	ZINC04023338
COc1c2c3c(cc1)CC1[NH+](C)CCC33C(O2)C2(OC)C(C(=O)C)CC31C=C2	infeasible	ZINC04023897
CCC1(C)OCCC2(C[NH+](CC#CC[NH+]3CCCCC3)CCC2)C1	infeasible	ZINC04024940
CCC1(C)OCCC2(C[NH+](CC#CC[NH+]3CCCCC3)CCC2)C1	infeasible	ZINC04024941
CCC1(C)OCCC2(C[NH+](CC#CC[NH+]3CCCCC3)CCC2)C1	infeasible	ZINC04024943
CC1C2=CC3C(C[NH+]4CC5(C)CC4CC(C)(C)C5)C(=O)OC3CC2(C)CCC1	infeasible	ZINC04025469
CC12C[NH2+]CC(C)(C1O)C[NH2+]C2	infeasible	ZINC04025647
C=CCS(=O)CC(O)C[NH+]1CC2CC(c3n(c(=O)ccc3)C2)C1	infeasible	ZINC04026943
C[NH+]1C2CCC1CC(=NO)C2	infeasible	ZINC04027113
CC1C23OC2C2C(C[NH+]4CCN(c5[nH+]cccc5)CC4)C(=O)OC2CC3(C)CCC1	infeasible	ZINC04027402
CC1C23OC2C2C(C[NH+]4CCN(c5[nH+]cccc5)CC4)C(=O)OC2CC3(C)CCC1	infeasible	ZINC04027403
CC1C23OC2C2C(C[NH+]4CCCC(C)(C)C4)C(=O)OC2CC3(C)CCC1	infeasible	ZINC04027410
CC1C23OC2C2C(C[NH+]4CCCC(C)(C)C4)C(=O)OC2CC3(C)CCC1	infeasible	ZINC04027411
CC(=O)NC1C2[NH+]3CCC2OC1C3	infeasible	ZINC04028281
CC1C[NH+](CC2C(=O)OC3CC4(C)C5(OC5C23)C(C)CCC4)CCC1	infeasible	ZINC04028552
CC1C23OC2C2C(C[NH+]4CCCCC4CO)C(=O)OC2CC3(C)CCC1	infeasible	ZINC04028563
CC1C23OC2C2C(C[NH+]4CCCC4)C(=O)OC2CC3(C)CCC1	infeasible	ZINC04028624
CC(C)C1=CC23CCC4C(C)(C([O-])=O)CCCC4(C)C2CC1C1C3C(=O)C=CC1=O	infeasible	ZINC04028745
CC(C)C1=CC23CCC4C(C)(C([O-])=O)CCCC4(C)C2CC1C1C3C(=O)C=CC1=O	infeasible	ZINC04028746
C=C(C)C1CC=C(C2OC34CCCCC3C(C#N)(C#N)C2(C#N)C(=N)O4)CC1	infeasible	ZINC04028933
C=C(C)C1CC=C(C2OC34CCCCC3C(C#N)(C#N)C2(C#N)C(=N)O4)CC1	infeasible	ZINC04028934
CC1(C)C2CC1C(C1OC34CCCCC3C(C#N)(C#N)C1(C#N)C(=N)O4)=CC2	infeasible	ZINC04029013
CC(C)C1=CC23C4C(C1CC2C1(C)CCCC(C)(C([O-])=O)C1CC3)C(=O)CCC4=O	infeasible	ZINC04029042
CC(C)C1=CC23C4C(C1CC2C1(C)CCCC(C)(C([O-])=O)C1CC3)C(=O)CCC4=O	infeasible	ZINC04029043
CC(C)C1=CC23C4C(C1CC2C1(C)CCCC(C)(C([O-])=O)C1CC3)C(=O)CCC4=O	infeasible	ZINC04029044
CC(C)C1C(=O)OC2CC[NH+]3CC=C(COC(=O)C(C)(O)C1(C)O)C32	infeasible	ZINC04029375
CC(C)C1C(=O)OC2CC[NH+]3CC=C(COC(=O)C(C)(O)C1(C)O)C32	infeasible	ZINC04029376
C[NH+](CCO)C12CC3(O)CC(CC(C3)C1)C2	infeasible	ZINC04030647
CC1C(=O)C(C)C(c2ccco2)N2C(=O)C3C4(OC(C=C4)C3C([O-])=O)C21	infeasible	ZINC04040862
CC1C(=O)C(C)C(c2ccco2)N2C(=O)C3C4(OC(C=C4)C3C([O-])=O)C21	infeasible	ZINC04040864
CC1C(=O)C(C)C(c2ccco2)N2C(=O)C3C4(OC(C=C4)C3C([O-])=O)C21	infeasible	ZINC04040867
CC1C(=O)C(C)C(c2ccco2)N2C(=O)C3C4(OC(C=C4)C3C([O-])=O)C21	infeasible	ZINC04040870
OC1C2CCC1C([NH+]1CCCC1)CC2	infeasible	ZINC04041134
CC1C23OC2C2C(OC(=O)C2C[NH+]2CCSCC2)CC3(C)CCC1	infeasible	ZINC04041218
CC1CCCC2(C)C11OC1C1C(C[NH+]3CCC4(OCCO4)CC3)C(=O)OC1C2	infeasible	ZINC04041373
COC1(C)C2(O)C(C)(CCC1)CC1OC(=O)C(C[NH+]3CCC4(OCCO4)CC3)C1C2	infeasible	ZINC04042129
COC1(C)C2(O)C(C)(CCC1)CC1OC(=O)C(C[NH+]3CCC4(OCCO4)CC3)C1C2	infeasible	ZINC04042130
C=C1C(C)(O)C(=O)OCC2=CC[NH+]3CCC(OC(=O)C(=CC)C1)C23	infeasible	ZINC04042314
OC1C2CCCC1C([NH+]1CCCC1)CC2	infeasible	ZINC04044748
OC1C2CCCC1C([NH+]1CCCC1)CC2	infeasible	ZINC04044750
CC12OC3(C4OCCCN4C(=O)C3C1C(=O)[O-])C=C2	infeasible	ZINC04045347
CC12OC3(C4OCCCN4C(=O)C3C1C(=O)[O-])C=C2	infeasible	ZINC04045349
CC12OC3(C4OCCCN4C(=O)C3C1C(=O)[O-])C=C2	infeasible	ZINC04045350
CC12OC3(C4OCCCN4C(=O)C3C1C(=O)[O-])C=C2	infeasible	ZINC04045352
O=C(OCC1CCC[NH+]2CCCCC21)C12CC3(Cl)CC(CC(C3)C1)C2	infeasible	ZINC04061881
CC1C[NH+](CC2C(=O)OC34C5OC5(C)CCC3C(C)CCC42)CCC1	infeasible	ZINC04064895
CC12C(C3(CO3)CCC1)CC1C(C[NH+]3CCC4(OCCO4)CC3)C(=O)OC1C2	infeasible	ZINC04073233
CC12C(C3(CO3)CCC1)CC1C(C[NH+]3CCC4(OCCO4)CC3)C(=O)OC1C2	infeasible	ZINC04073234
CCCC[NH+](CCC[NH2+]CC1C(=O)OC2CC3(C)C(C4(CO4)CCC3)CC12)CCCC	infeasible	ZINC04073379
CCCC[NH+](CCC[NH2+]CC1C(=O)OC2CC3(C)C(C4(CO4)CCC3)CC12)CCCC	infeasible	ZINC04073380
CNC(=S)N1CCCC2=CC3CC(C[NH+]4CCCCC43)C21	infeasible	ZINC04073837
CC(OCC12CC(OC(CC(C)C)=O)C(C)=CC1OC1C3(CO3)C2(C)C(O)C1O)=O	infeasible	ZINC04081734
CC(OCC12CC(OC(CC(C)C)=O)C(C)=CC1OC1C3(CO3)C2(C)C(O)C1O)=O	infeasible	ZINC04081735
CC1C2C(CC3C4CC=C5C(C)(CCC=C5)C4CCC32C)OC11[NH2+]CC(C)CC1	infeasible	ZINC04081779
CC1C2C(CC3C4CC=C5C(C)(CCC=C5)C4CCC32C)OC11[NH2+]CC(C)CC1	infeasible	ZINC04081781
CC1C2C(CC3C4CC=C5C(C)(CCC=C5)C4CCC32C)OC11[NH2+]CC(C)CC1	infeasible	ZINC04081783
CC1C2C(CC3C4CC=C5C(C)(CCC=C5)C4CCC32C)OC11[NH2+]CC(C)CC1	infeasible	ZINC04081786
CC=C1CC(C)C(CO)(O)C(=O)OCC2=CC[NH+]3CCC(OC1=O)C23	infeasible	ZINC04081845
O=C([O-])CCCC1[NH2+]CC2CCC[NH+]3C2C1CCC3	infeasible	ZINC04082032
CCC1C[NH+]2CCC34c5c(cccc5)N(C(=O)C)C3C(C)C1CC24	infeasible	ZINC04082232
C=C1C(O)C2(O)OCC34C2C2(C)C(O)C(=O)C=C(C)C2CC3OC(=O)CC14	infeasible	ZINC04083216
C=C1C(O)C2(O)OCC34C2C2(C)C(O)C(=O)C=C(C)C2CC3OC(=O)CC14	infeasible	ZINC04083220
C=C1CCCC2(C)CC3OC(=O)C(C[NH+]4CC5CC(c6n(c(=O)ccc6)C5)C4)C3CC21	infeasible	ZINC04083520
OCC1CCCC[NH+]1CC1CCC[NH+]2C1CCCC2	infeasible	ZINC04083656
COCC1[NH+](CC2C(=O)OC3CC4(C)C(C5(CO5)CCC4)CC23)CCC1	infeasible	ZINC04084942
COCC1[NH+](CC2C(=O)OC3CC4(C)C(C5(CO5)CCC4)CC23)CCC1	infeasible	ZINC04084944
COCC1[NH+](CC2C(=O)OC3CC4(C)C(C5(CO5)CCC4)CC23)CCC1	infeasible	ZINC04084946
COCC1[NH+](CC2C(=O)OC3CC4(C)C(C5(CO5)CCC4)CC23)CCC1	infeasible	ZINC04084947
NNC(=O)C12C3C4C5(Br)C6(OCCO6)C(C14)C2C53	infeasible	ZINC04085798
CC(=O)NC12C3C4C5(Br)C6(OCCO6)C(C14)C2C53	infeasible	ZINC04085799
CC12C3C4C5([NH3+])C6(OCCO6)C(C14)C2C35	infeasible	ZINC04085800
BrC12C3C4C5(Br)C6(OCCO6)C(C14)C2C53	infeasible	ZINC04085801
ClC12C3C4C5(Br)C6(OCCO6)C(C14)C2C35	infeasible	ZINC04085802
COC(=O)CC12C3C4C5(Br)C6(OCCO6)C(C14)C2C53	infeasible	ZINC04085803
CC(=O)OC12C3C4C5(Br)C6(OCCO6)C(C14)C2C53	infeasible	ZINC04085804
CC(=O)C12C3C4C5(Br)C6(OCCO6)C(C14)C2C53	infeasible	ZINC04085805
[O-]C1=C2[NH+](CC=C1)C=CC=C2	infeasible	ZINC04085921
Nc1cc([NH3+])s[s+]1	infeasible	ZINC04086163
O=C([O-])C12C3C4C5(Br)C6(OCCO6)C(C14)C2C53	infeasible	ZINC04087310
C[NH+]1CC2([N+]([O-])=O)CC=C(OCCCl)C([N+]([O-])=O)(C2)C1	infeasible	ZINC04087571
NC1=[NH+]CC(CI)S1	infeasible	ZINC04091596
NC1=[NH+]CC(CI)S1	infeasible	ZINC04091597
C=C1CC23CC1(O)CCC2C12OC(=O)C(C)(C(O)CC1)C2C3C([O-])=O	infeasible	ZINC04095479
C[NH+]1CCC23C4Oc5c(O)ccc(c52)CC1C3C=CC4=O	infeasible	ZINC04095712
CC1(C)OC2C3(COC(=O)C2)C1CC(=O)C1(C)C24OC2C(=O)OC(c2ccoc2)C4(C)CCC13	infeasible	ZINC04096134
O=C([O-])C1[NH2+]CCSC1	infeasible	ZINC04096245
O=C([O-])C1[NH2+]CCC1O	infeasible	ZINC04096639
[NH3+]CC(O)P(=O)([O-])[O-]	infeasible	ZINC04096868
[NH3+]CC(O)P(=O)([O-])[O-]	infeasible	ZINC04096869
COc1c2c3c(cc1)CC1[NH+](C)CCC33C(O2)C(=O)C=CC31	infeasible	ZINC04097036
C[NH+]1CCCC1CC(=O)CC1[NH+](C)CCC1	infeasible	ZINC04097178
CC(Oc1ccc2c3c1OC1C33CC[NH+](C)C(C2)C3C=CC1OC(C)=O)=O	infeasible	ZINC04097183
CC1[NH+](C)CC23CCC4C5(C)C(=CCC4C2CCC31)CC([NH+](C)C)CC5	infeasible	ZINC04097187
CC1[NH+](C)CC23CCC4C5(C)C(=CCC4C2CCC31)CC([NH+](C)C)CC5	infeasible	ZINC04097188
[NH3+]CCC[NH2+]CCS	infeasible	ZINC04097420
COc1ccc2cc1Oc1cc3c(cc1OC)CC[N+](C)(C)C3Cc1ccc(cc1)Oc1c(OC)c(OC)cc3c1C(C2)[N+](C)(C)CC3	infeasible	ZINC04097448
C=C1C2CCC3(C1O)C1OC4[NH+](CCO)CC5(C)CCCC4(C5C1)C3C2	infeasible	ZINC04097733
C=C1C2CCC3C(C(=O)OC4CC(O)C(C)(C)C5C(O)OCC435)(C2)C1=O	infeasible	ZINC04097892
CC=C1C[N+]2(C)CCC34C(CO)(C(=O)OC)C1CC(O)C23Nc1ccccc14	infeasible	ZINC04097926
C=C(C)C1C2C3C4(C)C5(OC5CC4(O)C1C(=O)O2)C(=O)O3	infeasible	ZINC04098166
C=C(C)C1C2OC(=O)C1C1(O)C3OC3C3(CO3)C1(C)C2O	infeasible	ZINC04098201
CC(OCC12CC(OC(=O)CC(C)C)C(C)=CC1OC1C3(CO3)C2(C)C(OC(C)=O)C1O)=O	infeasible	ZINC04098309
CC1CC2CC(=O)C3C4([NH+](CCC3)CCCC42)C1	infeasible	ZINC04098396
CC(C)C1C2OC(=O)C1C1C3(C)C(CC1)C[NH+](C)C32	infeasible	ZINC04098437
OCC1=CC[NH+]2CCC(O)C12	infeasible	ZINC04098661
C=C1C(C)(O)C(=O)OCC2=CC[NH+]3CCC(OC(=O)C(=CC)C1)C23	infeasible	ZINC04098698
CC1=C2CC3C4(C)CCC(O)CC4=CCC3C2CCC11OC2CC(C)C[NH2+]C2C1C	infeasible	ZINC04098868
CC1=C2C(=O)C3C4(C)CCC(O)CC4=CCC3C2CCC11OC2CC(C)C[NH2+]C2C1C	infeasible	ZINC04098876
C[NH+]1C2CCC1C(C(=O)[O-])C(O)C2	infeasible	ZINC04098901
CC(C)[NH+]1C2CCC1CC(O)C2	infeasible	ZINC04100369
CCCC1CC(C(NC(C(C)Cl)C2OC(SC)C(OP([O-])([O-])=O)C(O)C2O)=O)[NH+](C)C1	infeasible	ZINC04102185
CC(=O)Oc1ccc2c3c1OC1C33CC[NH+](C)C(C2)C3C=CC1O	infeasible	ZINC04102201
CC(=O)OC1C2Oc3c(O)ccc4c3C22CC[NH+](C)C(C4)C2C=C1	infeasible	ZINC04102204
C[NH+]1CCC23C4Oc5c(O)ccc(c52)CC1C3CCC4O	infeasible	ZINC04102205
Oc1ccc2c3c1OC1C33CC[NH2+]C(C2)C3C=CC1O	infeasible	ZINC04102208
COC12C3Oc4c(O)ccc5c4C33CC[NH+](CC4CC4)C(C5)C3(CC1C(C)(C)O)CC2	infeasible	ZINC04102215
C=C1CC23CC1CCC2C1(C)CCC(O)C(C)(C([O-])=O)C1C3C([O-])=O	infeasible	ZINC04102241
C=C1CC23CC1CCC2C12OC(=O)C(C)(C(O)CC1)C2C3C(=O)[O-]	infeasible	ZINC04102247
C=C1CC23CC1CCC2C12OC(=O)C(C)(C(O)C=C1)C2C3C(=O)[O-]	infeasible	ZINC04102250
C=CC1(C)CC(OC(=O)CSCC[NH+](CC)CC)C2(C)C3C(=O)CCC3(CCC2C)C(C)C1O	infeasible	ZINC04102316
C=C1C(O)C23CCC1CC2C12CCCC(C)(C[NH+](CCO)C1)C2CC3	infeasible	ZINC04104811
COC(=O)N1c2ccccc2C23C4C[NH+]5CCCC6(CC(O)(C4=O)C12CC6)C53	infeasible	ZINC04104814
C[NH+]1C(C=CC[NH+]2CCOCC2)CCC1	infeasible	ZINC04108561
BrC1=CC2C3(Br)C=CC(C2C11OCCO1)C31OCCO1	infeasible	ZINC04113979
BrC1=CC2C3(Br)C=CC(C2C11OCCO1)C31OCCO1	infeasible	ZINC04113980
COC(=O)C12C3C4C5(Br)C6(OCCO6)C(C14)C2C53	infeasible	ZINC04114139
[NH3+]C12C3C4C5(Br)C6(OCCO6)C(C14)C2C35	infeasible	ZINC04114140
COC(=O)NC12C3C4C5(Br)C6(OCCO6)C(C14)C2C53	infeasible	ZINC04114141
COC(=O)C(C12C3C4C5(Br)C6(OCCO6)C(C14)C2C53)C(OC)=O	infeasible	ZINC04114142
CCOC(=O)NC12C3C4C5(Br)C6(OCCO6)C(C14)C2C53	infeasible	ZINC04114143
O=C1C(Br)CC2C1C1CCC2(Br)C11OCCO1	infeasible	ZINC04114152
O=C1C(Br)CC2C1C1CCC2(Br)C11OCCO1	infeasible	ZINC04114153
OC1C2CCC1C([NH+]1CCCC1)CC2	infeasible	ZINC04124604
OC1C2CCC1C([NH+]1CCCC1)CC2	infeasible	ZINC04124605
O=C1NC2(O)CC(C3COC2O3)C1[N+]([O-])=O	infeasible	ZINC04125142
OC1CC2C(C(F)(F)F)(C(F)(F)F)[NH2+]C1C2Cl	infeasible	ZINC04126771
O=C1C(Br)=CC2C1C1C=CC2(Br)C11OCCO1	infeasible	ZINC04127765
O=C1C(Br)=CC2C1C1C=CC2(Br)C11OCCO1	infeasible	ZINC04127766
[O-]C(CC1(C([O-])=O)C2CC[NH+](C1)CC2)=O	infeasible	ZINC04128201
[O-]C(CC1(C([O-])=O)C2CC[NH+](C1)CC2)=O	infeasible	ZINC04128202
C[NH+](C)CCON=C1C2CC[NH+](C1)CC2	infeasible	ZINC04128370
CCC([NH2+]C1CC(C)[NH+](C)CC1C)CO	infeasible	ZINC04129037
CCC([NH2+]C1CC(C)[NH+](C)CC1C)CO	infeasible	ZINC04129039
CCC([NH2+]C1CC(C)[NH+](C)CC1C)CO	infeasible	ZINC04129040
CCC([NH2+]C1CC(C)[NH+](C)CC1C)CO	infeasible	ZINC04129041
C[NH+](C)CCC[NH2+]C1C(O)CS(=O)(=O)C1	infeasible	ZINC04135996
C[NH+](C)CCC[NH2+]C1C(O)CS(=O)(=O)C1	infeasible	ZINC04135997
O=C([O-])C1C2C3(CC3)C(C1C(=O)NCC13CC4CC(C1)CC(C3)C4)C=C2	infeasible	ZINC04142279
O=C([O-])C1C2C3(CC3)C(C1C(=O)NCC13CC4CC(C1)CC(C3)C4)C=C2	infeasible	ZINC04142280
COc1cc2c(cc1OC)C13CCN4C(=O)C(=O)C(CC14)C1C(OCC([O-])=O)CC(=O)N2C31	infeasible	ZINC04143686
COc1cc2c(cc1OC)C13CCN4C(=O)C(=O)C(CC14)C1C(OCC([O-])=O)CC(=O)N2C31	infeasible	ZINC04143687
COc1cc2c(cc1OC)C13CCN4C(=O)C(=O)C(CC14)C1C(OCC([O-])=O)CC(=O)N2C31	infeasible	ZINC04143688
CCC[NH+]1CC=C2C(C#N)C(=N)C(C#N)(C#N)C3(CC[NH+](CCC)CC3)C2C1	infeasible	ZINC04149659
CCC[NH+]1CC=C2C(C#N)C(=N)C(C#N)(C#N)C3(CC[NH+](CCC)CC3)C2C1	infeasible	ZINC04149660
O=C1CC2OCC=C3C[NH+]4CCC56c7c(cccc7)N1C5C2C3CC46	infeasible	ZINC04164459
CC1CC2CC(=O)C3C4([NH+](CCC3)CCCC42)C1	infeasible	ZINC04166548
O=[N+]([O-])c1ccccc1C[NH+]1CC[NH+](CC2CC3CC2C=C3)CC1	infeasible	ZINC04170501
O=[N+]([O-])c1ccc(C[NH+]2CC[NH+](CC3C4C=CC(C4)C3)CC2)cc1	infeasible	ZINC04170528
O=C(N1CC[NH+]2C(CCC2)C1)C12CC3CC(C1)CC(n1cncn1)(C2)C3	infeasible	ZINC04180122
CC1(C)C2CCC(C2)C1CC1OC(C[NH+]2CCCCC2)CO1	infeasible	ZINC04185208
CC1(C)C2CCC(C2)C1CC1OC(C[NH+]2CCCCC2)CO1	infeasible	ZINC04185210
C(C[NH+]1CCOCC1)NC(=O)C1C2CC(C1C([O-])=O)C=C2	infeasible	ZINC04187958
FC(F)(F)C1(C(F)(F)F)[NH2+]C2C(Br)CC1C2Br	infeasible	ZINC04188637
C1CC11C2C3C(=O)N(C45CC6CC(CC(C6)C4)C5)C(=O)C3C1C=C2	infeasible	ZINC04201220
[NH3+]C(C(=O)[O-])C1CC2CC1C=C2	infeasible	ZINC04202383
[NH3+]C(C(=O)[O-])C1CC2CC1C=C2	infeasible	ZINC04202384
O=C([O-])C1CC[NH2+]C1	infeasible	ZINC04202414
O=C([O-])C1CC[NH2+]C1	infeasible	ZINC04202415
CC1C[NH2+]CCC1C(=O)[O-]	infeasible	ZINC04202440
CC1C[NH2+]CCC1C(=O)[O-]	infeasible	ZINC04202441
CC1C[NH2+]CCC1C(=O)[O-]	infeasible	ZINC04202442
CC1C[NH2+]CCC1C(=O)[O-]	infeasible	ZINC04202443
O=C([O-])C1[NH2+]COC1	infeasible	ZINC04202446
O=C([O-])C1[NH2+]COC1	infeasible	ZINC04202447
O=C([O-])CC1CC[NH2+]C1	infeasible	ZINC04202508
O=C([O-])CC1CC[NH2+]C1	infeasible	ZINC04202509
CC1(C)C2CCC11C3(ON3S(=O)(=O)C1)C2	infeasible	ZINC04202595
CC1(C)C2CCC11C3(ON3S(=O)(=O)C1)C2	infeasible	ZINC04202596
CC1C[NH2+]CC1C(=O)[O-]	infeasible	ZINC04202764
CC1C[NH2+]CC1C(=O)[O-]	infeasible	ZINC04202765
CC1C[NH2+]CC1C(=O)[O-]	infeasible	ZINC04202766
CC1C[NH2+]CC1C(=O)[O-]	infeasible	ZINC04202767
[NH3+]CCC1OCC[NH2+]C1	infeasible	ZINC04202801
[NH3+]CCC1OCC[NH2+]C1	infeasible	ZINC04202802
[NH3+]CCC1CCC[NH2+]C1	infeasible	ZINC04202874
[NH3+]CCC1CCC[NH2+]C1	infeasible	ZINC04202875
[NH3+]C1(C(=O)[O-])CC[NH2+]CC1	infeasible	ZINC04202924
[NH3+]C1C2C([NH2+]CCC2)CCC1	infeasible	ZINC04202973
[NH3+]C1C2C([NH2+]CCC2)CCC1	infeasible	ZINC04202974
[NH3+]C1C2C([NH2+]CCC2)CCC1	infeasible	ZINC04202975
[NH3+]C1C2C([NH2+]CCC2)CCC1	infeasible	ZINC04202976
[O-]C(=O)C1C[NH2+]CC1C([O-])=O	infeasible	ZINC04203035
C1CC2C[NH2+]CC2C[NH2+]1	infeasible	ZINC04203036
C[NH+](C)CCC(N)=[NH2+]	infeasible	ZINC04203415
CC1C[NH2+]CC1C[NH3+]	infeasible	ZINC04203696
CC1C[NH2+]CC1C[NH3+]	infeasible	ZINC04203697
CC1C[NH2+]CC1C[NH3+]	infeasible	ZINC04203698
CC1C[NH2+]CC1C[NH3+]	infeasible	ZINC04203699
C[NH+]1CC2CC[NH2+]CC2C1	infeasible	ZINC04204034
C[NH+]1CC2CC[NH2+]CC2C1	infeasible	ZINC04204035
CC(C)C[NH+]1CCOC(C[NH3+])C1	infeasible	ZINC04206141
CC(C)C[NH+]1CCOC(C[NH3+])C1	infeasible	ZINC04206143
C=C1C2CC3(C(=O)OC4CCC(C)(C)C(CO)C4(COC(C)=O)C3C(O)C2)C1=O	infeasible	ZINC04214245
O=C1CC2OCC=C3C[N+]4([O-])CCC56c7c(cccc7)N1C5C2C3CC64	infeasible	ZINC04214344
COc1c2c3c(cc1)CC1[NH+](C)CCC33C(O2)C(=NOCC(=O)[O-])CCC31	infeasible	ZINC04215450
COc1ccc2c3c1OC1C33CC[NH+](C)C(C2)C3CCC1O	infeasible	ZINC04215736
C[NH+]1CCC23C4Oc5c(O)ccc(c52)CC1C3(O)CCC4O	infeasible	ZINC04216508
COc1ccc2c3c1OC1C33CC[NH2+]C(C2)C3C=CC1O	infeasible	ZINC04217170
C=CC1(C)CC(OC(=O)CSCC[NH+](CC)CC)C2(C)C3C(=O)CCC3(CCC2C)C(C)C1O	infeasible	ZINC04217557
CC1[NH+](CCC[NH3+])CCCC1	infeasible	ZINC04226735
CC1[NH+](CCCC[NH3+])CCCC1	infeasible	ZINC04226747
CC1[NH+](CCCC[NH3+])CCCC1	infeasible	ZINC04226748
CCC1[NH+](CCCC[NH3+])CCCC1	infeasible	ZINC04226749
CCC1[NH+](CCCC[NH3+])CCCC1	infeasible	ZINC04226750
CC1CCC[NH+](CCCC[NH3+])C1	infeasible	ZINC04226751
CC1CCC[NH+](CCCC[NH3+])C1	infeasible	ZINC04226752
C[NH+](C1CC[NH+](C)CC1)CCCCC[NH3+]	infeasible	ZINC04226783
CC1(CBr)C2CCC1(C)C1(C22OCCO2)OCCO1	infeasible	ZINC04227972
CC1(CBr)C2CCC1(C)C1(C22OCCO2)OCCO1	infeasible	ZINC04227973
CC12C3CCC1(C)C(C(=O)[O-])([NH2+]C2)C3	infeasible	ZINC04227974
CC12C3CCC1(C)C(C#N)([NH2+]C2)C3	infeasible	ZINC04227975
[NH3+]C(CS(=O)=O)C(=O)[O-]	infeasible	ZINC04228283
C1C[NH2+]C(C2CC[NH2+]CC2)C1	infeasible	ZINC04234997
CC12C(C[NH3+])CCC[NH+]1CCCC2	infeasible	ZINC04235170
C[NH+]1CCC(N2CC34OC(C=C3)C(C(=O)[O-])C4C2=O)CC1	infeasible	ZINC04237631
C#CCC1C[NH2+]C(C(=O)[O-])C1	infeasible	ZINC04241558
O=C([O-])C1[NH2+]C2CCC1C2	infeasible	ZINC04243210
O=C([O-])C1[NH2+]C2CCC1C2	infeasible	ZINC04243211
O=C([O-])C12CC(C1)C[NH2+]2	infeasible	ZINC04243238
O=C([O-])C12CC1CC[NH2+]2	infeasible	ZINC04243448
O=C([O-])C12CC1CC[NH2+]2	infeasible	ZINC04243450
O=C([O-])C12[NH2+]C(CC1)CCC2	infeasible	ZINC04243453
O=C([O-])C12[NH2+]C(CC1)CCC2	infeasible	ZINC04243455
C=C(C)C1C2C3C4(C)C5(OC5CC4(O)C1C(=O)O2)C(=O)O3	infeasible	ZINC04245611
c1cc2[nH]c3c(c2cc1)CC[NH+]1C2CCC(C4[NH2+]CCCC24)C13	infeasible	ZINC04245616
c1cc2[nH]c3c(c2cc1)CC[NH+]1C2CCC(C4[NH2+]CCCC24)C13	infeasible	ZINC04245617
COc1c(O)c2c3c(c1)CC[N+](C)(C)C3Cc1ccc(O)c(c1)Oc1cc3c(cc1OC)CC[NH+](C)C3Cc1cccc(c1)O2	infeasible	ZINC04245635
CC1C2(O)C34OC5OC(=O)C(O)C55C(C(C)(C)C)CC(C35CC2OC1=O)OC4=O	infeasible	ZINC04245649
CC1C2(O)C34OC5OC(=O)C(O)C55C(C(C)(C)C)CC(C35CC2OC1=O)OC4=O	infeasible	ZINC04245650
C[NH+](C)C1C2CC3C(C)(O)c4c(c(O)ccc4)C(=O)C3=C(O)C2(O)C(=O)C(C(NC[NH2+]C(CCCC[NH3+])C([O-])=O)=O)=C1O	infeasible	ZINC04245711
N#CC1[NH2+]CSC1	infeasible	ZINC04254014
COc1cc2c(cc1OC)C13CC[NH+]4CC5=CCOC6CC(=O)N2C1C6C5CC43	infeasible	ZINC04261816
CC1CC[NH2+]C1C(=O)[O-]	infeasible	ZINC04262199
CC1C(=O)OC2CC[NH+]3CC=C(COC(=O)C(C)(O)C1(C)O)C32	infeasible	ZINC04262379
CCCCC(C)C(C(CC(C)CC(O)CCCCC(O)CC(C([NH3+])C)O)OC(=O)CC(CC([O-])=O)C([O-])=O)OC(CC(CC([O-])=O)C([O-])=O)=O	infeasible	ZINC04262459
[O-]C(CC1C[NH2+]C1C([O-])=O)=O	infeasible	ZINC04262470
C=C1C2CC(OC(C)=O)C3C(C(OC(C)=O)CC4C(C)(C)CCC(OC(C)=O)C43C)(C2OC(C)=O)C1=O	infeasible	ZINC04268156
C=C1C2CC(OC(C)=O)C3C(C(OC(C)=O)CC4C(C)(C)CCC(OC(C)=O)C43C)(C2OC(C)=O)C1=O	infeasible	ZINC04268157
C=C1C2CC(OC(C)=O)C3C(C(OC(C)=O)CC4C(C)(C)CCC(OC(C)=O)C43C)(C2OC(C)=O)C1=O	infeasible	ZINC04268158
C=C1C2CC(OC(C)=O)C3C(C(OC(C)=O)CC4C(C)(C)CCC(OC(C)=O)C43C)(C2OC(C)=O)C1=O	infeasible	ZINC04268159
CC(OC1CC2C(C)C(=O)C3(C(O)CC4C(C)(C)CCC(OC(C)=O)C4(C)C31)C2O)=O	infeasible	ZINC04268160
CC(OC1CC2C(C)C(=O)C3(C(O)CC4C(C)(C)CCC(OC(C)=O)C4(C)C31)C2O)=O	infeasible	ZINC04268162
CC1C(=O)C23C(O)CC4C(C)(C)CCC(O)C4(C)C2C(O)CC1C3O	infeasible	ZINC04268163
CC1C(=O)C23C(O)CC4C(C)(C)CCC(O)C4(C)C2C(O)CC1C3O	infeasible	ZINC04268164
CC1C(=O)C23C4CC5C(C)(C)CCC(O)C5(C)C2C(O)CC1C3OC(C)(C)O4	infeasible	ZINC04268165
CC1C(=O)C23C4CC5C(C)(C)CCC(O)C5(C)C2C(O)CC1C3OC(C)(C)O4	infeasible	ZINC04268166
CC1C(=O)C23C4CC5C(C)(C)CCC(O)C5(C)C2C(O)CC1C3OC(C)(C)O4	infeasible	ZINC04268167
CC1C(=O)C23C4CC5C(C)(C)CCC(O)C5(C)C2C(O)CC1C3OC(C)(C)O4	infeasible	ZINC04268168
C=C1C(=O)C23C(OC(C)=O)C1(OC(C)=O)CC(OC(C)=O)C2C1(C)C(OC(C)=O)CCC(C)(C)C1CC3OC(C)=O	infeasible	ZINC04268170
C=C1C(=O)C23C(OC(C)=O)C1(OC(C)=O)CC(OC(C)=O)C2C1(C)C(OC(C)=O)CCC(C)(C)C1CC3OC(C)=O	infeasible	ZINC04268171
C=C1C(=O)C23C(OC(C)=O)C1(OC(C)=O)CC(OC(C)=O)C2C1(C)C(OC(C)=O)CCC(C)(C)C1CC3OC(C)=O	infeasible	ZINC04268173
C=C1C(=O)C23C(OC(C)=O)C1(OC(C)=O)CC(OC(C)=O)C2C1(C)C(OC(C)=O)CCC(C)(C)C1CC3OC(C)=O	infeasible	ZINC04268175
C=C1C(=O)C23C(OC(C)=O)C1(O)CC(OC(C)=O)C2C1(C)C(OC(C)=O)CCC(C)(C)C1CC3OC(C)=O	infeasible	ZINC04268176
C=C1C(=O)C23C(OC(C)=O)C1(O)CC(OC(C)=O)C2C1(C)C(OC(C)=O)CCC(C)(C)C1CC3OC(C)=O	infeasible	ZINC04268177
C=C1C(=O)C23C(OC(C)=O)C1(O)CC(OC(C)=O)C2C1(C)C(OC(C)=O)CCC(C)(C)C1CC3OC(C)=O	infeasible	ZINC04268178
C=C1C(=O)C23C(OC(C)=O)C1(O)CC(OC(C)=O)C2C1(C)C(OC(C)=O)CCC(C)(C)C1CC3OC(C)=O	infeasible	ZINC04268180
C=C1C(=O)C23C4OC(C)(C)OC2CC2C(C)(C)CCC(OC(C)=O)C2(C)C3C(OC(C)=O)CC41O	infeasible	ZINC04268182
C=C1C(=O)C23C4OC(C)(C)OC2CC2C(C)(C)CCC(OC(C)=O)C2(C)C3C(OC(C)=O)CC41O	infeasible	ZINC04268183
C=C1C(=O)C23C4OC(C)(C)OC2CC2C(C)(C)CCC(OC(C)=O)C2(C)C3C(OC(C)=O)CC41O	infeasible	ZINC04268184
C=C1C(=O)C23C4OC(C)(C)OC2CC2C(C)(C)CCC(OC(C)=O)C2(C)C3C(OC(C)=O)CC41O	infeasible	ZINC04268185
C=C1C(=O)C23C4OC(C)(C)OC2CC2C(C)(C)CCC(OC(C)=O)C2(C)C3C(OC(C)=O)CC41OC(C)=O	infeasible	ZINC04268187
C=C1C(=O)C23C4OC(C)(C)OC2CC2C(C)(C)CCC(OC(C)=O)C2(C)C3C(OC(C)=O)CC41OC(C)=O	infeasible	ZINC04268188
C=C1C(=O)C23C4OC(C)(C)OC2CC2C(C)(C)CCC(OC(C)=O)C2(C)C3C(OC(C)=O)CC41OC(C)=O	infeasible	ZINC04268189
C=C1C(=O)C23C4OC(C)(C)OC2CC2C(C)(C)CCC(OC(C)=O)C2(C)C3C(OC(C)=O)CC41OC(C)=O	infeasible	ZINC04268192
CC(OC1CC2(O)C(C)C(=O)C3(C(O)CC4C(C)(C)CCC(OC(C)=O)C4(C)C13)C2O)=O	infeasible	ZINC04268193
CC(OC1CC2(O)C(C)C(=O)C3(C(O)CC4C(C)(C)CCC(OC(C)=O)C4(C)C13)C2O)=O	infeasible	ZINC04268194
C=C1C(=O)C23C4OC(C)(C)OC41CC(OC(C)=O)C2C1(C)C(OC(C)=O)CCC(C)(C)C1CC3OC(C)=O	infeasible	ZINC04268195
C=C1C(=O)C23C4OC(C)(C)OC41CC(OC(C)=O)C2C1(C)C(OC(C)=O)CCC(C)(C)C1CC3OC(C)=O	infeasible	ZINC04268196
C=C1C(=O)C23C4OC(C)(C)OC41CC(OC(C)=O)C2C1(C)C(OC(C)=O)CCC(C)(C)C1CC3OC(C)=O	infeasible	ZINC04268197
C=C1C(=O)C23C4OC(C)(C)OC41CC(OC(C)=O)C2C1(C)C(OC(C)=O)CCC(C)(C)C1CC3OC(C)=O	infeasible	ZINC04268200
C=C1C2CC(OC(C)=O)C3C(C(OC(C)=O)CC4C(C)(C)CCC(OC(C)=O)C43C=O)(C2OC(C)=O)C1=O	infeasible	ZINC04268201
CC1C(=O)C23C(O)CC4C(C)(C)CCC(O)C4(CO)C2C(O)CC1C3O	infeasible	ZINC04268202
CC1C(=O)C23C4CC5C(C)(C)CCC(O)C55COC(CC1C2OC(C)(C)O4)C53	infeasible	ZINC04268203
CC1C(=O)C23C4CC5C(C)(C)CCC(=O)C55COC(CC1C2OC(C)(C)O4)C53	infeasible	ZINC04268205
C=C1C2CC(OC(C)=O)C3C(C(OC(C)=O)CC4C(C)(C)CCCC43COC(C)=O)(C2OC(C)=O)C1=O	infeasible	ZINC04268208
CC(OC1CC2C(C)C(=O)C3(C(O)CC4C(C)(C)CCCC4(CO)C31)C2O)=O	infeasible	ZINC04268209
C=C1C2CC3OCC45CCCC(C)(C)C4CC4OC(C)(C)OC2C4(C1=O)C35	infeasible	ZINC04268211
C=C1C2CC(OC(C)=O)C3C(C(OC(C)=O)CC4C5(C)CCCC43C(OC(C)=O)OC5)(C2OC(C)=O)C1=O	infeasible	ZINC04268213
C=C1C2CC(OC(C)=O)C3C(C(OC(C)=O)CC4C5(C)CCCC43C(O)OC5)(C2OC(C)=O)C1=O	infeasible	ZINC04268215
C=C1C2CC(OC(C)=O)C3C(C(OC(C)=O)CC4C5(C)CCCC43C(OC)OC5)(C2OC(C)=O)C1=O	infeasible	ZINC04268217
C=C1C2CC(OC(C)=O)C3C(C(OC(C)=O)CC4C5(C)CCCC43C(=O)OC5)(C1=O)C2OC(C)=O	infeasible	ZINC04268218
C=C1C2CC(OC(C)=O)C3C(C(OC)CC4C5(C)COCC43CCC5)(C2O)C1=O	infeasible	ZINC04268219
C=C1C2CC(O)C3C(C2O)(C(OC)CC2C4(C)COCC23CCC4)C1=O	infeasible	ZINC04268220
C=C1C2CC(OC(C)=O)C3C(C(OC)CC4C5(C)CCCC43COC5)(C2OC(C)=O)C1=O	infeasible	ZINC04268222
COC1C23C(=O)C(C)C(CC(OC(C)=O)C2C24COCC(C)(C2C1)CCC4)C3O	infeasible	ZINC04268224
CC1C(=O)C23C(O)CC4C(C)(CO)CCCC4(CO)C2C(O)CC1C3O	infeasible	ZINC04268225
CC1C(=O)C23C4CC5C(CO)(C)CCCC55COC(CC1C2OC(C)(C)O4)C53	infeasible	ZINC04268227
CC(OCC1(C)CCCC23COC4CC5C(C)C(=O)C6(C(CC12)OC(C)(C)OC56)C43)=O	infeasible	ZINC04268230
C=C1C2CC(OC(C)=O)C3C(C(OC)CC4C5(C)CCCC43COC5OC(C)=O)(C2OC(C)=O)C1=O	infeasible	ZINC04268234
COC1C23C(=O)C(C)C(CC(OC(C)=O)C2C24COC(=O)C(C)(CCC2)C4C1)C3O	infeasible	ZINC04268236
C=C1C2CC(OC(C)=O)C3C(C(O)CC4C(C)(C)CCC(OC(C)=O)C43C)(C2O)C1=O	infeasible	ZINC04268238
C=C1C2CC(OC(C)=O)C3C(C(O)CC4C(C)(C)CCC(OC(C)=O)C43C)(C2O)C1=O	infeasible	ZINC04268239
C=C1C2CC(OC(C)=O)C3C(C(O)CC4C(C)(C)CCC(OC(C)=O)C43C)(C2O)C1=O	infeasible	ZINC04268240
C=C1C2CC(OC(C)=O)C3C(C(O)CC4C(C)(C)CCC(OC(C)=O)C43C)(C2O)C1=O	infeasible	ZINC04268242
C=C1C2CC(OC(C)=O)C3C(C(O)CC4C(C)(C)CCC(OC(C)=O)C43C=O)(C2O)C1=O	infeasible	ZINC04268245
C=C1C2CC(OC(C)=O)C3C(C(O)CC4C(C)(C)CCCC43CO)(C2O)C1=O	infeasible	ZINC04268247
C=C1C2CC(OC(C)=O)C3C(C(O)CC4C5(C)COC(O)C43CCC5)(C2O)C1=O	infeasible	ZINC04268250
CC1CC11C(=O)C2=C(C(=O)C1O)C1(C)C(C(O)C2OC=O)C(C)(CC([O-])=O)CCC1	infeasible	ZINC04268252
CC1CC11C(=O)C2=C(C(=O)C1O)C1(C)C(C(O)C2OC=O)C(C)(CC([O-])=O)CCC1	infeasible	ZINC04268253
[O-]C(CC1OCC=C2C[NH+]3CCC45C6=CC(=O)C(=O)C([N+]([O-])=O)C6=NC4C1C2CC35)=O	infeasible	ZINC04273369
BrC1CC2CC(CC(Br)C22OCCO2)C11OCCO1	infeasible	ZINC04277140
CC1C(=N)C(C#N)C[NH+]1C	infeasible	ZINC04277605
C1CC1[NH+]1CC2C=CC1C2	infeasible	ZINC04280556
C[NH2+]C(CS)C(=O)[O-]	infeasible	ZINC04280685
C[NH2+]C(CS)C(=O)[O-]	infeasible	ZINC04280686
BrC1C2CC(C(Br)C=C2C#N)C(C#N)=C1	infeasible	ZINC04280724
BrC1C2CC(C(Br)C=C2C#N)C(C#N)=C1	infeasible	ZINC04280725
CN[NH+]=C(N)C([S-])=[NH+]NC	infeasible	ZINC04293433
CC[NH+](CCN1CC23OC(C=C2)C(C([O-])=O)C3C1=O)CC	infeasible	ZINC04294702
CC[NH+](CCN1CC23OC(C=C2)C(C([O-])=O)C3C1=O)CC	infeasible	ZINC04294703
C[NH+](C)CCCN1CC23OC(C=C2)C(C(=O)[O-])C3C1=O	infeasible	ZINC04294788
C[NH+](C)CCCN1CC23OC(C=C2)C(C(=O)[O-])C3C1=O	infeasible	ZINC04294789
O=C([O-])C1[NH2+]C2(CCSC2)SC1	infeasible	ZINC04294812
O=C([O-])C1[NH2+]C2(CCSC2)SC1	infeasible	ZINC04294813
C[NH+]1CCN(C(=O)C2C3CC(C2C(=O)[O-])C=C3)CC1	infeasible	ZINC04298355
CCCC[NH2+]C1CC2[NH+](C)C(C1)CC2	infeasible	ZINC04298843
CC[N+]12CCC34c5c(cccc5)NC33C(C)C(CCC1)(CC3C(=O)OC)C24	infeasible	ZINC04310914
COC(=O)C1CC23CCC[N+]4(C)CCC5(c6c(cccc6)NC15C2C)C43	infeasible	ZINC04311118
C[NH+](C)C1(C)CC(C)[NH+](C)CC1C	infeasible	ZINC04311840
C[NH+](C)C1(C)CC(C)[NH+](C)CC1C	infeasible	ZINC04311841
C[NH+](C)C1(C)CC(C)[NH+](C)CC1C	infeasible	ZINC04311842
C[NH+](C)C1(C)CC(C)[NH+](C)CC1C	infeasible	ZINC04311843
C(C1CCC[NH2+]C1)[NH+]1CCCC1	infeasible	ZINC04312795
C(C1CCC[NH2+]C1)[NH+]1CCCC1	infeasible	ZINC04312796
C(C1CCC[NH2+]C1)[NH+]1CCOCC1	infeasible	ZINC04312797
C(C1CCC[NH2+]C1)[NH+]1CCOCC1	infeasible	ZINC04312798
[NH3+]CCC[NH+]1CCCC(O)C1	infeasible	ZINC04312848
[NH3+]CCC[NH+]1CCCC(O)C1	infeasible	ZINC04312849
CC(C)[NH+]1CC2CCCC3(C1)C(=O)NC1([NH+]=C23)CCCCC1	infeasible	ZINC04318441
CCC[NH+]1CC2CCCC3(C1)C(=O)NC1([NH+]=C23)CCCCC1	infeasible	ZINC04318443
O=C1NN=C2C11CC34C(=O)NN=C3C(CC2C4)C1	infeasible	ZINC04321816
CC1(C)[NH2+]C(C)(C)C(C)C2=C1CCC1(O2)C(C)(C)[NH2+]C(C)(C)C(C)C1=O	infeasible	ZINC04322191
CC1(C)[NH2+]C(C)(C)C(C)C2=C1CCC1(O2)C(C)(C)[NH2+]C(C)(C)C(C)C1=O	infeasible	ZINC04322192
CC1(C)[NH2+]C(C)(C)C(C)C2=C1CCC1(O2)C(C)(C)[NH2+]C(C)(C)C(C)C1=O	infeasible	ZINC04322194
O=[N+]([O-])c1ccc(N2C3([NH+]4CCOCC4)C4CC(C3N=N2)C2CC=CC42)cc1	infeasible	ZINC04322707
O=[N+]([O-])c1ccc(N2C3([NH+]4CCOCC4)C4CC(C3N=N2)C2CC=CC42)cc1	infeasible	ZINC04322708
[NH3+]CC(F)CCC([NH3+])C(=O)[O-]	infeasible	ZINC04329346
[NH3+]CC(F)CCC([NH3+])C(=O)[O-]	infeasible	ZINC04329348
[NH3+]CC(F)CCC([NH3+])C(=O)[O-]	infeasible	ZINC04329349
CC1CC2CC(=NO)CC1[NH+](C)C2	infeasible	ZINC04336171
C[NH+]1CC2CCC1CC(=NO)C2	infeasible	ZINC04336173
CC1OC2(C)OC1C1(C)OC(C)C2O1	infeasible	ZINC04336537
CC([NH3+])C12CC3(C(C)[NH3+])CC(CC(C1)C3)C2	infeasible	ZINC04338792
CC([NH3+])C12CC3(C(C)[NH3+])CC(CC(C1)C3)C2	infeasible	ZINC04338793
N#CC12CC1(C#N)C1([NH+]=C2N)OCCO1	infeasible	ZINC04342619
N#CC12CC1(C#N)C1([NH+]=C2N)OCCO1	infeasible	ZINC04342620
CCOC(=O)C1CC2([NH+]3CCCC31)CC[NH+](C)CC2	infeasible	ZINC04342650
CCOC(=O)C1CC2([NH+]3CCCC31)CC[NH+](C)CC2	infeasible	ZINC04342651
CC[NH+]1CCCC(C[NH3+])C1	infeasible	ZINC04342653
CC[NH+]1CCCC(C[NH3+])C1	infeasible	ZINC04342654
[NH3+]CC1C2[NH+](CCCC2)CCC1	infeasible	ZINC04342787
C[NH+]1CCC([NH3+])C2CCCCC12	infeasible	ZINC04342936
C[NH+]1CCC([NH3+])C2CCCCC12	infeasible	ZINC04342938
CC1(C)C2CCC11C3(ON3SC1)C2	infeasible	ZINC04342941
C[NH2+]CC(O)C[NH+]1CCOCC1	infeasible	ZINC04343726
C[NH2+]CC(O)C[NH+]1CCOCC1	infeasible	ZINC04343728
CC1CCC[NH+](CC(O)C[NH3+])C1	infeasible	ZINC04343729
O=C1NC2(O)CC(C3COC2O3)C1[N+]([O-])=O	infeasible	ZINC04343762
CC12CC(O)C3C4(C)CCC(O)=C5C(=O)C(CC45C#N)C3C1CCC21OC(=O)CC1	infeasible	ZINC04343994
CC12CC(O)C3C4(C)CCC(O)=C5C(=O)C(CC45C#N)C3C1CCC21OC(=O)CC1	infeasible	ZINC04343997
CC12CC(O)C3C4(C)CCC(O)=C5C(=O)C(CC45C#N)C3C1CCC21OC(=O)CC1	infeasible	ZINC04343998
CC12CC(O)C3C4(C)CCC(O)=C5C(=O)C(CC45C#N)C3C1CCC21OC(=O)CC1	infeasible	ZINC04344000
C[NH+]1CCC(CCl)C1	infeasible	ZINC04344074
C[NH+]1CCC(CCl)C1	infeasible	ZINC04344075
C1CC2CC34CC5(CC1C3=NNC4=O)C2=NNC5=O	infeasible	ZINC04344118
CC1[NH+](C)CC23CCC4C5(C)C(=CCC4C2CCC31)CC([NH+](C)C)CC5	infeasible	ZINC04349851
C[NH+]1C(C2CCC[NH2+]C2)CCC1	infeasible	ZINC04353089
C[NH+]1C(C2CCC[NH2+]C2)CCC1	infeasible	ZINC04353090
C1C[S+]2CC[S+]1CC2	infeasible	ZINC04353149
OC12CC(n3ncnc3N1)C1COC2O1	infeasible	ZINC04357583
CC[NH+](CP([O-])([O-])=O)CP([O-])([O-])=O	infeasible	ZINC04359294
C[NH+]1CCCC(S)C1	infeasible	ZINC04362905
C[NH+]1CCCC(S)C1	infeasible	ZINC04362906
c1cc2[nH]c3c(c2cc1)CC[NH+]1C2CCC(C4[NH2+]CCCC24)C13	infeasible	ZINC04364818
COC1=CCC2([N+]([O-])=O)C[NH+](CC([O-])=O)CC1([N+]([O-])=O)C2	infeasible	ZINC04367929
FC(F)(F)C1(C(F)(F)F)[NH2+]C2C(Cl)CC1C2Br	infeasible	ZINC04381091
C[NH2+]CC1CC[NH+](C)C1	infeasible	ZINC04384256
C[NH2+]CC1CC[NH+](C)C1	infeasible	ZINC04384257
C[NH2+]CC1CCC[NH+](C(C)C)C1	infeasible	ZINC04384298
C[NH2+]CC1CCC[NH+](C(C)C)C1	infeasible	ZINC04384299
[NH3+]CC1CCC[NH+](CCO)C1	infeasible	ZINC04384300
[NH3+]CC1CCC[NH+](CCO)C1	infeasible	ZINC04384301
CC[NH+](CC1CCC[NH2+]C1)CC	infeasible	ZINC04384341
CC[NH+](CC1CCC[NH2+]C1)CC	infeasible	ZINC04384342
C[NH+](C)C1(C(=O)[O-])CC[NH2+]CC1	infeasible	ZINC04384484
OC12CC3([NH+]4CCCC4)CC(CC(C1)C3)C2	infeasible	ZINC04385281
CCc1[nH]nc2c1C1(C[NH+]3CCC1CC3)C(C#N)=C(N)O2	infeasible	ZINC04385283
CCc1[nH]nc2c1C1(C[NH+]3CCC1CC3)C(C#N)=C(N)O2	infeasible	ZINC04385284
CN(C(=O)C=Cc1ccoc1)C1C2C34C(O)(CC1)C([NH+](CC1CC1)CC3)Cc1c4c(c(O)cc1)O2	infeasible	ZINC04393014
C1C[NH+]2CC(=NNc3[n-]nnn3)C1CC2	infeasible	ZINC04401359
C[NH+]1CCc2c(C#N)c([S-])nc([S-])c2C1	infeasible	ZINC04403740
NC(=[NH2+])Nc1[n-]nnn1	infeasible	ZINC04404328
COc1c(C[NH+]2CC3CC(c4n(c(=O)ccc4)C3)C2)cc(C2[NH2+]C(C([O-])=O)CS2)cc1	infeasible	ZINC04408196
CC1=C2C(=O)C3C4(C)CCC(O)CC4=CCC3C2CCC11OC2CC(C)C[NH2+]C2C1C	infeasible	ZINC04411135
CC1=C2C(=O)C3C4(C)CCC(O)CC4=CCC3C2CCC11OC2CC(C)C[NH2+]C2C1C	infeasible	ZINC04411136
CC1=C2C(=O)C3C4(C)CCC(O)CC4=CCC3C2CCC11OC2CC(C)C[NH2+]C2C1C	infeasible	ZINC04411137
CC1=C2C(=O)C3C4(C)CCC(O)CC4=CCC3C2CCC11OC2CC(C)C[NH2+]C2C1C	infeasible	ZINC04411139
CP(O)(C[NH+]1C(C(=O)[O-])CCC1)=O	infeasible	ZINC04413174
O=CN1C2NC(=[NH2+])NC2N(C=O)C2NC(=[NH2+])NC12	infeasible	ZINC04416156
O=CN1C2NC(=[NH2+])NC2N(C=O)C2NC(=[NH2+])NC12	infeasible	ZINC04416157
O=CN1C2NC(=[NH2+])NC2N(C=O)C2NC(=[NH2+])NC12	infeasible	ZINC04416158
COC1CC=C2CC[NH+]3C2(C1)C1=C(CC3)COC(=O)C1	infeasible	ZINC04416558
CSSC(SS(C)=S)SS(C)=S	infeasible	ZINC04416714
CCCC1OC2(C)OC3=NC(=N)C(C#N)(C2C)C13C#N	infeasible	ZINC04425172
CCCC1OC2(C)OC3=NC(=N)C(C#N)(C2C)C13C#N	infeasible	ZINC04425175
O=C1OC2C(I)C3CC2C1(Cl)C3	infeasible	ZINC04473205
O=C1OC2C(I)C3CC2C1(Cl)C3	infeasible	ZINC04473206
ClC1=C(Cl)C2(Cl)C3CC=CC3C1(Cl)C21OCCO1	infeasible	ZINC04473346
CC[NH+]1CC=C2C(C#N)C(=N)C(C#N)(C#N)C3(CC[NH+](CC)CC3)C2C1	infeasible	ZINC04473470
O=C([O-])C1C2C(=O)OC3C(Br)C1C1(CC1)C32	infeasible	ZINC04474684
O=C([O-])C1C2C(=O)OC3C(Br)C1C1(CC1)C32	infeasible	ZINC04474685
C=CC[NH+]1C2C3(O)C4(C(Oc5c(O)ccc(c54)C2)C(=NNC(=O)c2ccccc2)CC3)CC1	infeasible	ZINC04475314
CC12OC3(C4OCCCN4C(=O)C3C1C(=O)[O-])C=C2	infeasible	ZINC04487963
COC1(OC)[NH+]=C(N)C2(C#N)C3CCC(C21C#N)C=C3	infeasible	ZINC04491462
COC1(OC)[NH+]=C(N)C2(C#N)C3CCC(C21C#N)C=C3	infeasible	ZINC04491463
C1COC2([NH+]=C(N)C3(C#N)C4CCC(C32C#N)C=C4)O1	infeasible	ZINC04491464
C1COC2([NH+]=C(N)C3(C#N)C4CCC(C32C#N)C=C4)O1	infeasible	ZINC04491465
C[NH+](CC(=O)[O-])C1CC[NH+](C)CC1	infeasible	ZINC04497978
ClC1C[NH+]2CCC1CC2	infeasible	ZINC04501400
CC1CC(O)(C#CC2(O)CC(C)[NH+](C)CC2C)C(C)C[NH+]1C	infeasible	ZINC04502048
CC12C3CCC1(C)C(C(=O)[O-])([NH2+]C2)C3	infeasible	ZINC04502155
C[NH+]1CCC([NH2+]CC(=O)[O-])CC1	infeasible	ZINC04503360
CC(C)[NH+]1CCCC(C[NH3+])C1	infeasible	ZINC04503361
CC(C)[NH+]1CCCC(C[NH3+])C1	infeasible	ZINC04503362
CC1(C)C2CCC11C3(ON3S(=O)(=O)C1)C2(Cl)Cl	infeasible	ZINC04521381
CC(=CC=CC(C)C([O-])=O)C1C[NH2+]C(C([O-])=O)C1CC([O-])=O	infeasible	ZINC04521465
C=CC1C[NH+]2CCC1CC2CO	infeasible	ZINC04521587
O=C([O-])C1[NH2+]CCC1O	infeasible	ZINC04521590
[O-]P([O-])(=O)C[NH2+]CP([O-])([O-])=O	infeasible	ZINC04521601
[O-][N+](C12CC([N+]([O-])=O)(CC=C1)C[NH+](CCO)C2)=O	infeasible	ZINC04524200
CCC(CO)[NH+]1CC2([N+]([O-])=O)CC([N+]([O-])=O)(CC=C2)C1	infeasible	ZINC04525129
CCC(CO)[NH+]1CC2([N+]([O-])=O)CC([N+]([O-])=O)(CC=C2)C1	infeasible	ZINC04525131
COC1=CCC2([N+]([O-])=O)C[NH+](CCO)CC1([N+]([O-])=O)C2	infeasible	ZINC04525134
O=C([O-])C1C2CC3C(C2Cl)C31	infeasible	ZINC04530428
[NH3+]C1C2C3CC1C(Cl)C32	infeasible	ZINC04530430
COC1C=CC2=CC[NH+]3CCC4=C(C23C1)CC(=O)OC4	infeasible	ZINC04532432
COc1cc2c(cc1OC)C13CC[NH+]4CC5=COC6CCN2C1C6C5CC43	infeasible	ZINC04533046
COc1cc2c(cc1OC)C13CC[NH+]4CC5=COC6CCN2C1C6C5CC43	infeasible	ZINC04533047
COc1cc2c(cc1OC)C13CC[NH+]4CC5=CCOC6CCN2C1C6C5CC43	infeasible	ZINC04533262
COc1cc2c(cc1OC)C13CC[NH+]4CC5=CCOC6CCN2C1C6C5CC43	infeasible	ZINC04533263
C[S+]1Cc2ccc(cc2)C[S+](C)Cc2ccc3c(c2)c2cc(ccc2cc3)C1	infeasible	ZINC04533380
[O-]C(C[NH+]1CC2([N+]([O-])=O)CC=C(Br)C([N+]([O-])=O)(C1)C2)=O	infeasible	ZINC04535829
[O-]C(C1C[NH+]1C(C)(C)C([O-])=O)=O	infeasible	ZINC04536256
[O-]C(C1C[NH+]1C(C)(C)C([O-])=O)=O	infeasible	ZINC04536261
CCCC1CC(C(NC(C(C)Cl)C2OC(SC)C(OP([O-])([O-])=O)C(O)C2O)=O)[NH+](C)C1	infeasible	ZINC04536296
CCCC1CC(C(NC(C(C)Cl)C2OC(SC)C(OP([O-])([O-])=O)C(O)C2O)=O)[NH+](C)C1	infeasible	ZINC04536300
CCCC1CC(C(NC(C(C)Cl)C2OC(SC)C(OP([O-])([O-])=O)C(O)C2O)=O)[NH+](C)C1	infeasible	ZINC04536308
CCCC1CC(C(NC(C(C)Cl)C2OC(SC)C(OP([O-])([O-])=O)C(O)C2O)=O)[NH+](C)C1	infeasible	ZINC04536310
[NH3+]C(C([O-])=O)CCS([O-])=O	infeasible	ZINC04546595
[NH3+]C(C([O-])=O)CCS([O-])=O	infeasible	ZINC04546605
[O-]C(C[NH+]1CC2([N+]([O-])=O)CC=C(Cl)C([N+]([O-])=O)(C1)C2)=O	infeasible	ZINC04548216
[O-]C(C[NH+]1CC2([N+]([O-])=O)CC=C(Cl)C([N+]([O-])=O)(C1)C2)=O	infeasible	ZINC04548218
COC1=CC2([N+]([O-])=O)C[NH+](CC([O-])=O)CC([N+]([O-])=O)(C1)C2	infeasible	ZINC04548220
CC1=CC(C)C(CN2CC34OC(C=C3)C(C([O-])=O)C4C2=O)C(C)C1	infeasible	ZINC04549374
CC1=CC(C)C(CN2CC34OC(C=C3)C(C([O-])=O)C4C2=O)C(C)C1	infeasible	ZINC04549375
CC1=CC(C)C(CN2CC34OC(C=C3)C(C([O-])=O)C4C2=O)C(C)C1	infeasible	ZINC04549376
CC1=CC(C)C(CN2CC34OC(C=C3)C(C([O-])=O)C4C2=O)C(C)C1	infeasible	ZINC04549378
COC1=CC2([N+]([O-])=O)C[NH+](CCBr)CC([N+]([O-])=O)(C1)C2	infeasible	ZINC04553005
CC1(C)OC2C3(COC(=O)C2)C1CC(=O)C1(C)C24OC2C(=O)OC(c2ccoc2)C4(C)CCC13	infeasible	ZINC04556808
CC1(C)OC2C3(COC(=O)C2)C1CC(=O)C1(C)C24OC2C(=O)OC(c2ccoc2)C4(C)CCC13	infeasible	ZINC04556809
CC1(C)OC2C3(COC(=O)C2)C1CC(=O)C1(C)C24OC2C(=O)OC(c2ccoc2)C4(C)CCC13	infeasible	ZINC04556810
CC1(C)OC2C3(COC(=O)C2)C1CC(=O)C1(C)C24OC2C(=O)OC(c2ccoc2)C4(C)CCC13	infeasible	ZINC04556811
O=C1N(C[NH+]2CCCCC2)c2ccccc2C11OCC2(CC3CC2C=C3)CO1	infeasible	ZINC04557834
O=C1N(C[NH+]2CCCCC2)c2ccccc2C11OCC2(CC3CC2C=C3)CO1	infeasible	ZINC04557835
CC=C1C2C3=CCCN4c5ccccc5C5(CC[N+](C)(C1)C5C2)C34	infeasible	ZINC04558683
COC(=O)C1CC23C4[N+](C)(CCC44c5ccccc5NC14CC2)CCC3	infeasible	ZINC04561910
CC1=CCC2([N+]([O-])=O)C[NH+](CC([O-])=O)CC1([N+]([O-])=O)C2	infeasible	ZINC04565421
[O-]C(=O)C1C2C3(CCCC3)C(C1C([O-])=O)C=C2	infeasible	ZINC04565672
CCC1C[NH+]2CCC34c5c(cccc5)N5C(=O)CC=C(C1CC23)C54	infeasible	ZINC04568911
CCC1C[NH+]2CCC34c5c(cccc5)N5C(=O)CC=C(C1CC23)C54	infeasible	ZINC04568916
CC(=O)CC1C2([N+]([O-])=O)C[NH+](CCO)CC1([N+]([O-])=O)C(=O)C=C2	infeasible	ZINC04573129
NC(=O)C1=CC2([N+]([O-])=O)CC([N+]([O-])=O)(C1)C[NH+](CC([O-])=O)C2	infeasible	ZINC04574449
n1[n-]nc(Nc2nn[n-]n2)n1	infeasible	ZINC04575351
CC1[NH+](C)CC23CCC4C5(C)C(=CCC4C2CCC31)CC([NH+](C)C)CC5	infeasible	ZINC04577166
CC1[NH+](C)CC23CCC4C5(C)C(=CCC4C2CCC31)CC([NH+](C)C)CC5	infeasible	ZINC04577167
[NH3+]CC1C2[NH+](CCCC2)CCC1	infeasible	ZINC04577241
FC(F)(F)C1(C(F)(F)F)[NH2+]C2C(Cl)CC1C2Cl	infeasible	ZINC04577875
C[NH2+]CC=CC[NH2+]C	infeasible	ZINC04578809
CC12C(=NN=Cc3cccc([N+](=O)[O-])c3)C3C[NH+](CC[NH+](C3)C1)C2	infeasible	ZINC04579569
FC(F)(F)C1(C(F)(F)F)[NH2+]C2C(Br)CC1C2Cl	infeasible	ZINC04580427
ClCCOC1CC2C(C(F)(F)F)(C(F)(F)F)[NH2+]C1C2Cl	infeasible	ZINC04580428
ClCCOC1CC2C(C(F)(F)F)(C(F)(F)F)[NH2+]C1C2Cl	infeasible	ZINC04580430
O=[N+]([O-])OC1CC2C(Cl)C1[NH2+]C2(C(F)(F)F)C(F)(F)F	infeasible	ZINC04580449
O=[N+]([O-])OC1CC2C(Cl)C1[NH2+]C2(C(F)(F)F)C(F)(F)F	infeasible	ZINC04580450
[NH3+]C(CC=CCC([NH3+])C([O-])=O)C([O-])=O	infeasible	ZINC04580672
[NH3+]C(CC=CCC([NH3+])C([O-])=O)C([O-])=O	infeasible	ZINC04580676
C[NH+]1CC2([N+]([O-])=O)CC=C(C([O-])=O)C([N+]([O-])=O)(C2)C1	infeasible	ZINC04580995
CC1C=CC2([N+]([O-])=O)C(C)C1([N+]([O-])=O)C[NH+](C)C2	infeasible	ZINC04581347
FC1CC2C(C(F)(F)F)(C(F)(F)F)[NH2+]C1C2Br	infeasible	ZINC04581481
C[NH+]1CCC([NH3+])C2CCCCC12	infeasible	ZINC04593289
C[NH+]1CCC([NH3+])C2CCCCC12	infeasible	ZINC04593290
FC1CC2C(C(F)(F)F)(C(F)(F)F)[NH2+]C1C2Cl	infeasible	ZINC04600843
FC1CC2C(C(F)(F)F)(C(F)(F)F)[NH2+]C1C2Cl	infeasible	ZINC04600844
OCC([NH+]1CC2([N+]([O-])=O)C=CCC([N+]([O-])=O)(C1)C2)(CO)CO	infeasible	ZINC04602933
OCC([NH+]1CC2([N+]([O-])=O)C=CCC([N+]([O-])=O)(C1)C2)(CO)CO	infeasible	ZINC04602935
CC12C=C(Cl)C(Cl)(C(C([O-])=O)C1C([O-])=O)C(C([O-])=O)C2C([O-])=O	infeasible	ZINC04611549
CC12C=C(Cl)C(Cl)(C(C([O-])=O)C1C([O-])=O)C(C([O-])=O)C2C([O-])=O	infeasible	ZINC04611550
OCC[NH+](CC1C2C=CC(C2)C1)CCO	infeasible	ZINC04612339
C1=CC2C(C[NH+]3CCOCC3)CC1C2	infeasible	ZINC04612563
C[NH+]1CC2([N+]([O-])=O)C=C(C(N)=O)CC([N+]([O-])=O)(C2)C1	infeasible	ZINC04614231
COC1=CCC2([N+]([O-])=O)C[NH+](C)CC1([N+]([O-])=O)C2	infeasible	ZINC04614232
CCCC[NH+]1CC2([N+]([O-])=O)CC=C(C([O-])=O)C([N+]([O-])=O)(C1)C2	infeasible	ZINC04614389
ON=C1C2CC[NH+](C1)CC2	infeasible	ZINC04619138
[O-]C(=O)C1CSC(c2ccc(C3SCC(C([O-])=O)[NH2+]3)cc2)[NH2+]1	infeasible	ZINC04625503
C[NH+]1C2CCC1C1C(c3ccccc3C(F)(F)F)C(C#N)(C#N)C(=N)C(C#N)C1=C2	infeasible	ZINC04631438
OCC1C2CCC[NH+]2CC1	infeasible	ZINC04654764
COC(=O)C1C(O)CC2CCC1[NH+]2C	infeasible	ZINC04654765
[NH3+]CC(=O)N(C)C1C(O)C(OC2OC(C(C)[NH3+])CCC2[NH3+])C([NH3+])C(O)C1OC	infeasible	ZINC04654843
C[NH+]1CC2NC(=O)C(C1)C[NH+](C)C2	infeasible	ZINC04656480
C[NH2+]CC(=O)[O-]	infeasible	ZINC04658561
OC12CC3CC(C([NH+]4CCCCC4)C(C1)C3)C2	infeasible	ZINC04671973
OC12CC3CC(C1)C([NH+]1CCOCC1)C(C2)C3	infeasible	ZINC04673338
C1=CC[NH2+]C1	infeasible	ZINC04682861
[NH3+]CC1CC[NH2+]C1	infeasible	ZINC04682893
[NH3+]CC1CC[NH2+]C1	infeasible	ZINC04682894
CCC1C[NH+]2CCC34c5c(cccc5)NC3C(C)C1CC24	infeasible	ZINC04686957
CC1CC(O)(C#CC2(O)CC(C)[NH+](C)CC2C)C(C)C[NH+]1C	infeasible	ZINC04689511
CC1CC(O)(C#CC2(O)CC(C)[NH+](C)CC2C)C(C)C[NH+]1C	infeasible	ZINC04689512
CC1CC(O)(C#CC2(O)CC(C)[NH+](C)CC2C)C(C)C[NH+]1C	infeasible	ZINC04689514
O1CC[NH+](C2CCC3SC2CCC3[NH+]2CCOCC2)CC1	infeasible	ZINC04689713
O1CC[NH+](C2CCC3SC2CCC3[NH+]2CCOCC2)CC1	infeasible	ZINC04689714
C=CC#CC1(O)CC(C)[NH+](C)CC1C	infeasible	ZINC04693665
C=CC#CC1(O)CC(C)[NH+](C)CC1C	infeasible	ZINC04693667
C=CC#CC1(O)CC(C)[NH+](C)CC1C	infeasible	ZINC04693668
C=CC#CC1(O)CC(C)[NH+](C)CC1C	infeasible	ZINC04693669
[O-]C(=O)C1CSC(c2ccc(C3SCC(C([O-])=O)[NH2+]3)cc2)[NH2+]1	infeasible	ZINC04694289
[O-]C(=O)C1CSC(c2ccc(C3SCC(C([O-])=O)[NH2+]3)cc2)[NH2+]1	infeasible	ZINC04694290
OC12CC(Nc3nonc3N1)C1COC2O1	infeasible	ZINC04698550
C1=CC2CC1CC2C[NH+]1CCC([NH+]2CCCCCC2)CC1	infeasible	ZINC04703441
C1=CC2CC1CC2C[NH+]1CCC([NH+]2CCCCCC2)CC1	infeasible	ZINC04703442
C1C2CC(C1)C([NH+]1CCC([NH+]3CCCCCC3)CC1)C2	infeasible	ZINC04703445
C1C2CC(C1)C([NH+]1CCC([NH+]3CCCCCC3)CC1)C2	infeasible	ZINC04703446
CC1C2CCC(C2)C1C1=CCC[NH+]1CCO	infeasible	ZINC04706115
Fc1ccccc1N1CC[NH+](C2CC[NH+](CC3C4CC(C3)C=C4)CC2)CC1	infeasible	ZINC04712146
N#CC1[NH2+]CCC1	infeasible	ZINC04716364
C=CCC([NH3+])C1CC[NH2+]CC1	infeasible	ZINC04716451
C=CCC([NH3+])C1CC[NH2+]CC1	infeasible	ZINC04716453
C1C[NH+]2CCC3c4c(cc5c(c4)OCO5)N4CCC5(CCC43C25)C1	infeasible	ZINC04716568
CC(C)C1=CC23C(C#N)C(C#N)C1CC2C1(C)CCCC(C)(C(=O)[O-])C1CC3	infeasible	ZINC04720789
CC(C)C1=CC23C(C#N)CC1CC2C1(C)CCCC(C)(C(=O)[O-])C1CC3	infeasible	ZINC04720797
C1CN2C(=[NH+]1)N1CC[NH+]=C1N1CC[NH+]=C21	infeasible	ZINC04722076
C(c1[n-]nnn1)[NH+]1CCOCC1	infeasible	ZINC04722352
O=C1OCCC2C3([NH+]4CCCC4C12)CC[NH+](Cc1ccccc1)CC3	infeasible	ZINC04722429
O=C1OCCC2C3([NH+]4CCCC4C12)CC[NH+](Cc1ccccc1)CC3	infeasible	ZINC04722430
O=C1OCCC2C3([NH+]4CCCC4C12)CC[NH+](Cc1ccccc1)CC3	infeasible	ZINC04722431
O=C1OCCC2C3([NH+]4CCCC4C12)CC[NH+](Cc1ccccc1)CC3	infeasible	ZINC04722433
CC1C2(CC2C(=O)[O-])C2C1C1CCC2C1	infeasible	ZINC04723017
CC1C2(CC2C(=O)[O-])C2C1C1CCC2C1	infeasible	ZINC04723022
CC1C2(CC2C(=O)[O-])C2C1C1CCC2C1	infeasible	ZINC04723023
CC1C2(CC2C(=O)[O-])C2C1C1CCC2C1	infeasible	ZINC04723025
CC1CC[NH+](C2CC[NH+](C3CC4CCC3C4)CC2)CC1	infeasible	ZINC04723257
CC1CC[NH+](C2CC[NH+](C3CC4CCC3C4)CC2)CC1	infeasible	ZINC04723258
C1CC[NH+](C2C3CC4C([NH+]5CCCC5)C(C3)CC2C4)C1	infeasible	ZINC04727684
C[NH+]1CC2(C)C[NH2+]CC(C)(C2)C1	infeasible	ZINC04728691
CC1C23CC(c4ccoc4)OC2OCC2(C(=O)C1)C1(CO1)CCCC32	infeasible	ZINC04731149
CC1C23CC(c4ccoc4)OC2OCC2(C(=O)C1)C1(CO1)CCCC32	infeasible	ZINC04731150
CC12C(=NNC(N)=O)CC3(C1)C(C1(C)CCCC(C)(C([O-])=O)C1CC3)CC2	infeasible	ZINC04731319
C[NH+](C)C12CC3(S)CC(CC(C3)C1)C2	infeasible	ZINC04737647
C[NH+]1C2CCC1CC1(C2)C(C#N)(C#N)C1(C#N)C#N	infeasible	ZINC04744793
C1=CC2CC1CC2C[NH+]1CCC([NH+]2CCCC2)CC1	infeasible	ZINC04745742
C1=CC2CC1CC2C[NH+]1CCC([NH+]2CCCC2)CC1	infeasible	ZINC04745744
C1=CC2CC1CC2C[NH+]1CCC([NH+]2CCCCC2)CC1	infeasible	ZINC04745800
C1=CC2CC1CC2C[NH+]1CCC([NH+]2CCCCC2)CC1	infeasible	ZINC04745802
CC(C([O-])=O)C1CCC2C1(C)CC(=O)C13OC4CC(C1(C)CC4)CCC23	infeasible	ZINC04747275
CC(C([O-])=O)C1CCC2C1(C)CC(=O)C13OC4CC(C1(C)CC4)CCC23	infeasible	ZINC04747277
CC(C([O-])=O)C1CCC2C1(C)CC(=O)C13OC4CC(C1(C)CC4)CCC23	infeasible	ZINC04747279
CC(C([O-])=O)C1CCC2C1(C)CC(=O)C13OC4CC(C1(C)CC4)CCC23	infeasible	ZINC04747281
[NH3+]C(C([O-])=O)C12CC3(C([NH3+])C([O-])=O)CC(CC(C1)C3)C2	infeasible	ZINC04747292
[NH3+]C(C([O-])=O)C12CC3(C([NH3+])C([O-])=O)CC(CC(C1)C3)C2	infeasible	ZINC04747294
[NH3+]C(C([O-])=O)C12CC3(C([NH3+])C([O-])=O)CC(CC(C1)C3)C2	infeasible	ZINC04747299
C[NH+](C)CCC[NH+]1CCC(O)C2CCCCC12	infeasible	ZINC04751436
C[NH+](C)CCC[NH+]1CCC(O)C2CCCCC12	infeasible	ZINC04751437
CC1C[NH+](C(C)(C)C#CC#CC([NH+]2CC(C)C(O)CC2)(C)C)CCC1O	infeasible	ZINC04753524
CC1C[NH+](C(C)(C)C#CC#CC([NH+]2CC(C)C(O)CC2)(C)C)CCC1O	infeasible	ZINC04753525
N#CC1=CC2([N+]([O-])=O)C[NH+](CCC([O-])=O)CC([N+]([O-])=O)(C1)C2	infeasible	ZINC04753913
N#CC1=CC2([N+]([O-])=O)C[NH+](CCC([O-])=O)CC([N+]([O-])=O)(C1)C2	infeasible	ZINC04753915
[O-]C(=O)CC[NH+]1CC2([N+]([O-])=O)CC=C(OCCCl)C([N+]([O-])=O)(C1)C2	infeasible	ZINC04753927
[O-]C(=O)CC[NH+]1CC2([N+]([O-])=O)CC=C(OCCCl)C([N+]([O-])=O)(C1)C2	infeasible	ZINC04753929
CCCC[NH+]1CC2([N+]([O-])=O)CC(=O)CC([N+]([O-])=O)(C2)C1	infeasible	ZINC04753931
C[NH+](C)CC=CC[NH+](C)C	infeasible	ZINC04759343
CC12OC(CC1)C1C[NH2+]CC21	infeasible	ZINC04760420
O=C1NC2[N-]C(=N[N+]([O-])=O)[N-]C2N1	infeasible	ZINC04764147
CCC1(C)OCCC2(C[NH+](CC#CC[NH+]3CCOCC3)CCC2)C1	infeasible	ZINC04764456
CCC1(C)OCCC2(C[NH+](CC#CC[NH+]3CCOCC3)CCC2)C1	infeasible	ZINC04764459
CCC1(C)OCCC2(C[NH+](CC#CC[NH+]3CCOCC3)CCC2)C1	infeasible	ZINC04764464
CCC1COP23N1CCN2C(CC)CO3	infeasible	ZINC04770968
SCC[NH2+]CC(O)C(C[NH2+]CCS)O	infeasible	ZINC04775604
N#CC12CC1(C#N)C1([NH+]=C2N)OCCS1	infeasible	ZINC04775682
CC[NH+](CCC[NH2+]CCS)CC	infeasible	ZINC04775706
N#CC12CC1(C#N)C1([NH+]=C2N)OCCS1	infeasible	ZINC04775719
C[NH2+]CP(=O)([O-])[O-]	infeasible	ZINC04785628
CC1OP2(C[NH+]3CCCCC3)(OC1C)OC(C)C(C)O2	infeasible	ZINC04785882
CC1OP2(C[NH+]3CCCCC3)(OC1C)OC(C)C(C)O2	infeasible	ZINC04785883
CC1OP2(C[NH+]3CCCCC3)(OC1C)OC(C)C(C)O2	infeasible	ZINC04785884
OC1C(C[NH+]2CCCCC2)C2CC1CC2	infeasible	ZINC04786691
OC1C(C[NH+]2CCCCC2)C2CC1CC2	infeasible	ZINC04786692
CC1[NH+]2CCC(C1O)CC2	infeasible	ZINC04787685
CC1[NH+]2CCC(C1O)CC2	infeasible	ZINC04787688
CC1[NH+]2CCC(C1O)CC2	infeasible	ZINC04787691
CC1[NH+]2CCC(C1O)CC2	infeasible	ZINC04787694
CC1CC2(NC(=S)NC2=S)C(C)C[NH+]1C	infeasible	ZINC04793624
CC1CC2(NC(=S)NC2=S)C(C)C[NH+]1C	infeasible	ZINC04793627
CC1CC2(NC(=S)NC2=S)C(C)C[NH+]1C	infeasible	ZINC04793630
C[NH+]1CCC23C4N(C(=O)CC5OCC=C(C1)C(C45)CC2=O)c1c(O)cccc13	infeasible	ZINC04796007
COc1ccc2c(c1)C13CC[NH+]4CC5=CCOC6CC(=O)N2C1C6C5CC43	infeasible	ZINC04805016
CC[NH2+]C1C2CC3C(CC)(C2)C31	infeasible	ZINC04808793
[O-]C(=O)C1C2OC(C1C([O-])=O)C1OC21	infeasible	ZINC04811873
CC1=CC(C)C(CN2CC34OC(C=C3)C(C([O-])=O)C4C2=O)C(C)C1	infeasible	ZINC04812768
CC1=CC(C)C(CN2CC34OC(C=C3)C(C([O-])=O)C4C2=O)C(C)C1	infeasible	ZINC04812770
CC1=CC(C)C(CN2CC34OC(C=C3)C(C([O-])=O)C4C2=O)C(C)C1	infeasible	ZINC04812772
CC1=CC(C)C(CN2CC34OC(C=C3)C(C([O-])=O)C4C2=O)C(C)C1	infeasible	ZINC04812773
CC=C1CC(C)C(O)(C)C(=O)OCC2CC[NH+]3C2C(CC3)OC1=O	infeasible	ZINC04817627
CC=C1CC(C)C(O)(C)C(=O)OCC2CC[NH+]3C2C(CC3)OC1=O	infeasible	ZINC04817628
CC=C1CC(C)C(O)(C)C(=O)OCC2CC[NH+]3C2C(CC3)OC1=O	infeasible	ZINC04817629
CC=C1CC(C)C(O)(C)C(=O)OCC2CC[NH+]3C2C(CC3)OC1=O	infeasible	ZINC04817630
COC(=O)C1CC23C=CC[NH+]4CC(C2C)C2(c5c(cccc5)NC12)C43	infeasible	ZINC04824436
[NH3+]C1C2CCC(C1C(=O)[O-])C=C2	infeasible	ZINC04827995
[NH3+]C1C2CCC(C1C(=O)[O-])C=C2	infeasible	ZINC04827999
C1CC2CC1C1SC(=C3SC4C5CCC(C5)C4S3)SC21	infeasible	ZINC04828091
C[N+]12CCC34c5c(cccc5)NC3C3C(CC(=O)[O-])OCC=C(C1)C3CC42	infeasible	ZINC04830475
C[NH+]1C(C(=O)[O-])CCSC1	infeasible	ZINC04831604
C[NH+]1C(C(=O)[O-])CCSC1	infeasible	ZINC04831605
C[NH+](C)C1CC(C)[NH+](C)CC1C	infeasible	ZINC04837126
C[NH+](C)C1CC(C)[NH+](C)CC1C	infeasible	ZINC04837127
C[NH+](C)C1CC(C)[NH+](C)CC1C	infeasible	ZINC04837128
C[NH+](C)C1CC(C)[NH+](C)CC1C	infeasible	ZINC04837129
S=c1sc2c(s1)SC1C(CC3C1C1C=CC3C1)S2	infeasible	ZINC04838498
S=c1sc2c(s1)SC1C(CC3C1C1C=CC3C1)S2	infeasible	ZINC04838499
CCC=C(C)C1OC23CCCCC2C(C#N)(C#N)C1(C#N)C(=N)O3	infeasible	ZINC04859862
O=C([O-])C1C[NH+]2CCC1CC2	infeasible	ZINC04860273
O=C([O-])C1C[NH+]2CCC1CC2	infeasible	ZINC04860274
CC1(C)C2CCC(C2)C1CC1OC(C[NH+]2CCCCC2)CO1	infeasible	ZINC04862831
CC1(C)C2CCC(C2)C1CC1OC(C[NH+]2CCCCC2)CO1	infeasible	ZINC04862832
CC1(C)C2CCC(C2)C1CC1OC(C[NH+]2CCCCC2)CO1	infeasible	ZINC04862833
C[NH+]1C2CCC1C1C(c3c(F)cccc3F)C(C#N)(C#N)C(=N)C(C#N)C1=C2	infeasible	ZINC04870281
C1CC(=O)C2(CC1)CC1CCCCC11OC(=N)C2(C#N)C1(C#N)C#N	infeasible	ZINC04871862
CC1=CC2C3CC(C)C4(C3(C)CC(O)C2C2(C)CC(C=O)=C([O-])C=C21)C1(COCO1)OCO4	infeasible	ZINC04879216
CC1=CC2C3CC(C)C4(C3(C)CC(O)C2C2(C)CC(C=O)=C([O-])C=C21)C1(COCO1)OCO4	infeasible	ZINC04879223
CC1=CC2C3CC(C)C4(C3(C)CC(O)C2C2(C)CC(C=O)=C([O-])C=C21)C1(COCO1)OCO4	infeasible	ZINC04879234
CC1=CC2C3CC(C)C4(C3(C)CC(O)C2C2(C)CC(C=O)=C([O-])C=C21)C1(COCO1)OCO4	infeasible	ZINC04879240
C[NH+](C)CC(O)C[NH+](C)C	infeasible	ZINC04886739
C[NH+]1C2CCC1C(C(=O)[O-])CC2	infeasible	ZINC04887022
COc1c2c3c(cc1)CC1[NH+](C)CCC33C(O2)C=CC(OC(=O)C)C31	infeasible	ZINC04887349
C[NH+]1C2CCCC1CC(=NO)C2	infeasible	ZINC04889978
C#CC1(O)CC(C)[NH+](C)CC1C	infeasible	ZINC04898948
C#CC1(O)CC(C)[NH+](C)CC1C	infeasible	ZINC04898949
C#CC1(O)CC(C)[NH+](C)CC1C	infeasible	ZINC04898950
[NH3+]CC=CCC([NH3+])C(=O)[O-]	infeasible	ZINC04899800
O=C([O-])C1[NH2+]CC(F)C1	infeasible	ZINC04899902
O=C1CC2OCC=C3C[NH+]4CCC56c7cc(O)c(O)cc7N1C5C2C3CC46	infeasible	ZINC04901153
CC[NH+]1CCC(O)C1	infeasible	ZINC04901309
C1C2CC(C1)C([NH+]1CCC([NH+]3CCCCC3)CC1)C2	infeasible	ZINC04904170
C[NH2+]C(C)C1C(O)CC2(C)C3CCC4C(C)(C)C([NH2+]C)CCC44CC34CCC12C	infeasible	ZINC04919236
CC[NH+]1CC2CCC1C2	infeasible	ZINC04934138
COC(=O)C1[NH+](CP23(OCCO2)OCCO3)CCC1	infeasible	ZINC04948698
COC(=O)C1[NH+](CP23(OCCO2)OCCO3)CCC1	infeasible	ZINC04948702
O=C1ON=C2C11CC34C(=O)ON=C3C(CC2C4)C1	infeasible	ZINC04951858
C[NH+]1C2CC(OC(=O)CC[NH+]3CCCCCC3)CC1CC2	infeasible	ZINC04954313
C[NH+](C)C12CC3(O)CC(CC(C3)C1)C2	infeasible	ZINC04954851
C[NH+](C)CC1C(CO)C2CC1C=C2	infeasible	ZINC04958211
CC1CCC2(CC[NH+](CCC[NH+](C)C)CC2)C1	infeasible	ZINC04958226
C[NH+](C)CC1CC(O)C(C[NH+](C)C)CC1O	infeasible	ZINC04962014
CC1C2(CO)CCC([NH2+]C2)C1	infeasible	ZINC04962511
C1CC2CC1C1C[NH2+]CC21	infeasible	ZINC04963516
CC=C1CC(C)C(CO)(O)C(=O)OCC2=CC[NH+]3CCC(OC1=O)C23	infeasible	ZINC04964101
CC1CC(C)C[NH+](CCC[NH3+])C1	infeasible	ZINC04967402
CC1CC(C)C[NH+](CCC[NH3+])C1	infeasible	ZINC04967403
CC1CC(C)C[NH+](CCC[NH3+])C1	infeasible	ZINC04967404
CN1C(=O)CC2CCC([NH+]2C)C1	infeasible	ZINC04973107
O=C([O-])C1[NH2+]CC2CC21	infeasible	ZINC04975224
C=CC1C[NH+]2CCC1CC2CO	infeasible	ZINC04977672
C=CC1C[NH+]2CCC1CC2CO	infeasible	ZINC04977675
C[NH+](C)CCC[NH+](CC1=CCC2CC1C2(C)C)CCC[NH+](C)C	infeasible	ZINC04987446
c1ccc(N2CC[NH+](CC3=CCC4CC3C4(C)C)CC2)[nH+]c1	infeasible	ZINC04987909
CC1(C)C2CC1C(C[NH+]1CCCC(O)C1)=CC2	infeasible	ZINC04989020
CC1=CC2CC=CCC(C1)[NH2+]2	infeasible	ZINC04993042
CC1=CC2CC=CCC(C1)[NH2+]2	infeasible	ZINC04993047
BrC1=CC2CC=CCC(C1)[NH2+]2	infeasible	ZINC04993050
BrC1=CC2CC=CCC(C1)[NH2+]2	infeasible	ZINC04993052
C1=CCC2[NH2+]C(C1)CC2	infeasible	ZINC04993058
CC1(C(=O)[O-])[NH2+]CCS1	infeasible	ZINC04994800
CC[NH+]1CCC(S(CCS(C2C[NH+](CC)CC2)(=O)=O)(=O)=O)C1	infeasible	ZINC04994911
C1CCC2(C1)c1ccc([nH]1)C1(CCCC1)c1ccc([nH]1)C1(CCCC1)c1[nH]c(cc1)C1(CCCC1)c1ccc2[nH]1	infeasible	ZINC04995698
C[NH+](C)CCC[NH+](C)CCC[NH+](C)CCCNC(=O)C=NO	infeasible	ZINC04996921
[NH3+]CCC[NH+]1C(CO)CCC1	infeasible	ZINC04997879
[NH3+]CCC[NH+]1C(CO)CCC1	infeasible	ZINC04997880
C[NH+](C)CCC[NH2+]CC(=O)NC1(C)C(C)(C)C2CC1CC2	infeasible	ZINC05000542
C[NH+](C)CCC[NH2+]CC(=O)NC1(C)C(C)(C)C2CC1CC2	infeasible	ZINC05000543
CC[NH+](CCC[NH2+]CC(=O)NC1(C)C(C)(C)C2CC1CC2)CC	infeasible	ZINC05000574
CC[NH+](CCC[NH2+]CC(=O)NC1(C)C(C)(C)C2CC1CC2)CC	infeasible	ZINC05000575
CC1(C)C(NC(=O)C[NH2+]CCC[NH+]2CCOCC2)(C)C2CC1CC2	infeasible	ZINC05000578
CC1(C)C(NC(=O)C[NH2+]CCC[NH+]2CCOCC2)(C)C2CC1CC2	infeasible	ZINC05000579
COC(=O)C1CC23C=C[NH2+]C4CCC5(c6c(cccc6)NC15C2C)C43	infeasible	ZINC05003942
COC(=O)C1CC23C=C[NH2+]C4CCC5(c6c(cccc6)NC15C2C)C43	infeasible	ZINC05003943
C[NH+]1CCC2(C1)C[NH+](Cc1ccccc1)CC2	infeasible	ZINC05008136
CC1(C)OCCC2(CCC[NH+](CCC[NH+]3CC4(CCC3)CC(C)(C)OCC4)C2)C1	infeasible	ZINC05008160
CC1(C)OCCC2(CCC[NH+](CCC[NH+]3CC4(CCC3)CC(C)(C)OCC4)C2)C1	infeasible	ZINC05008161
[O-]c1cc([O-])c([N+]([O-])=O)cc1C=NN1C(=O)C2C3C4(CC4)C(C2C1=O)C=C3	infeasible	ZINC05008720
COc1c2c3c(cc1)CC1[NH+](C)CCC33C(O2)C(OC(=O)C)=CCC31	infeasible	ZINC05015075
C[NH+]1CCC23C4Oc5c(O)ccc(c52)CC1C3CCC4O	infeasible	ZINC05015077
C1=CC2CC=CCC(C1)[NH2+]2	infeasible	ZINC05015769
C1=CC2CC=CCC(C1)[NH2+]2	infeasible	ZINC05015771
C[NH+]1CC=C(C=CC2=CCC3CC2C3(C)C)CC1	infeasible	ZINC05019038
CC[NH+]1CCC(O)C1	infeasible	ZINC05020049
COC1(OC)C2(Cl)C3CC4C(=O)N=C([O-])C4CC3C1(Cl)C(Cl)=C2Cl	infeasible	ZINC05023047
O=C1N(C[NH+]2CCOCC2)c2ccccc2C11OCC2(CC3CC2C=C3)CO1	infeasible	ZINC05027297
C=C1C(C)(O)C(=O)OCC2=CC[NH+]3CCC(OC(=O)C(=CC)C1)C23	infeasible	ZINC05033796
CC(=O)OC1C2(C)C3CC4OC(C)(C)OCC44CC3(CCC2C(C)(C)CC1)C=C4	infeasible	ZINC05037508
C[NH+](C)CCNC(=O)C12CC3(Br)CC(C)(CC(C)(C3)C1)C2	infeasible	ZINC05043931
C[N+]12CCC34C5=CC(=O)C(=O)C=C5[N+]5(C)C(=O)CC6OCC=C(C1)C(CC32)C6C45	infeasible	ZINC05048139
O=C1CC2OCCC3C[NH+]4CCC56c7c(cccc7)N1C5C2C3CC46	infeasible	ZINC05049461
O=C1CC2OCCC3C[NH+]4CCC56c7c(cccc7)N1C5C2C3CC46	infeasible	ZINC05049463
CC(=O)OCC12COC(C[NH+]3CCCCC3)C(C(C)=CC1C)C2C	infeasible	ZINC05092212
Cc1n[nH]c2c1C1(CC(C)[NH+](C)CC1C)C(C#N)=C(N)O2	infeasible	ZINC05092521
Cc1n[nH]c2c1C1(CC(C)[NH+](C)CC1C)C(C#N)=C(N)O2	infeasible	ZINC05092523
Cc1n[nH]c2c1C1(CC(C)[NH+](C)CC1C)C(C#N)=C(N)O2	infeasible	ZINC05092526
Cc1n[nH]c2c1C1(CC(C)[NH+](C)CC1C)C(C#N)=C(N)O2	infeasible	ZINC05092530
COC(=O)C1C[NH+]1CCC[NH+]1CC1C(OC)=O	infeasible	ZINC05092997
C#CC12CC[NH+](CC1)CC2	infeasible	ZINC05112329
[NH3+]CC=CC([NH3+])CF	infeasible	ZINC05112530
[NH3+]CC=CC([NH3+])CF	infeasible	ZINC05112537
[NH3+]CC#CC[NH3+]	infeasible	ZINC05112681
[NH3+]C(CCCC[NH2+]CCCCC([NH3+])C([O-])=O)C([O-])=O	infeasible	ZINC05113209
[NH3+]CCC[NH2+]CCSSCC[NH2+]CCC[NH3+]	infeasible	ZINC05113438
[NH3+]CCC(O)C[NH3+]	infeasible	ZINC05113459
[NH3+]CCC(O)C[NH3+]	infeasible	ZINC05113468
[NH3+]C(CCC(O)C[NH2+]CC(CCC([NH3+])C([O-])=O)O)C([O-])=O	infeasible	ZINC05113891
[NH3+]C(C(=O)[O-])CCP(=O)CO	infeasible	ZINC05113972
[O-]S(=O)C[NH+](CS([O-])=O)CS([O-])=O	infeasible	ZINC05131670
[O-]C(=O)CC([NH2+]C(CC([O-])=O)C([O-])=O)C([O-])=O	infeasible	ZINC05131744
[O-]C(=O)CC([NH2+]C(CC([O-])=O)C([O-])=O)C([O-])=O	infeasible	ZINC05131908
CC=C1CC(C)C(O)(C)C(=O)OCC2CC[NH+]3C2C(CC3)OC1=O	infeasible	ZINC05132670
CC=C1CC(C)C(O)(C)C(=O)OCC2CC[NH+]3C2C(CC3)OC1=O	infeasible	ZINC05132687
C1CC[NH+]2C(C1)C1CC(C3CCCC[NH+]3C1)C2	infeasible	ZINC05133853
C1=C2CCC[NH2+]C2C2CC1C1[NH+](CCCC1)C2	infeasible	ZINC05133859
[O-]C(C(O)CC[NH2+]C(CC[NH+]1C(C([O-])=O)CC1)C([O-])=O)=O	infeasible	ZINC05134109
OC[NH+]1CC1	infeasible	ZINC05134140
BrC12CC[NH+](CC1)CC2	infeasible	ZINC05134162
OCC12CC[NH+](CC1)CC2	infeasible	ZINC05134163
ClC12CC[NH+](CC1)CC2	infeasible	ZINC05134164
IC12CC[NH+](CC1)CC2	infeasible	ZINC05134165
OC12CC[NH+](CC1)CC2	infeasible	ZINC05134166
O=[N+]([O-])C12CC[NH+](CC1)CC2	infeasible	ZINC05134167
OCC1CC2CC[NH+]1CC2	infeasible	ZINC05134172
OCC1CC2CC[NH+]1CC2	infeasible	ZINC05134177
N#CC1C[NH+]2CCC1CC2	infeasible	ZINC05134181
N#CC1C[NH+]2CCC1CC2	infeasible	ZINC05134182
[O-]C(C1CC[NH2+]C(C([O-])=O)C1)=O	infeasible	ZINC05134230
[O-]C(C1CC[NH2+]C(C([O-])=O)C1)=O	infeasible	ZINC05134232
[O-]C(C1CC[NH2+]C(C([O-])=O)C1)=O	infeasible	ZINC05134238
[O-]C(C1CC[NH2+]C(C([O-])=O)C1)=O	infeasible	ZINC05134239
C1=[NH+]CCS1	infeasible	ZINC05134375
C1=CC2[NH2+]C(C1)CC2	infeasible	ZINC05134490
C1CC2CCC([NH2+]2)C1	infeasible	ZINC05134515
[NH3+]CC1C(C[NH3+])C2C(C1)C1CC2CC1	infeasible	ZINC05134551
C1=CC2[NH2+]C(C1)CC2	infeasible	ZINC05134683
[NH3+]CC1C(C[NH3+])C2C(C1)C1CC2CC1	infeasible	ZINC05134740
C=CC1C[NH+]2CCC1CC2C12Nc3ccccc3C1(O)CCO2	infeasible	ZINC05137921
OC1C[NH2+]CC1O	infeasible	ZINC05157086
C1=CC2[NH2+]CC1C2	infeasible	ZINC05157140
C=C1C[NH2+]C(C(=O)[O-])C1	infeasible	ZINC05157439
CC=C1C[NH+]2C3CC45c6c(cccc6)N(C)C4C2CC1C3(C(=O)OC)C5O	infeasible	ZINC05159259
CC(=O)N(C)C1C2[NH+]3CCC2OC1C3	infeasible	ZINC05159814
CC(=O)N(C)C1C2[NH+]3CCC2OC1C3	infeasible	ZINC05159819
CC(=O)NC1C2[NH+]3CCC2OC1C3	infeasible	ZINC05160434
CC(=O)NC1C2[NH+]3CCC2OC1C3	infeasible	ZINC05160517
COc1ccc2c3c1OC1C33CC[NH+](C)C(C2)C3C=CC1OC(=O)C	infeasible	ZINC05166563
C[NH+](C1CC[NH+](C)CC1)CCC(=O)[O-]	infeasible	ZINC05175425
N#C[NH+]=C([S-])[S-]	infeasible	ZINC05178345
C[NH+]1C(C(=O)[O-])CSC1	infeasible	ZINC05180965
[NH3+]Cc1[n-]nnn1	infeasible	ZINC05183370
C1OC11CC2CC1C1OC21	infeasible	ZINC05185594
C1C2C[NH2+]C(C2)C1	infeasible	ZINC05191655
C=C1CC23CC1(O)CCC2C12OC(=O)C(C)(C(O)C=C1)C2C3C([O-])=O	infeasible	ZINC05224986
C=C1CC23CC1(O)CCC2C12OC(=O)C(C)(C(O)C=C1)C2C3C([O-])=O	infeasible	ZINC05224991
C1CC[NH2+]CCC[NH2+]CCC[NH2+]C1	infeasible	ZINC05225036
C[NH+]1CCCC[NH+](C)CCC[NH+](C)CCC1	infeasible	ZINC05225039
CC[NH2+]CCCC[NH3+]	infeasible	ZINC05226116
CC(C)C1=CC23C4C(C1CC2C1(C)CCCC(C)(C([O-])=O)C1CC3)C(=O)N(CCO)C4=O	infeasible	ZINC05226329
CC(C)C1=CC23C4C(C1CC2C1(C)CCCC(C)(C([O-])=O)C1CC3)C(=O)N(CCO)C4=O	infeasible	ZINC05226333
CC(C)C1=CC23C4C(C1CC2C1(C)CCCC(C)(C([O-])=O)C1CC3)C(=O)N(c1ccc(C([O-])=O)cc1)C4=O	infeasible	ZINC05226336
CC(C)C1=CC23C4C(C1CC2C1(C)CCCC(C)(C([O-])=O)C1CC3)C(=O)N(c1ccc(C([O-])=O)cc1)C4=O	infeasible	ZINC05226340
CC1(C)C2CCC11CS(=O)(=O)NC1C2O	infeasible	ZINC05239642
CC1(C)C2CCC11CS(=O)(=O)NC1C2O	infeasible	ZINC05239647
C1CC2=NNC(=O)C22CCC3=NNC(=O)C13C2	infeasible	ZINC05259200
C1CC2=NNC(=O)C22CCC3=NNC(=O)C13C2	infeasible	ZINC05259203
O=C1CCC2(O)C3[NH+](CC4CC4)CCC22C1Oc1c(O)ccc(c12)C3	infeasible	ZINC05260443
CC(OCC12CC(OC(=O)CC(C)C)C(C)=CC1OC1C3(CO3)C2(C)C(OC(C)=O)C1O)=O	infeasible	ZINC05274038
CC(OCC12CC(OC(=O)CC(C)C)C(C)=CC1OC1C3(CO3)C2(C)C(OC(C)=O)C1O)=O	infeasible	ZINC05274039
CC(OCC12CC(OC(=O)CC(C)C)C(C)=CC1OC1C3(CO3)C2(C)C(OC(C)=O)C1O)=O	infeasible	ZINC05274040
CC(OCC12CC(OC(=O)CC(C)C)C(C)=CC1OC1C3(CO3)C2(C)C(OC(C)=O)C1O)=O	infeasible	ZINC05274041
C1NC=[NH+]CCNC=[NH+]C1	infeasible	ZINC05282726
N#CCC[NH+]1C2CC(C#N)C1C1CC=CC=C1C2=O	infeasible	ZINC05282729
C1=CC[NH+]2C(C1)C1CCN(O1)C2	infeasible	ZINC05282913
O=C1C[NH+]2CCCC1C2	infeasible	ZINC05282958
N#CCC[NH+]1C2C=C(Br)C(=O)C1CC2C#N	infeasible	ZINC05282967
N#CCC[NH+]1C2C=C(Br)C(=O)C1CC2C#N	infeasible	ZINC05282975
CC(C)(C)[NH+]1CCC2(C[NH2+]2)CC1	infeasible	ZINC05284006
N#CCC[NH2+]C1C2CC(=O)C1c1n[nH]cc1C2=O	infeasible	ZINC05286149
N#CCC[NH2+]C1C2CC(=O)C1c1n[nH]cc1C2=O	infeasible	ZINC05286150
CCC[NH+](CP12(OC(C)C(C)O1)OC(C)C(C)O2)CCC	infeasible	ZINC05298661
CCC[NH+](CP12(OC(C)C(C)O1)OC(C)C(C)O2)CCC	infeasible	ZINC05298662
CCC[NH+]1CCC([NH2+]CCC[NH+]2CCOCC2)CC1	infeasible	ZINC05310585
CC[NH+](C)CCC[NH+](CC)CC	infeasible	ZINC05311339
CC[NH+](C)CCC[NH+]1CCOCC1	infeasible	ZINC05311342
CC[NH+](CCC[NH+]1CCCC1)CCC[NH+]1CCCC1	infeasible	ZINC05311926
OCC12C3(C)C4(CO4)C(OC1C=C(C)C(=O)C2O)C(O)C3OC(C)=O	infeasible	ZINC05327851
CNC=[NH+]C	infeasible	ZINC05343077
C[NH+]1CCC(=S)C(C(N)=S)C1	infeasible	ZINC05343190
C[NH+]1CCC(=S)C(C(N)=S)C1	infeasible	ZINC05343192
C[NH+]1C2CCC1CC(C#N)C2	infeasible	ZINC05352993
C[NH+]1C2CC(C#N)C1CCC2=O	infeasible	ZINC05353093
COc1cc2c(cc1OC)C13CC[N+]4([O-])CC5=CCOC6CC(=O)N2C1C6C5CC34	infeasible	ZINC05357815
CC12[NH+](CCC#N)C(CC1C#N)C(=O)C=C2	infeasible	ZINC05370342
O=C([O-])C1C2C(=O)OC3C(Cl)C1C1(CC1)C32	infeasible	ZINC05373626
C=C=CP(=O)[O-]	infeasible	ZINC05377186
CC12[NH+](CCC#N)C(CC1C#N)C(=O)C=C2	infeasible	ZINC05377417
COC(=O)C1CC23SCC(Br)C[N+]2(C)C1C=CC3=O	infeasible	ZINC05377640
COC(=O)C1CC23SCC(Br)C[N+]2(C)C1C=CC3=O	infeasible	ZINC05377643
C[N+]1=CC2(CC3CCC2C3)C2C(C1)C1CCC2C1	infeasible	ZINC05377669
C[N+]1=CC2(CC3CCC2C3)C2C(C1)C1CCC2C1	infeasible	ZINC05377675
COc1c2c3c(cc1)CC1[NH+](C)CCC33C(O2)C2(OC)C(C(=O)C)CC31CC2	infeasible	ZINC05379125
CC=C1C2C(C=O)=C3Nc4ccccc4C33CC[NH+](C3C2)C1	infeasible	ZINC05382346
O=C([O-])C1(F)C(F)(F)C2OC1C=C2	infeasible	ZINC05382422
O=C([O-])C1(F)C(F)(F)C2OC1C=C2	infeasible	ZINC05382423
O=C1CC2CCC([NH2+]2)C1	infeasible	ZINC05382660
O=C([O-])CCCC1[NH2+]CC2CCC[NH+]3C2C1CCC3	infeasible	ZINC05382680
CC1(C)C2CC1C(=NO)C(C)(n1cc[nH+]c1)C2	infeasible	ZINC05385287
CC1(C)C2CC1C(=NO)C(C)(n1cc[nH+]c1)C2	infeasible	ZINC05385289
CC(C)[NH+]1CCC(N2CC34OC(C=C3)C(C(=O)[O-])C4C2=O)CC1	infeasible	ZINC05389097
COC(=O)C1CC23C4[NH+](CCC44c5ccccc5NC14CC2)CCC3	infeasible	ZINC05393820
COC(=O)C1CC23CCC[N+]4(C)CCC5(c6c(cccc6)NC15C2C)C43	infeasible	ZINC05394103
COC(=O)C1CC23C4[N+](C)(CCC44c5ccccc5NC14CC2)CCC3	infeasible	ZINC05394117
CC1CC(O)C2C3(C)C(=O)OCC2(C11OC2(C(=O)OCC2)CC1)CCC3	infeasible	ZINC05410104
CC1CC(O)C2C3(C)C(=O)OCC2(C11OC2(C(=O)OCC2)CC1)CCC3	infeasible	ZINC05410106
CC1CC(O)C2C3(C)C(=O)OCC2(C11OC2(C(=O)OCC2)CC1)CCC3	infeasible	ZINC05410107
CC1CC(O)C2C3(C)C(=O)OCC2(C11OC2(C(=O)OCC2)CC1)CCC3	infeasible	ZINC05410109
SCC[NH2+]CCS	infeasible	ZINC05410871
CC1(C)C2CCC11C3(ON3S(=O)(=O)C1)C2(Cl)Cl	infeasible	ZINC05415876
CC1(C)C2CCC(C2)C1CC1OC(C[NH+]2CCCCC2)CO1	infeasible	ZINC05415884
CC1(C)C2CCC(C2)C1CC1OC(C[NH+]2CCCCC2)CO1	infeasible	ZINC05415887
CC1(C)C2CCC(C2)C1CC1OC(C[NH+]2CCCCC2)CO1	infeasible	ZINC05415888
C[NH2+]CCS	infeasible	ZINC05420246
CC12CC([NH+](CC3C4[NH+](CCCC4)CCC3)C1)CC(C)(C)C2	infeasible	ZINC05425245
[S-]c1nnc([S-])s1	infeasible	ZINC05425387
O=C([O-])C1C[NH2+]1	infeasible	ZINC05426311
OCC1OC(OC2C([NH3+])CC([NH3+])C(O)C2O)C(O)C([NH3+])C1O	infeasible	ZINC05426353
O=C([O-])C1C[NH2+]1	infeasible	ZINC05426372
C=CC[NH+]1CCC23C4Oc5c(O)ccc(c52)CC1C3(O)CCC4O	infeasible	ZINC05426609
CC(=O)OC1C=CC(SC23CC4CC(CC(C4)C2)C3)N(C(C)=O)C1SC12CC3CC(C1)CC(C2)C3	infeasible	ZINC05432652
COC1CC(C)(O)Cc2cc3c(c(O)c21)C(=O)c1c(O)cc2c(c1C3=O)OC1OC2(C)C(O)C([NH+](C)C)C1O	infeasible	ZINC05440132
CC[NH+](CCN1CC23OC(C=C2)C(C([O-])=O)C3C1=O)CC	infeasible	ZINC05444306
CC[NH+](CCN1CC23OC(C=C2)C(C([O-])=O)C3C1=O)CC	infeasible	ZINC05444307
CC12CC3(C)C[N+](C)(C(O)C(C)(C1)C3)C2	infeasible	ZINC05445638
CC1(C)C2CCC1(C)C[NH+](CO)C2	infeasible	ZINC05456259
OCC12C3(C)CC(O)C(OC1C=C(C)C(=O)C2O)C31CO1	infeasible	ZINC05457778
CC(=O)OCC12C(C=C(C)CC1)OC1C3(CO3)C2(C)C(O)C1[NH+](C)C	infeasible	ZINC05461325
C[NH+]1CCOC([NH+]2CCOCC2)C(C)(C)C1	infeasible	ZINC05464500
C[NH+](C)CCC[NH2+]C1CC(C)[NH+](C)CC1C	infeasible	ZINC05478654
C[NH+](C)CCC[NH2+]C1CC(C)[NH+](C)CC1C	infeasible	ZINC05478655
C[NH+](C)CCC[NH2+]C1CC(C)[NH+](C)CC1C	infeasible	ZINC05478656
C[NH+](C)CCC[NH2+]C1CC(C)[NH+](C)CC1C	infeasible	ZINC05478657
N#CCC[NH+](CC([O-])=O)CP([O-])([O-])=O	infeasible	ZINC05479803
[O-]P([O-])(=O)C[NH+](CCC([O-])=O)CC([O-])=O	infeasible	ZINC05479804
CC=C1CC(C)C(C)C(=O)OCC2CC[NH+]3C2C(OC1=O)CC3	infeasible	ZINC05480243
O=C([O-])C1CCCC2[NH+]1CC1CC2C[NH+]2CCCCC21	infeasible	ZINC05480376
[NH3+]C(C(=O)[O-])C12CC3(Br)CC(CC(C3)C1)C2	infeasible	ZINC05480524
C[NH+]1CCC(O)CC1C(=O)[O-]	infeasible	ZINC05492902
O=C(CC[NH+]1CCC23C4Oc5c(O)ccc(c52)CC1C3C=CC4O)c1ccccc1	infeasible	ZINC05495696
CC(C)C[NH2+]C1CC(C)[NH+](C)CC1C	infeasible	ZINC05499485
CC(C)C[NH2+]C1CC(C)[NH+](C)CC1C	infeasible	ZINC05499490
CC(C)C[NH2+]C1CC(C)[NH+](C)CC1C	infeasible	ZINC05499492
CC(C)C[NH2+]C1CC(C)[NH+](C)CC1C	infeasible	ZINC05499495
C[NH+](C)CC1CSC(=N)S1	infeasible	ZINC05509059
C[NH+](C)CC1CSC(=N)S1	infeasible	ZINC05509069
O=[N+]([O-])N=C1[N-]C2NNC(=S)NC2N1	infeasible	ZINC05510611
O=[N+]([O-])N=C1[N-]C2NNC(=S)NC2N1	infeasible	ZINC05510617
COc1cc2c(cc1OC)C13CC[NH+]4CC5=CCOC6CC(=O)N2C1C6C5CC43	infeasible	ZINC05512974
COc1cc2c(cc1OC)C13CC[NH+]4CC5=CCOC6CC(=O)N2C1C6C5CC43	infeasible	ZINC05512978
COc1cc2c(cc1OC)C13CC[NH+]4CC5=CCOC6CC(=O)N2C1C6C5CC43	infeasible	ZINC05512980
C[NH+](C)CC(C)OP(OC(C)C[NH+](C)C)OC(C)C[NH+](C)C	infeasible	ZINC05515600
C[NH+](C)CC(C)OP(OC(C)C[NH+](C)C)OC(C)C[NH+](C)C	infeasible	ZINC05515601
[NH3+]CC(C)SSC(C[NH3+])C	infeasible	ZINC05515629
CC1=N[NH+]=C([S-])SC1C	infeasible	ZINC05515720
CC[NH+](CCSC1CC2CC(C2(C)C)C1C)CC	infeasible	ZINC05519110
CC[NH+](CCSC1CC2CC(C2(C)C)C1C)CC	infeasible	ZINC05519114
C[NH+]1C2CCC1C(=O)CC2	infeasible	ZINC05519219
C[NH+]1C2CCC1CC(=NOS(CC13CCC(CC1=O)C3)(=O)=O)C2	infeasible	ZINC05519239
C[NH+]1C2CCC1C(Br)C(=O)C2	infeasible	ZINC05519444
n1ccc(N2CCC3C4C(=O)C5(C(=O)C235)C=CN4c2ccncn2)nc1	infeasible	ZINC05522016
n1ccc(N2CCC3C4C(=O)C5(C(=O)C235)C=CN4c2ccncn2)nc1	infeasible	ZINC05522019
CC(=O)OCC12COC(C[NH+]3CCCCC3)C(C(C)=CC1C)C2C	infeasible	ZINC05527927
CC1OP2(C[NH+]3CCCCCC3)(OC1C)OC(C)C(C)O2	infeasible	ZINC05528444
CC1OP2(C[NH+]3CCCCCC3)(OC1C)OC(C)C(C)O2	infeasible	ZINC05528446
CC1OP2(C[NH+]3CCCCCC3)(OC1C)OC(C)C(C)O2	infeasible	ZINC05528448
CC1[NH+](C)CC23CCC4C5(C)C(=CCC4C2CCC31)CC([NH+](C)C)CC5	infeasible	ZINC05529758
[NH3+]CC(C)SSC(C[NH3+])C	infeasible	ZINC05532523
CC1=N[NH+]=C([S-])SC1C	infeasible	ZINC05533022
N#CC12C(CN=N1)C[NH2+]C2	infeasible	ZINC05541927
N#CC12C(CN=N1)C[NH2+]C2	infeasible	ZINC05541929
N#CC12C(CN=N1)C[NH2+]C2	infeasible	ZINC05541931
N#CC12C(CN=N1)C[NH2+]C2	infeasible	ZINC05541933
C=CC[NH+]1CC2CN=NC2(C#N)C1	infeasible	ZINC05541936
C1CC2CC1C13OC1CC1OC231	infeasible	ZINC05551169
C1CC11C2OC22C3CCC(C3)C22OC12	infeasible	ZINC05551177
C[NH+]1CC2CCCC3(C1)C(=O)NC1([NH+]=C23)CCCCC1	infeasible	ZINC05557930
CCCC(C)(O)C1CC23C45C(Oc6c(O)ccc(c64)CC2[NH+](C)CC5)C1(OC)C=C3	infeasible	ZINC05561290
C(C[NH+]1CCOCC1)NC(=O)C1C2CC(C1C([O-])=O)C=C2	infeasible	ZINC05562163
N#CC(C#N)C1C[NH+]2CCC1CC2	infeasible	ZINC05572684
OC1CC[NH+]2CC(O)C(O)C(O)C21	infeasible	ZINC05572699
COc1c2c3c(cc1)CC1[NH+](C)CCC33C(O2)C(OC)C=CC31	infeasible	ZINC05599926
C[NH+]1CSC(S)=NCCN=C(S)SC1	infeasible	ZINC05599941
OC1C2[NH+](CCC2)CC1	infeasible	ZINC05600327
O=C1C=C2C=CC3[NH+]4CCCC4C2(O1)C3	infeasible	ZINC05600337
CC#CC(O)(C(=O)OC1C(C)[NH+]2CCC1CC2)C1=CCCC1	infeasible	ZINC05601246
C[NH+]1C2CCC1C1C(c3ccccc3C(F)(F)F)C(C#N)(C#N)C(=N)C(C#N)C1=C2	infeasible	ZINC05610684
COC(=O)c1cc2ccc1OCC#CC#CCOc1c(C(OC)=O)cc(cc1)OCC#CC#CCO2	infeasible	ZINC05618599
COc1c2c3c(cc1)CC1[NH+](C)CCC33C(O2)C2(OC)C(C(C)=NO)CC31C=C2	infeasible	ZINC05621294
COc1c2c3c(cc1)CC1[NH+](C)CCC33C(O2)C2(OC)C(C(C)=NO)CC31C=C2	infeasible	ZINC05621298
C1CC(=O)C2(CC1)CC1CCCCC11OC(=N)C2(C#N)C1(C#N)C#N	infeasible	ZINC05624780
ON=C1C2CCC(C2)C1[NH+]1CCCC1	infeasible	ZINC05630994
ON=C1C2CCC(C2)C1[NH+]1CCCC1	infeasible	ZINC05630995
ON=C1C2CCC(C2)C1[NH+]1CCCCC1	infeasible	ZINC05631007
ON=C1C2CCC(C2)C1[NH+]1CCCCC1	infeasible	ZINC05631008
C1C2CC3C4(OSC5(S4)C4CC6CC(C4)CC5C6)C(C2)CC1C3	infeasible	ZINC05638923
C[NH+](C)C1C(O)C2Oc3c(cc(O)c4c3C(=O)c3cc5c(c(O)c3C4=O)CCC(C)(O)C5)C(C)(O2)C1O	infeasible	ZINC05640553
C[NH+](C)C1C(O)C2Oc3c(cc(O)c4c3C(=O)c3cc5c(c(O)c3C4=O)CCC(C)(O)C5)C(C)(O2)C1O	infeasible	ZINC05640555
CC(C(=O)OCC12C(C=C(C)CC1)OC1C(=O)C(OC(=O)C(C)=C)C2(C)C11CO1)=C	infeasible	ZINC05648828
CC[NH2+]CCC[NH+](C)C	infeasible	ZINC05650423
CC(OC1(C)C(C)CC(O)(C(C)Cl)C(=O)OC2CC[NH+](C)CC=C(COC1=O)C2=O)=O	infeasible	ZINC05662899
C[NH+]1CCC2(CC[NH2+]C2)C1	infeasible	ZINC05668753
C[NH+]1CCC2(CC[NH2+]C2)C1	infeasible	ZINC05668759
[O-]C(=O)C1C2OC(C1C([O-])=O)C1OC21	infeasible	ZINC05670104
COc1cc2c(cc1OC)C13CC[NH+]4CC5=CCOC6CC(=O)N2C1C6C5CC43	infeasible	ZINC05670218
CC[NH+](CCSC1C(=NO)C2CCC1C2)CC	infeasible	ZINC05672157
CC[NH+](CCSC1C(=NO)C2CCC1C2)CC	infeasible	ZINC05672162
C[NH+]1CCC(OC(=O)C2C3CC(C2C(=O)[O-])C=C3)CC1	infeasible	ZINC05675022
C[NH+]1CCC(OC(=O)C2C3CC(C2C(=O)[O-])C=C3)CC1	infeasible	ZINC05675027
O=C([O-])C(F)(F)C12OC3C4C5CC(C14)C1C2C3C51	infeasible	ZINC05685782
CC1(C)C2CCC(C2)C1CC1OC(C[NH+]2CCCCC2)CO1	infeasible	ZINC05686112
C[NH+]1C2CC([NH+]3CCOC3c3ccc(Br)cc3)CC1CC2	infeasible	ZINC05696921
C[NH2+]CCC[NH2+]CCC[NH3+]	infeasible	ZINC05700567
c1cc2[nH]c3c(c2cc1)CC[NH+]1C2CCC(C4[NH2+]CCCC24)C13	infeasible	ZINC05704877
CC(=O)OC1CC2[NH+](C)C1CC(=O)C2	infeasible	ZINC05711976
CC1C2CC3(C)CC1(C)CC(C1(C)CC(=O)O1)(C2)C3	infeasible	ZINC05722392
[O-]C(=O)C12CC3(C([O-])=O)CC(CC(C1)C3=O)C2=O	infeasible	ZINC05725705
COc1cc2c(cc1OC)C13CC[NH+]4CC5CCOC6CC(=O)N2C1C6C5CC43	infeasible	ZINC05732958
C[NH+](C)C(C)CC12CC3(CC([NH+](C)C)C)CC(CC(C1)C3)C2	infeasible	ZINC05734838
C[NH2+]C(CC12CC3CC(C1)CC(C3)C2Br)C	infeasible	ZINC05734854
C[NH2+]C(CC12CC3CC(C1)CC(C3)C2Cl)C	infeasible	ZINC05734861
CC([NH2+]CCC[NH+]1C(C)CCCC1)CC(=O)[O-]	infeasible	ZINC05735620
CC1(C)C2CCC11C3(ON3S(=O)(=O)C1)C(=O)O2	infeasible	ZINC05742333
CC1CCCC[NH+]1CC#CC[NH+]1C(C)CCCC1	infeasible	ZINC05742839
C[NH+](C)C(C)CC12CC3(CC([NH+](C)C)C)CC(CC(C1)C3)C2	infeasible	ZINC05751181
C[NH2+]C(CC12CC3CC(C1)CC(C3)C2Br)C	infeasible	ZINC05751197
C[NH2+]C(CC12CC3CC(C1)CC(C3)C2Cl)C	infeasible	ZINC05751201
CC1[NH+](C)CC23CCC4C5(C)C(=CCC4C2CCC31)CC([NH+](C)C)CC5	infeasible	ZINC05752284
COC(C1=C(C(OC)=O)C23OC1C(=O)C21CCC(C3)C1(C)C)=O	infeasible	ZINC05757354
CC(=O)NC1(C)C2C(C)=[NH+]C3(C)CCC1CC3C2	infeasible	ZINC05757843
CC(C)[NH+]1C2CCC1CC(=O)C2	infeasible	ZINC05760394
CC12CC[NH+](CC1)CC2	infeasible	ZINC05766004
CC(=O)OC1CC2(C)C3(CO3)C1OC1C=C(C)C(O)CC21C	infeasible	ZINC05767506
CC(=O)OC1CC2(C)C3(CO3)C1OC1C=C(C)C(O)CC21C	infeasible	ZINC05767508
CC(=O)OCC12CC(O)C(C)=CC1OC1C3(CO3)C2(C)C(O)C1O	infeasible	ZINC05767515
OCC12CC(O)C(C)=CC1OC1C3(CO3)C2(C)C(OC(=O)C)C1O	infeasible	ZINC05767516
OCC12CC(O)C(C)=CC1OC1C3(CO3)C2(C)C(OC(=O)C)C1O	infeasible	ZINC05767517
CC[NH+](CCCC([NH2+]C)C)CC	infeasible	ZINC05807589
CCCC1CC(C(NC(C(C)Cl)C2OC(SC)C(OP([O-])([O-])=O)C(O)C2O)=O)[NH+](C)C1	infeasible	ZINC05809136
CC(=O)NC1C2[NH+]3CCC2OC1C3	infeasible	ZINC05817127
CCC12CC[NH+](CC1)CC2	infeasible	ZINC05819494
CC(C)=C1CC23OC1(O)C=C(C)C2CCC3C	infeasible	ZINC05822661
CC(C)=C1CC23OC1(O)C=C(C)C2CCC3C	infeasible	ZINC05822662
CC(C)=C1CC23OC1(O)C=C(C)C2CCC3C	infeasible	ZINC05822663
CC(C)=C1CC23OC1(O)C=C(C)C2CCC3C	infeasible	ZINC05822665
NC(N)=[NH+]CCC([NH3+])C(=O)[O-]	infeasible	ZINC05828708
CC=C1C[NH+]2CCC34c5c(cccc5)NC3C(C)C1CC24	infeasible	ZINC05829848
CC=C1C[N+]2(C)CCC34c5c(cccc5)NC3C(CO)C1CC42	infeasible	ZINC05829875
CC12OC34C(=O)c5ccc(O)cc5C(=O)C3=CC1C(CC2)C4(C)C=O	infeasible	ZINC05839739
[S-]C([S-])=N[NH+]1CCCC1	infeasible	ZINC05841032
c1cc2[nH]c1cc1ccc([nH]1)cc1ccc(cc3ccc(c2)[nH+]3)[nH+]1	infeasible	ZINC05845723
CN1N=C2SC1=[NH+]CC[NH+]=C1N(C)N=C(S1)NCCN2	infeasible	ZINC05846774
BrC1CCC[NH2+]C1	infeasible	ZINC05848473
IC1CCC[NH2+]C1	infeasible	ZINC05848499
C1C[NH2+]C(C2CCC[NH2+]C2)C1	infeasible	ZINC05848511
C1C[NH2+]C(C2CCC[NH2+]C2)C1	infeasible	ZINC05848520
C1CC11C2CCC1N=N2	infeasible	ZINC05848981
BrC1CCC[NH2+]C1	infeasible	ZINC05849340
IC1CCC[NH2+]C1	infeasible	ZINC05849375
C1C[NH2+]C(C2CCC[NH2+]C2)C1	infeasible	ZINC05849384
C1C[NH2+]C(C2CCC[NH2+]C2)C1	infeasible	ZINC05849392
O=CC1[NH2+]CCC1	infeasible	ZINC05849612
CC[NH+](CCO)CCCC([NH3+])C	infeasible	ZINC05850163
[O-]C(=O)C1C[NH2+]CC(C([O-])=O)C1	infeasible	ZINC05850578
[O-]C(=O)C1C[NH2+]CC(C([O-])=O)C1	infeasible	ZINC05850583
[O-]C(=O)C1C[NH2+]CC(C([O-])=O)C1	infeasible	ZINC05851220
CC(=O)OC1CCC2CCC1[NH+]2C	infeasible	ZINC05858070
COc1c2c3c(cc1)CC1[NH+](C)CCC33C(O2)C(=O)CCC13OC(C)=O	infeasible	ZINC05858355
C[NH+]1CCC23C(CCCC2)C1CC1=C3CC(=O)CC1	infeasible	ZINC05890883
N#CC1=CC2C3(C#N)C=CC1CC32	infeasible	ZINC05898655
CCC([NH3+])CC[NH3+]	infeasible	ZINC05922895
CCC([NH3+])CC[NH3+]	infeasible	ZINC05925606
O=C1CC2OCCC3C[NH+]4CCC56c7c(cccc7)N1C5C2C3CC46	infeasible	ZINC05934915
C[NH2+]CC(C)(C)C[NH2+]C	infeasible	ZINC05950820
CCCC12C(=O)OC(C1)C1C(CC=C3CC4(CCC31C)OCCO4)C2(O)C=COCC	infeasible	ZINC05952194
CCCC12C(=O)OC(C1)C1C(CC=C3CC4(CCC31C)OCCO4)C2(O)C=COCC	infeasible	ZINC05952195
CCCC12C(=O)OC(C1)C1C(CC=C3CC4(CCC31C)OCCO4)C2(O)C=COCC	infeasible	ZINC05952196
CCCC12C(=O)OC(C1)C1C(CC=C3CC4(CCC31C)OCCO4)C2(O)C=COCC	infeasible	ZINC05952197
C[NH+](C)CCC[NH2+]CCO	infeasible	ZINC05957694
C[NH+]1CCC(=O)C1	infeasible	ZINC05966305
CN1C([S-])=[NH+]CC1	infeasible	ZINC05966609
C[NH+]1CCC23C4Oc5c(O)ccc(c52)C(O)C1C3C=CC4O	infeasible	ZINC05966774
C=C1CC2CCC([NH+]2C)C1	infeasible	ZINC05967167
CC1(C)C2CCC11C3(ON3S(=O)(=O)C1)C2(Cl)Cl	infeasible	ZINC05983600
CCC(CO)[NH+]1CN=C(S)NC1	infeasible	ZINC06001939
CCC(CO)[NH+]1CN=C(S)NC1	infeasible	ZINC06002943
C[NH+]1C2CC(=O)CC1C(O)C2O	infeasible	ZINC06003136
CC12OC3(C4OCCCN4C(=O)C3C1C(=O)[O-])C=C2	infeasible	ZINC06008161
C[NH+]1CCC23C4Oc5c(O)ccc(c52)CC1C3(O)CCC4O	infeasible	ZINC06010196
COc1ccc(C2OCC3OC(OC4C(O)C[NH2+]C24)C(O)C3O)cc1	infeasible	ZINC06018412
CC(C[NH3+])C[NH+](C)C	infeasible	ZINC06020724
ClC1=C(Cl)C2(Cl)C3(OCCO3)C1(Cl)C1C=CC=CC21	infeasible	ZINC06021952
ClC1=C(Cl)C2(Cl)C3(OCCO3)C1(Cl)C1C=CC=CC21	infeasible	ZINC06021953
C=C1C2[NH+](CCC2)CC1	infeasible	ZINC06022030
CC1CC[NH2+]C1	infeasible	ZINC06030934
CC1C([NH3+])CC([NH3+])CC1	infeasible	ZINC06030966
CC1C([NH3+])CC([NH3+])CC1	infeasible	ZINC06031081
CC1OCC2(C3CC[NH+](C2)CC3)O1	infeasible	ZINC06031666
CC1OCC2(C3CC[NH+](C2)CC3)O1	infeasible	ZINC06031671
CC(C[NH3+])C[NH+](C)C	infeasible	ZINC06036541
CC1CC[NH2+]C1	infeasible	ZINC06037601
CC1C([NH3+])CC([NH3+])CC1	infeasible	ZINC06037633
CC1C([NH3+])CC([NH3+])CC1	infeasible	ZINC06037710
CC1C[NH2+]1	infeasible	ZINC06037846
C=C1C(=O)OC2CC(C)C3(O)CC(O)C(C)(CC(OC(=O)C(C)C)C12)O3	infeasible	ZINC06038015
CC12CC([NH+](C=CC#N)C1)CC(C)(C)C2	infeasible	ZINC06046598
CCCCC1OC2(C)OC3=NC(=N)C(C#N)(C2C)C13C#N	infeasible	ZINC06051294
CCCCC1OC2(C)OC3=NC(=N)C(C#N)(C2C)C13C#N	infeasible	ZINC06051326
CC12CCC(O)CC1CCC1C3CCC(C(=O)CO)C33CC(OC3O)C21	infeasible	ZINC06067800
CC12CCC(O)CC1CCC1C3CCC(C(=O)CO)C33CC(OC3O)C21	infeasible	ZINC06067801
CC12CCC3C4(C)C(CCC3C1CC(O)C2)CC1[NH2+]CC4O1	infeasible	ZINC06067949
Oc1ccc2c3c1OC1C33C(O)(C([NH+](CC4CC4)CC3)C2=O)CCC1=O	infeasible	ZINC06092279
Oc1ccc2c3c1OC1C33C(O)(CCC1O)C([NH+](CC1CC1)CC3)C2	infeasible	ZINC06092289
C[NH+]1CCN(NC(=O)C2C3CC(C2C(=O)[O-])C=C3)CC1	infeasible	ZINC06126036
C[NH+]1CCN(NC(=O)C2C3CC(C2C(=O)[O-])C=C3)CC1	infeasible	ZINC06126039
[O-]C(CC1C[NH2+]C1C([O-])=O)=O	infeasible	ZINC06158191
C[NH+]1CCCC(C2[NH2+]CCC2)C1	infeasible	ZINC06169414
C[NH+]1CCN(NC(=O)C2C3OC(C2C(=O)[O-])C=C3)CC1	infeasible	ZINC06178739
C[NH+]1CCN(NC(=O)C2C3OC(C2C(=O)[O-])C=C3)CC1	infeasible	ZINC06178741
COC(C(C)C1CCC2C1(C)CC(=O)C13OC4CC(C1(C)CC4)CCC23)=O	infeasible	ZINC06183027
COC(C(C)C1CCC2C1(C)CC(=O)C13OC4CC(C1(C)CC4)CCC23)=O	infeasible	ZINC06183043
CC1C2CC3(C)CC1(C)CC(C(=O)[O-])(C2)C3	infeasible	ZINC06183280
COC(C(C)C1CCC2C1(C)CC(=O)C13OC4CC(C1(C)CC4)CCC23)=O	infeasible	ZINC06183569
COC(C(C)C1CCC2C1(C)CC(=O)C13OC4CC(C1(C)CC4)CCC23)=O	infeasible	ZINC06183580
CC1C2CC3(C)CC1(C)CC(C(=O)[O-])(C2)C3	infeasible	ZINC06183796
O=C([O-])C1CC[NH+]1C1CC1	infeasible	ZINC06185551
O=C1CC2CC3C1C(Br)C2(Br)C31OCCO1	infeasible	ZINC06261944
C1CC23OC4(CCC(=O)C4C2C1=O)C=C3	infeasible	ZINC06293221
C(CC1NP2(OC1=O)OCCO2)C(NP1OCCO1)=O	infeasible	ZINC06303340
C(CC1NP2(OC1=O)OCCO2)C(=O)NP1(=S)OCCO1	infeasible	ZINC06303351
CC[NH+](CC#CC[NH+]1C(C)CC(=O)C(C)(CCC#N)C1)CC	infeasible	ZINC06311424
N#CCC[NH+]=C([S-])[S-]	infeasible	ZINC06360456
C[N+]12CCC34c5c(cccc5)NC3C3C(CC(=O)[O-])OCC=C(C1)C3CC42	infeasible	ZINC06369899
CCC12C=CC[NH+](CCc3c4c(cccc4)[nH]c3C=C1)C2	infeasible	ZINC06371577
C[NH+](C)Cc1ccc(C2[NH2+]C(c3ccc(C[NH+](C)C)[nH]3)CC2)[nH]1	infeasible	ZINC06378961
Cc1[nH]nc2c1C1(C[NH+]3CCC1CC3)C(C#N)=C(N)O2	infeasible	ZINC06382130
[truncated: 326,501 more rows]
