# Supplementary material for: Nonpher: computational method for design of hard-to-synthesize structures
Source: J Cheminform. 2017 Mar 20;9:20. doi: 10.1186/s13321-017-0206-2 (PMC5359269; doi:10.1186/s13321-017-0206-2)
Supplement: Supplementary file 5 — Additional file 5. DR training set. It contains SMILES of 50,345 hard-to-synthesize structures (i.e., they are from a sparse region) and of 113,176 easy-to-synthesize structures (i.e., they are from a dense region). [file 13321_2017_206_MOESM5_ESM.zip]

Archive with 1 entries (1 files):
- Additional file 5.csv
