# Supplementary material for: Nonpher: computational method for design of hard-to-synthesize structures
Source: J Cheminform. 2017 Mar 20;9:20. doi: 10.1186/s13321-017-0206-2 (PMC5359269; doi:10.1186/s13321-017-0206-2)
Supplement: Supplementary file 5 — Additional file 5. DR training set. It contains SMILES of 50,345 hard-to-synthesize structures (i.e., they are from a sparse region) and of 113,176 easy-to-synthesize structures (i.e., they are from a dense region). [file 13321_2017_206_MOESM5_ESM.zip › Additional file 5.csv]

smiles	synthetic_feasibility	SID
CC1=NOC(=C1)C2=CC(=C(C=C2)C(C)C)S(=O)(=O)N3CCN(CC3)C4=CC=CC=C4	feasible	49719979
CC(=O)C1=C2CCCN2C(=O)C(=C1)C3=CC4=NON=C4C=C3	feasible	144090273
CC(=O)NC1=C(N=C2N1C=CC=N2)C3=CC=CC=C3	feasible	144091822
CCCCN1C(=C(C(=O)NC1=O)N(CCOC)C(=O)C2=CC(=CC=C2)S(=O)(=O)N(C)C3=CC=CC=C3)N	feasible	56317273
CC1=CC=CC(=C1)C(=O)NC2=C(N3C=CC=NC3=N2)C4=CC=C(C=C4)F	feasible	144091823
CC1C(=O)NC2=C(S1)C=CC(=C2)S(=O)(=O)N3CCC(CC3)C(=O)NCC4=CC=CC=C4	feasible	49719984
CN1C2=C(C=C(C=C2)S(=O)(=O)CCC(=O)NC3=CC=C(C=C3)OC)OC1=O	feasible	49719985
CN1CCN(CC1)C2CN(S(=O)(=O)C2)CC3=CC=C(C=C3)F	feasible	121285298
C1CN(CCN1CCO)C2CN(S(=O)(=O)C2)CC3=CC=C(C=C3)F	feasible	121285299
CNC(=O)C1=CC=CC=C1NC(=O)C2=CC=CO2	feasible	14725893
CC1=C(C=C(C=C1)NC(=O)CSC2=NN=C(N2C)C3=CC=NC=C3)C	feasible	843918
CCCC(C)NC(=O)CN1C(=O)C2=C(N=CN2CCC(C)C)N(C1=O)CC3=CC=CC=C3	feasible	49676297
CN(C)CCN1CCN(CC1)C2CN(S(=O)(=O)C2)CC3=CC=C(C=C3)F	feasible	121285300
C1=CC=C(C=C1)C(=O)C2=CC=CN2CC(=O)NCC3=CC=C(C=C3)F	feasible	49720617
C1=CC=C(C=C1)CN2C(=NN=C2SCC(=O)NC(=O)NCC3=CC=CO3)C4=CC=CO4	feasible	3713717
CC1C(=O)NC2=C(S1)C=CC(=C2)S(=O)(=O)N3CCC(CC3)C(=O)NC4=C(C=C(C=C4)C)Cl	feasible	49719991
CC1C(=O)NC2=C(S1)C=CC(=C2)S(=O)(=O)N3CCC(CC3)C(=O)NC4=CC=CC=C4OC	feasible	49719992
CCCS(=O)(=O)C1=NC(=C(S1)NCCN2CCOCC2)S(=O)(=O)C3=CC=C(C=C3)C	feasible	87337657
CC(C)(C)OC(=O)NCCCCCNC(=O)C1=C(N=CN1)C(=O)NC2=NOC=C2	feasible	81066603
CCCCCC(=O)NC1=CC=C(C=C1)N2CCN(CC2)C(=O)C3=CC=CC=C3	feasible	87339066
COC(=O)NCC(C1=CC=CO1)N2CCN(CC2)C3=CC=CC=C3	feasible	24816316
C1CCC2=C(C1)C(=C(S2)NC(=O)C3=CC=CO3)C(=O)NCC4=CN=CC=C4	feasible	87337661
C1CN(CCC1C2=CC=CC=C2)C3CN(S(=O)(=O)C3)CC4=CC=C(C=C4)F	feasible	121285310
CC(C)NC(=O)C1=C(ON=C1CSC2=CC=C(C=C2)Cl)C(=O)NC(C)C	feasible	26660063
C1COCCN1C(CNC(=O)C(=O)NCCC2=CC=CC=C2)C3=CC=CO3	feasible	24816319
C1CCN(C1)C2CN(S(=O)(=O)C2)CC3=CC=C(C=C3)F	feasible	121285313
CC1=CC=C(C=C1)C2=C(N3C=CC=NC3=N2)NC(=O)C4=CC=C(C=C4)F	feasible	144091842
COC1=C(C=CC(=C1)NC(=O)C2=CC=CS2)NC(=O)C3=CC=CO3	feasible	87340467
CC1=CC=C(C=C1)C2=C(N3C=CC=NC3=N2)NC(=O)C4=CC(=CC=C4)C	feasible	144091843
CN1C2=C(C=C(C=C2)S(=O)(=O)CCC(=O)NC3=CC(=CC(=C3)OC)OC)OC1=O	feasible	49720004
CCN1C2=CC=CC=C2C(=CC1=O)OCC(=O)N3CCC4(CC3)OCCO4	feasible	87342785
C[C@@H](CO)N(CCC1=CN(N=N1)CC2=CC=CC=C2)S(=O)(=O)C3=CC=CC=C3Br	feasible	144095964
CN1C2=C(C=C(C=C2)S(=O)(=O)CCC(=O)N3CCN(CC3)C4=CC=CC=C4F)OC1=O	feasible	49720005
CCOC(=O)[C@@H]1[C@H]2COC3=C([C@@H]2N4[C@@]1(C(=O)N(C4=O)C5=CC(=CC=C5)F)C)C=C(C=C3)Br	feasible	49648715
C1CCN(CC1)C(=O)C2=CC(=CC=C2)NC(=O)CC3=CC(=CC=C3)NC(=O)C4CCCN(C4)C(=O)C5CCC5	feasible	89855122
CC1=CC=C(C=C1)C2=C(N3C=CC=NC3=N2)NC(=O)C	feasible	144091846
C1=CC=C(C=C1)NC(=O)C2=CC=C(C=C2)NC(=O)C3=CC=CS3	feasible	49825369
CCCS(=O)(=O)NC(=O)C1(CCCN(C1)C(=O)C2=C(N=CC=C2)OC3=CC=CC=C3)C	feasible	162065806
CS(=O)(=O)N(CC(=O)N1CCCC1)C2=CC3=C(C=C2)OCCO3	feasible	14734626
C1=CN2C(=C(N=C2N=C1)NC(=O)C3=CC=C(C=C3)F)C4=CC(=C(C=C4)F)F	feasible	144091848
CC1=CC=C(C=C1)S(=O)(=O)C2=C(SC(=N2)S(=O)(=O)CCO)N3CCOCC3	feasible	49720621
C1CCN(CC1)C(=O)CCC2=NN=C3N2N=C(C=C3)NCC4=CC=CO4	feasible	49720009
CN(C)CCCN(C1=NC2=CC3=C(C=C2S1)OCO3)C(=O)CCSC4=CC=CC=C4	feasible	24816330
C1=CC=C(C=C1)NC(=O)NC2=C(N=C3N2C=CC=N3)C4=CC=C(C=C4)F	feasible	144091852
CC1=CC(=C(C=C1)C)C(=O)NC(C)C2=CC=C(C=C2)N3C=CN=C3	feasible	49823295
C1=CC=C2C(=C1)C(=CN2CC(=O)NCC3=CC=CO3)C(=O)C4=CC=CO4	feasible	14723789
CC1=CC=C(C=C1)N2C3=NC(=NC(=O)C3=CN2)SC(C)C	feasible	7970774
CC(=O)C1=CC=C(C=C1)NC(=O)C2=CC3=C(C=C2)C(=O)N4CCCCCC4=N3	feasible	49720622
C1=CC=C(C=C1)C2=C(N3C=CC=NC3=N2)NC(=O)NC4=CC=CC=C4	feasible	144091854
CC(=O)C1=CC(=CC=C1)N(C(C2=CC=C(C=C2)N3CCOCC3)C(=O)NC4CCCC4)C(=O)C5=CC=CO5	feasible	144099009
C1=CC=C(C=C1)C2=C(N3C=CC=NC3=N2)NC(=O)NC4=CC=C(C=C4)F	feasible	144091855
CN(C)CCCN(C1=NC2=CC3=C(C=C2S1)OCO3)C(=O)C4=CC=C(S4)Br	feasible	24816336
CN(C)CCCN1C(C(=C(C1=O)O)C(=O)C2=CC3=CC=CC=C3O2)C4=CC=C(C=C4)C(=O)OC	feasible	859700
CCOC1=CC(=C(C=C1N2CCOCC2)OCC)NC(=O)C3=C(C=CC(=C3)S(=O)(=O)N4CCOCC4)F	feasible	85198375
CCN1C(=NN=C1SCC(=O)NC2=NC=CS2)C3=CC=C(C=C3)C	feasible	87337685
COC(=O)N/N=C/C1=CC(=CC=C1)[N+](=O)[O-]	feasible	26662913
C1=CN2C(=C(N=C2N=C1)NC(=O)NC3=CC=C(C=C3)F)C4=CC=C(C=C4)F	feasible	144091862
CCCOC1=CC=CC=C1C(=O)N(CC2=CC=CS2)C3CCS(=O)(=O)C3	feasible	87347451
CC(=O)N1C(CC2=C1C=CC(=C2)S(=O)(=O)N3CCCCC3)C(=O)NC4=CC(=C(C=C4)OC)Cl	feasible	49720023
CC1=C(C(=NO1)C2=C(C=CC=C2Cl)F)C(=O)OCC(=O)NCC3=CC=CC=C3	feasible	57264243
C1COCCN1CCCN2C(=O)C3=CC=CC=C3N=C2SCC(=O)NC45CC6CC(C4)CC(C6)C5	feasible	144099011
CCC1=CC=C(C=C1)NC(=O)CCC2=NN=C3N2N=C(C=C3)N4CCCC4	feasible	49720025
CN1C(=NN=C1SCC(=O)NC2=CC3=C(C=C2)NC(=O)N3)C4=CC=CC=C4	feasible	49825373
CCCOC1=CC=C(C=C1)C(=O)NC2=CC=C(C=C2)S(=O)(=O)NC3=NCCCCC3	feasible	56317317
CC1=CC2=C(C=C1)NC(=O)C(=C2)CN(CC3CCCO3)C(=O)C4=CC=CS4	feasible	49726924
CCCNC(=O)CSC1=NC=CN1CC2=CC=CO2	feasible	24816672
CN1C=CN=C1SCC(=O)NC2CCCC2	feasible	49726784
CCN(CC)CCN(CC1=CC2=C(C=CC(=C2)C)NC1=O)C(=O)NC3=CC=CC=C3OC	feasible	85304869
CCN1C(=NN=C1SCC(=O)NC2=NC=CS2)CNC(=O)COC3=C(C=CC=C3C)C	feasible	87337693
COC1=CC(=C(C=C1)OC)NC(=O)CSC2=NN=C(N2N)C3CCCCC3	feasible	51086201
CNC1=NC2=C(N1CCCC3=CC=CC=C3)C(=O)NC(=O)N2C	feasible	49648716
CCCC1=NC=C(C=N1)CN2CCCC(C2)C(=O)NC3=CC=C(C=C3)C4=CC(=CC=C4)OC	feasible	49718548
CCN1CCN(CC1)C2=C(C=C(C=C2)S(=O)(=O)N3CCOCC3)NC(=O)C4=C(C=CS4)C	feasible	56317324
CC1=C(C(=O)N(N1C)C2=CC=CC=C2)NC(=O)COC(=O)/C=C/C3=CC=CC=C3Br	feasible	57256447
CC(C1=CC=C(C=C1)OC)(C2=NC(=CS2)C3=CC(=CC=C3)C(=O)O)O	feasible	162065519
CC1=C2C(=NN(C(=O)C2=NN1C3=CC=CC=C3)CC(=O)NCCCN4CCCC4)C	feasible	49730723
C[C@@]1([C@@H]2[C@H]([C@H](N1)CN(C)C(=O)NC3=CC=C(C=C3)C(F)(F)F)C(=O)N(C2=O)C)C(=O)OC	feasible	85274009
C1=CC=C(C=C1)CNC(=O)/C(=C\C2=CC=CC=C2)/C#N	feasible	24816358
CN(C)CCCN1C(/C(=C(/C2=CC3=C(C=C2)OCCO3)\O)/C(=O)C1=O)C4=C(C=C(C=C4)OC)OC	feasible	860680
COC(=O)C[C@H]1C=C[C@@H]([C@H](O1)CO)NC(=O)CC2=CC=CC=C2	feasible	125305192
COC(=O)C[C@@H]1C=C[C@@H]([C@H](O1)CO)NC(=O)C2=CC=CC=C2	feasible	125305194
COC1=CC=C(C=C1)C(=O)NCC(=O)N2CCN(CC2)C3=CC=CC=C3	feasible	49676350
COC(=O)C[C@@H]1CC[C@@H]([C@H](O1)CO)NC(=O)C2=CC=CC=C2	feasible	125305210
CC1=CC(=CC=C1)NC(=O)C2CC3=C(N2C(=O)C)C=CC(=C3)S(=O)(=O)N4CCCCC4	feasible	49720042
COC(=O)C[C@H]1CC[C@@H]([C@H](O1)CO)NC(=O)NC2=CC=CC=C2F	feasible	125305214
C1=CC(=CC(=C1)[N+](=O)[O-])NC(=O)C2=CC=NC=C2	feasible	17432640
CC1=C(C=CC(=C1)OC)NC(=O)C2=NOC(=C2)C3CCCCN3C(=O)OC	feasible	164175808
COC(=O)C[C@H]1C=C[C@@H]([C@H](O1)CO)NC(=O)NC2=CC=CC=C2	feasible	125305222
COC(=O)C[C@@H]1C=C[C@@H]([C@H](O1)CO)NC(=O)NC2=CC=C(C=C2)F	feasible	125305223
CCN(CC)C(=O)CN1C=NC2=C(C1=O)C(=C(S2)C)S(=O)(=O)N3CCC(CC3)C	feasible	49730769
COC(=O)C[C@H]1CC[C@@H]([C@H](O1)CO)NC(=O)CC2=CC=CC=C2	feasible	125305235
CCC(=O)N[C@H]1C=C[C@@H](O[C@@H]1CO)CC(=O)OC	feasible	125305245
COC(=O)C[C@H]1CC[C@@H]([C@H](O1)CO)NC(=O)NC2=CC=CC=C2	feasible	125305248
COC1=C(C=C(C=C1)NC(=O)CCC2=NN=C3N2N=C(C=C3)NCC4=CC=CO4)OC	feasible	49720049
CCCCN1C(=NC2=C1C(=O)NC(=O)N2C)CN3CCN(CC3)C(=O)OCC	feasible	4246769
CC(=O)N[C@@H]1C=C[C@H](O[C@@H]1CO)CC(=O)OC	feasible	125305260
COC(=O)C[C@@H]1CC[C@@H]([C@H](O1)CO)NC(=O)NC2=CC=C(C=C2)F	feasible	125305261
CC(=O)N[C@@H]1CC[C@H](O[C@@H]1CO)CC(=O)OC	feasible	125305262
C=CCN1C(=O)C2=C(N=C1SCC(=O)NCC3=CC=CO3)SC4=C2CCCC4	feasible	87340469
CC(C)(C)C1=CC=C(C=C1)C(=O)NC2=CC(=CC=C2)[N+](=O)[O-]	feasible	17432650
CCCC(C(=O)NC1CCCC1)N(CC2CCCO2)C(=O)CNS(=O)(=O)C3=CC=CC=C3	feasible	49729359
CCCS(=O)(=O)NC(=O)C1(CCN(C1)C(=O)C2=C(C=C(C=C2)F)Cl)C	feasible	162065808
COC1=C(C=CC(=C1)SC)C(=O)NC2=CC=C(C=C2)S(=O)(=O)N3CCCC3	feasible	87338019
COC1=C(C=CC(=C1)C(=O)NNC(=O)C2=CC=CC=C2Br)OCC(=O)N3CCOCC3	feasible	56322195
COC1=CC=C(C=C1)OCC(=O)NCCS(=O)(=O)N2CCN(CC2)C3=CC=C(C=C3)F	feasible	49720059
C1CSC2=C1N=C(N(C2=O)C3=CC=C(C=C3)Cl)SCC(=O)N4CCOCC4	feasible	7969630
CCOC(=O)C1CCN(CC1)C(=O)C2=CC(=C(C=C2)OCC(=O)N3CCOCC3)OC	feasible	56319786
CCCC(=O)NCC1=NC2=CC=CC=C2N1C	feasible	4261493
CC(C)NC(=O)N(C)C[C@@H]1[C@H]2[C@H](C(=O)N(C2=O)C)[C@](N1)(C)C(=O)OC	feasible	85274014
C1CC(CN(C1)C(=O)C2=CC3=C(C=C2)OCC3)C4=CC(=NO4)C(=O)NC5=CC=CC=C5Cl	feasible	164175812
CCOC(=O)N1CCN(CC1)C(=O)CSC2=NN3C(=NN=C3C4=CC=CC=N4)C=C2	feasible	24816384
CC1CC(CN(C1)C2=NC3=C(N2CCSC4=NC=CC=N4)C(=O)N(C(=O)N3C)C)C	feasible	7969631
CCN(CC)CCCNC(=O)CNC(=O)C1=NN(C(=O)C2=CC=CC=C21)C3=CC(=C(C=C3)OC)OC	feasible	49668258
COC1=CC=C(C=C1)N2CCN(CC2)S(=O)(=O)CCNC(=O)COC3=CC=C(C=C3)Cl	feasible	49720067
CC1=C(C=C(C=C1)S(=O)(=O)N2CCN(CC2)C(=O)C3=C(ON=C3C4=CC=CC=C4)C)C	feasible	49676379
CCOC1=C(C=CC(=C1)/C=C\2/C(=N)N3C(=NC2=O)SC(=N3)C)OS(=O)(=O)C4=CC=C(C=C4)C	feasible	144091910
CC(=O)NCCNC(=O)C1(CC2=C(C=CN=C2O1)C3=CC(=CC=C3)C(F)(F)F)C	feasible	103075336
CC(C)C(C(=O)NCC1=CC=CO1)N(CC2CCCO2)C(=O)CNS(=O)(=O)C3=CC=C(C=C3)F	feasible	144091913
CC1=CC=CC=C1C2=NOC3C2CN(C3)C(=O)NCC4=CC=CC=C4	feasible	163311639
C1[C@@H](O[C@]2(CC3=CC=CC=C3O2)[C@@H]([C@H]1O)O)CCO	feasible	57257593
CC1=CC2=NC(=C(N2C(=C1Br)C)CC3=CC=CC=C3)C4=CC=CC=C4	feasible	121285387
C1=CC=C(C=C1)CCNC(=O)CN(CC2=CC=CO2)C(=O)CNS(=O)(=O)C3=CC=C(C=C3)F	feasible	144091916
CCCN(CCC)CCNC(=O)C1=CC2=C(S1)N(N=C2C3=CC=C(C=C3)Cl)C	feasible	49666869
CC1=CC(=CC=C1)NC(=O)COC(=O)CNC(=O)C2CCCCC2	feasible	14746749
CC1=CC2=NC(=C(N2C(=C1Br)C)CC3=CC=CC=C3)C4=CC=C(C=C4)F	feasible	121285389
CCCOC1=C(C=C(C=C1)F)C2=NNC(=C2)C(=O)NC3=CC(=C(C(=C3)OC)OC)OC	feasible	164175815
COC1=CC=C(C=C1)CNC(=O)CN(CC2=CC=CO2)C(=O)CNS(=O)(=O)C3=CC=CC=C3	feasible	144091919
C1=CC=C(C=C1)CC2=C(N=C3N2C=C(C=C3Cl)C(F)(F)F)C4=CC=CC=C4	feasible	121285392
CC1=CC=C(C=C1)C2=C(N3C=C(C=C(C3=N2)Cl)C(F)(F)F)CC4=CC=CC=C4	feasible	121285393
CN1C2=C(C=C(C=C2)NC(=O)C3=CC=C(C=C3)Cl)N=C1CN4CCCCC4	feasible	14743370
CC1=CC=CC=C1N(CC(=O)NCC2=CC=C(C=C2)OC)C(=O)CCC(=O)NC3=NC=CS3	feasible	144091922
COC(=O)C1=CN(C(=C(C1C2=CC(=CC=C2)F)C#N)N)C3=CC=C(C=C3)F	feasible	125305455
COC(=O)C1=CN(C(=C(C1C2=CC(=CC=C2)F)C#N)N)C3=CC=C(C=C3)OC4=CC=CC=C4	feasible	125305457
C1CN(CCN1C2=CC=CC=C2F)C(CNC(=O)C(=O)NCC3=CC=CS3)C4=CC=CO4	feasible	24816403
CC(C)OC1=C(C=CC(=C1)F)C2=NNC(=C2)C(=O)NC3=CC=C(C=C3)F	feasible	164175816
CC(=O)C1=CC(=CC=C1)N(C(C2=CC(=C(C=C2)OC)OC)C(=O)NC3CCCC3)C(=O)C4=CC=CO4	feasible	144091924
CCOC1=CC=C(C=C1)N(CC(=O)NC2CCCCCC2)S(=O)(=O)C3=C(NC(=O)NC3=O)C	feasible	87342801
CC1=CC=C(C=C1)CC2=C(N=C3N2C=C(C=C3Cl)C(F)(F)F)C4=CC=C(C=C4)C	feasible	121285397
CC(=O)NC1=CC=C(C=C1)N(C(C2=CC=C(C=C2)N(C)C)C(=O)NC3CCCC3)C(=O)C4=CC=CO4	feasible	144091926
CC(C)CC1(C(=O)N(C(=O)N1)CC(=O)NC2=CC3=C(C=C2)OCCO3)C	feasible	85268901
CC1=CC2=NC(=C(N2C(=C1Br)C)CC3=CC=CC=C3)C4=CC(=CC=C4)Cl	feasible	121285400
COCCN1C(=NN=N1)C(C2=CC(=C(C=C2)OC)OC)N3CCN(CC3)C(=O)C4=CC=CO4	feasible	49729366
CC1=CC2=NC(=C(N2C(=C1Br)C)CC3=CC=CC=C3)C4=CC(=CC=C4)Br	feasible	121285401
COC1=CC=C(C=C1)C2=CC(=NC(=C2C#N)SCC(=O)NC3=NC=CS3)C4=CC=CC=C4	feasible	17432687
CC1=CC=C(C=C1)S(=O)(=O)NCC2=CC3=C(C=C2)OCO3	feasible	125305501
COC1=CC=CC(=C1)N2C(=NN=C2SCC(=O)NC3CCCC3)CC4=CC(=O)NC(=O)N4	feasible	7966075
CC1=CC=C(C=C1)S(=O)(=O)N2CCCC(C2)C3=NC(=O)C4=NNN(C4=N3)CC5=CC6=C(C=C5)OCCO6	feasible	49722042
CCOC(=O)C1=CCN(C1C2=CC(=CC=C2)Cl)S(=O)(=O)C3=CC=CC=C3C	feasible	125305523
CCOC(=O)C1=CCN(C1C2=CC(=C(C=C2)Cl)Cl)S(=O)(=O)C3=CC=C(C=C3)Cl	feasible	125305524
COC1=CC(=C(C=C1CN2CCN(CC2)C(=O)COC3=CC4=CC=CC=C4C=C3)OC)OC	feasible	144091934
CC1=CC=C(C=C1)S(=O)(=O)N2CC3C(CC2C4=CC(=CC=C4)Cl)N(C(CC3=O)C5=CC=CC=C5)S(=O)(=O)C6=CC=C(C=C6)C	feasible	125305527
CCOC(=O)C1=CCN(C1C2=CC(=C(C=C2)Cl)Cl)S(=O)(=O)C3=CC=C(C=C3)F	feasible	125305529
CCOC(=O)C1=CCN(C1C2=CC=C(C=C2)F)S(=O)(=O)C3=CC=CC=C3F	feasible	125305530
CCOC(=O)C1=CCN(C1C2=CC=C(C=C2)F)S(=O)(=O)C3=CC=C(C=C3)F	feasible	125305531
CC1=CC(=CC(=C1)NC(=O)C2=CC3=C(S2)N=C4C=CC=CN4C3=O)C	feasible	49735904
CCOC(=O)C[C@H]1N([C@H](CO1)C)S(=O)(=O)C2=CC=C(C=C2)C	feasible	125305538
C1COCCN1S(=O)(=O)C2=CC=CC(=C2)C(=O)OCC3=NC4=CC=CC=C4S3	feasible	3713825
C[C@H]1CO[C@H](N1S(=O)(=O)C2=CC=C(C=C2)C)CC(=O)C3=CC=CC=C3	feasible	125305545
CC1=CC=C(C=C1)CC2=C(N=C3N2C=C(C=C3Cl)C(F)(F)F)C4=CC(=C(C=C4)OC)OC	feasible	121285410
C[C@@H](C1=CC=CC=C1)NC(=O)C2=C(NC=N2)C(=O)OCC3=CC=CC=C3	feasible	81066624
CCC(=O)N1CCC2=C1C=CC(=C2)S(=O)(=O)NCCC(=O)NC3CCCC4=CC=CC=C34	feasible	4251067
CCN(C[C@@H]1[C@H]2[C@H](C(=O)N(C2=O)C)[C@](N1)(C)C(=O)OC)C(=O)NC3=CC=C(C=C3)C	feasible	85274022
COC1=C(C=C(C=C1)C2=NC3=C(C=NN3C(=C2)C(F)(F)F)C(=O)O)OC	feasible	848462
CC1=CSC(=N1)NC(=O)CCC(=O)N(CC(=O)NC2CCCC2)C3=CC=CC=C3	feasible	49729369
CC1=CC(=C(C=C1)NCC2=NN=C(O2)SCC(=O)NC3=C(C=CC(=C3)OC)OC)C	feasible	87337768
C1CN(CC2=CC=CC=C21)S(=O)(=O)C3=CC=CC(=C3)C(=O)N4CCN(CC4)C5=CC=C(C=C5)O	feasible	144099027
CC(=O)N1CCN(CC1)C(=O)C2=CC=C(C=C2)NS(=O)(=O)C3=CC4=C(C=C3)OCCO4	feasible	56319795
CC1=CC(=C(C(=O)N1)[N+](=O)[O-])OC(=O)C2=CC(=CC=C2)C(F)(F)F	feasible	49676416
COC1=CC=CC=C1C(=O)OC2=NN(C(=C2)N)S(=O)(=O)C3=CC=CC=C3	feasible	24816427
CCN(C[C@@H]1[C@H]2[C@H](C(=O)N(C2=O)C)[C@](N1)(C)C(=O)OC)C(=O)NC3=CC=C(C=C3)C(F)(F)F	feasible	85274023
C1CS(=O)(=O)C2=CC=CC=C2N(C1=O)CC(=O)NC3=CC=CC=C3F	feasible	49720641
COC1=C(C=C2C(=C1)C=C(C(=O)N2)CN(CCCN3CCOCC3)C(=O)NC4=CC=C(C=C4)F)OC	feasible	144091949
CC1=CC(=C2C=C(C(=NC2=C1)NCCNC(=O)C3=CC=CC=C3OC)C#N)C	feasible	125305619
CC1=CC(=C2C=C(C(=NC2=C1)NCCNC(=O)C3=CC(=CC=C3)OC)C#N)C	feasible	125305620
C1CCN(CC1)C2=C(C=C(C=C2)S(=O)(=O)NC3=CC(=CC(=C3)C(=O)O)C(=O)O)[N+](=O)[O-]	feasible	144091950
CC1=CC(=C2C=C(C(=NC2=C1)NCCNC(=O)C3=CC=NC=C3)C#N)C	feasible	125305624
CC1=C(C=C(C=C1)NC(=O)CCC2=CC=C(O2)C)C	feasible	49676420
CC(C)(C)CC1=C(N=C2N1C=C(C=C2Cl)C(F)(F)F)C3=CC=C(C=C3)Cl	feasible	121285423
CC1=CC(=C2C=C(C(=NC2=C1)NCCNC(=O)C3=C(C=CC=C3OC)OC)C#N)C	feasible	125305628
C=CCN1C(=NN=C1SCC(=O)NC2=NC=CS2)C3=CC=CO3	feasible	14723888
CCN1CCN(CC1)CC(COC2=CC=C(C=C2)Cl)O	feasible	14732430
C1CN(CCN1C2=CC=C(C=C2)F)C(CNC(=O)C(=O)NCC3=CC=CS3)C4=CC=CO4	feasible	24816689
C1OC2=C(O1)C=C(C=C2)NC(=O)C3=CC(=NC4=CC=CC=C43)C5=CC=NC=C5	feasible	24825579
C1CN(CCN1C2=CC=CC=C2F)S(=O)(=O)CCNC(=O)C3=CC(=CC=C3)Br	feasible	49720114
CC(C)(C)[C@H]1COC(=O)[C@H](C/C=C\C[C@H](C(=O)N1)CC(=O)N[C@@H](CC2=CC=CC=C2)CO)CC3=CC=C(C=C3)F	feasible	85200466
C1CCN(CC1)C(=O)C2=CC=C(C=C2)NC(=O)CC3=CC(=CC=C3)[N+](=O)[O-]	feasible	81066627
CC1=C2C(=NN(C(=O)C2=NN1C3=CC=CC=C3)C(C)C(=O)NCCC4=C(C=CC(=C4)OC)OC)C	feasible	160650935
CC1=CC(=C(C(=O)N1)[N+](=O)[O-])OC(=O)C2=C(C=C(C=C2)Cl)Cl	feasible	49676426
COC1=CC=C(C=C1)N(CC(=O)NC2CCCC2)C(=O)CN3N=C(N=N3)C4=CC(=C(C=C4)OC)OC	feasible	144091957
C1CN(CCC1C2=NC(=O)C3=NNN(C3=N2)CC4=CC5=C(C=C4)OCCO5)S(=O)(=O)C6=CC=CC=C6	feasible	49722043
CC1=C(C(=CC=C1)N2CCN(CC2)C(=O)CCS(=O)(=O)C3=CC4=C(C=C3)N(CC4)C(=O)C5CC5)C	feasible	49720119
CC1=C(C(=CC=C1)C)NC(=O)C2(CSCC(=O)N2CC3=CC(=CC=C3)F)C	feasible	125305679
CC1=C(C(=CC=C1)C)NC(=O)C2(CSCC(=O)N2CC3=CC=CO3)C	feasible	125305680
CC1=C(C(=CC=C1)C)NC(=O)C2(CSCC(=O)N2CC3=CC=CS3)C	feasible	125305681
CC1=C(C(=CC=C1)C)NC(=O)C2(CSCC(=O)N2CC3=CC(=CC=C3)C(F)(F)F)C	feasible	125305684
CC1=C(C(=CC=C1)C)NC(=O)C2(CSCC(=O)N2CC3=CC=C(C=C3)OC)C	feasible	125305685
CC1=CC=C(C=C1)CN2C(=O)CSCC2(C)C(=O)NC3=C(C=CC=C3C)C	feasible	125305686
CC1=CC(=CC=C1)N(C(C2=CC=NC=C2)C(=O)NC3CCCC3)C(=O)CN4N=C(N=N4)C5=CC=C(O5)C	feasible	144091961
CC1=C(C(=CC=C1)C)NC(=O)C2(CSCC(=O)N2CCC3=CC=CC=C3)C	feasible	125305688
CC1=CC(=C(C=C1)OC)NC(=O)C2CCN(CC2)S(=O)(=O)C3=CC=CC=C3	feasible	49816663
CC1(CSCC(=O)N1CC2=CC=CO2)C(=O)NCC3=CC=CC=C3	feasible	125305691
CC1(CSCC(=O)N1CC2=CC=CS2)C(=O)NCC3=CC=CC=C3	feasible	125305692
CN1C(=O)[C@H]2[C@H](N[C@@]([C@H]2C1=O)(CC3=CC=CC=C3)C(=O)OC)CN(C)C(=O)COC	feasible	85274026
CC1=CC=C(C=C1)CN2C(=O)CSCC2(C)C(=O)NCC3=CC=CC=C3	feasible	125305697
CC1=CC=CC=C1CN2C(=O)CSCC2(C)C(=O)NCC3=CC=CC=C3	feasible	125305698
C1=CC(=CC(=C1)F)CC2=C(N=C3N2C=C(C=C3Cl)C(F)(F)F)C4=CC(=CC=C4)Br	feasible	121285435
CCN(CC)C(=O)C1=C(N(C(=O)C(C1)CC(=O)NCCC2=CC=CC=N2)CCC3=CCCCC3)C	feasible	99356921
COC1=CC=C(C=C1)CCC(=O)NCCS(=O)(=O)N2CCN(CC2)C3=CC=C(C=C3)OC	feasible	49720124
C1COC2=C(O1)C=CC(=C2)S(=O)(=O)N(CC(=O)NC3=CC4=C(C=C3)OCO4)C5=CC=C(C=C5)F	feasible	26668797
COC1=CC=C(C=C1)NC(=O)C2=CC=CC=C2NC(=O)CSC3=CC=CC=C3	feasible	17432722
CC1(CSCC(=O)N1CCOC2=CC=CC=C2)C(=O)NC3=CC4=C(C=C3)OCCO4	feasible	125305712
CCCN1C2=CC=CC=C2N=C1CNC(=O)CC3=CC=CC=C3	feasible	4240546
CC1=CC2=NC(=C(N2C(=C1Br)C)CC3=C(C=C(C=C3)OC)C)C4=CC=CC=C4	feasible	121285438
CC1=C(C(=CC=C1)C)NC(=O)C2(CSCC(=O)N2CCC3=CC=C(C=C3)O)C	feasible	125305720
CC1=C(C(=CC=C1)C)NC(=O)C2(CSCC(=O)N2CC(F)(F)F)C	feasible	125305721
CC1=C(C(=CC=C1)C)NC(=O)C2(CSCC(=O)N2CCOC)C	feasible	125305722
CCC(C)CN1C(=O)CSCC1(C)C(=O)NC2=C(C=CC=C2C)C	feasible	125305723
CC1=C(C(=CC=C1)C)NC(=O)C2(CSCC(=O)N2CCOC3=CC=CC=C3)C	feasible	125305724
CC1=C(C(=CC=C1)C)NC(=O)C2(CSCC(=O)N2CC(C)C)C	feasible	125305725
CC1=C(C(=CC=C1)C)NC(=O)C2(CSCC(=O)N2CCC(C)C)C	feasible	125305728
CC1(CSCC(=O)N1CC(F)(F)F)C(=O)NCC2=CC=CC=C2	feasible	125305730
CC1(CSCC(=O)N1CCOC)C(=O)NCC2=CC=CC=C2	feasible	125305731
CC1(CSCC(=O)N1CCOC2=CC=CC=C2)C(=O)NCC3=CC=CC=C3	feasible	125305733
CC(C)CN1C(=O)CSCC1(C)C(=O)NCC2=CC=CC=C2	feasible	125305734
CC1(CSCC(=O)N1CCCN2CCOCC2)C(=O)NCC3=CC=CC=C3	feasible	125305736
CC(C)CCN1C(=O)CSCC1(C)C(=O)NCC2=CC=CC=C2	feasible	125305737
CC1(CSCC(=O)N1C2CC2)C(=O)NCC3=CC=CC=C3	feasible	125305738
CC(C)SC1=NC2=C(N1C/C=C(/C)\Cl)C(=O)NC(=O)N2C	feasible	846747
CC1=CC=C(O1)C2=NN(N=N2)CC(=O)N(CCO)C(C3=CC=C(C=C3)OC)C(=O)NC4CCCC4	feasible	144091970
CC1=CC=C(C=C1)N2CC(CC2=O)C(=O)NCCS(=O)(=O)N3CCN(CC3)C4=CC=CC=C4	feasible	49720131
CC1(CN(CC(=O)N1CC2=CC(=CC=C2)F)S(=O)(=O)C)C(=O)NC3=CC4=C(C=C3)OCCO4	feasible	125305748
CC1(CN(CC(=O)N1CC2=CC=CO2)S(=O)(=O)C)C(=O)NC3=CC4=C(C=C3)OCCO4	feasible	125305749
CC1(CN(CC(=O)N1CC2=CC=CS2)S(=O)(=O)C)C(=O)NC3=CC4=C(C=C3)OCCO4	feasible	125305750
CC1=C(C=CC(=C1)OC)C2=C3C=COC3=C(C=C2)C(=O)NC4=CC(=CC=C4)N(C)C	feasible	99495146
CC1=CC=CC=C1CN2C(=O)CN(CC2(C)C(=O)NC3=CC4=C(C=C3)OCCO4)S(=O)(=O)C	feasible	125305753
CN(C[C@@H]1[C@H]2[C@H](C(=O)N(C2=O)CC3=CC=CC=C3)[C@](N1)(CC4=CC=CC=C4)C(=O)OC)C(=O)C5=CC=CC=C5	feasible	85274028
CC1=C(C(=CC=C1)C)NC(=O)C2(CN(CC(=O)N2CC3=CC(=CC=C3)F)S(=O)(=O)C)C	feasible	125305757
C1CC(OC1)CNS(=O)(=O)C2=CC=C(C=C2)C3=CC=C(C=C3)S(=O)(=O)NCC4CCCO4	feasible	144091973
CCCS(=O)(=O)NC(=O)C1(CCN(C1)C(=O)C2=CC(=C(C=C2)F)Cl)C	feasible	164175826
CC1=C(C(=CC=C1)C)NC(=O)C2(CN(CC(=O)N2CC3=CC=CC=C3C)S(=O)(=O)C)C	feasible	125305762
CC1(CN(CC(=O)N1CC2=CC(=CC=C2)F)S(=O)(=O)C)C(=O)NCC3=CC=CC=C3	feasible	125305764
CC1(CN(CC(=O)N1CC2=CC=CO2)S(=O)(=O)C)C(=O)NCC3=CC=CC=C3	feasible	125305765
CC1(CN(CC(=O)N1CC2=CC=CS2)S(=O)(=O)C)C(=O)NCC3=CC=CC=C3	feasible	125305766
CC1(CN(CC(=O)N1CC2=CC(=C(C=C2)OC)OC)S(=O)(=O)C)C(=O)NCC3=CC=CC=C3	feasible	125305768
CC1=CC=C(C=C1)C2=NC3=CC=CC=C3C(=C2)C(=O)NC4=CC=C(C=C4)S(=O)(=O)NC(=O)C	feasible	160653450
CCCCCNC(=O)C(C1=CC=C(C=C1)OC)N2C3=CC=CC=C3N=C(C2=O)C4=CC=CC=C4	feasible	125305772
CCCCCNC(=O)C(C1=CC=C(C=C1)C2=CC=CC=C2)N3C4=CC=CC=C4N=C(C3=O)C5=CC=CC=C5	feasible	125305774
CCCCCNC(=O)C(C1=CC=NC=C1)N2C3=CC=CC=C3N=C(C2=O)C4=CC=CC=C4	feasible	125305777
COC1=CC=C(C=C1)C(C(=O)NCC2=CC=CC=C2)N3C4=CC=CC=C4N=C(C3=O)C5=CC=CC=C5	feasible	125305780
C1CN(CCC12C(=O)NCN2C3=CC=CC=C3)C(C4=CC=CC5=CC=CC=C54)C6=NN=NN6C7=CC8=C(C=C7)OCCO8	feasible	121285449
C1=CC=C(C=C1)CNC(=O)C(C2=CC=C(C=C2)C(F)(F)F)N3C4=CC=CC=C4N=C(C3=O)C5=CC=CC=C5	feasible	125305785
CC1=C(C(=CC=C1)C)NC(=O)C(C2=CC=C(C=C2)OC)N3C4=CC=CC=C4N=C(C3=O)C5=CC=CC=C5	feasible	125305787
COC1=CC=C(C=C1)N2CC(CC2=O)C(=O)NCCS(=O)(=O)N3CCN(CC3)C4=CC=CC=C4	feasible	49720138
CC1=C(C(=CC=C1)C)NC(=O)C(C2=CC=NC=C2)N3C4=CC=CC=C4N=C(C3=O)C5=CC=CC=C5	feasible	125305790
CC1=C(C(=CC=C1)C)NC(=O)C(C2=CC=CC=C2)N3C4=CC=CC=C4N=C(C3=O)C5=CC=CC=C5	feasible	125305791
CC1=C(C(=CC=C1)C)NC(=O)C(C2=CC=C(C=C2)C(F)(F)F)N3C4=CC=CC=C4N=C(C3=O)C5=CC=CC=C5	feasible	125305794
CC(C)(C)NC(=O)C(C1=CC2=CC=CC=C2O1)N3C4=CC=CC=C4N=C(C3=O)C5=CC=CC=C5	feasible	125305802
CC(C)(C)NC(=O)C(C1=CC=C(C=C1)OC)N2C3=CC=CC=C3N=C(C2=O)C4=CC=CC=C4	feasible	125305803
CC1=NC2=C(S1)C=C(C=C2)S(=O)(=O)NCC(=O)N3CCN(CC3)C4=CC=CC=C4	feasible	4251075
CC1=C(C(=NN1CC2=CC=CC=C2)C)NC(=O)CSC3=NC4=C(CCC5=CC=CC=C54)C(=N3)C(F)(F)F	feasible	144091981
CC(C)(C)NC(=O)C(C1=CC=NC=C1)N2C3=CC=CC=C3N=C(C2=O)C4=CC=CC=C4	feasible	125305808
CC(C)(C)NC(=O)C(C1=CC=CC=C1)N2C3=CC=CC=C3N=C(C2=O)C4=CC=CC=C4	feasible	125305809
CC(C)(C)NC(=O)C(C1CC1)N2C3=CC=CC=C3N=C(C2=O)C4=CC=CC=C4	feasible	125305810
CC(C)(C)NC(=O)C(C1=CC=C(C=C1)C(F)(F)F)N2C3=CC=CC=C3N=C(C2=O)C4=CC=CC=C4	feasible	125305812
CC(C)(C)NC(=O)C(C1=CC=C(C=C1)C#N)N2C3=CC=CC=C3N=C(C2=O)C4=CC=CC=C4	feasible	125305813
COC1=CC=C(C=C1)NC(=O)C(C2=CC=NC=C2)N3C4=CC=CC=C4N=C(C3=O)C5=CC=CC=C5	feasible	125305815
CCCCCNC(=O)C(C1=CC=C(C=C1)OC)N2C3=CC=CC=C3N=C(C2=O)C4=CC=CO4	feasible	125305818
CCCCCNC(=O)C(C1=CC=CC2=CC=CC=C21)N3C4=CC=CC=C4N=C(C3=O)C5=CC=CO5	feasible	125305819
CCCCCNC(=O)C(C1=CC=NC=C1)N2C3=CC=CC=C3N=C(C2=O)C4=CC=CO4	feasible	125305820
C1CN(C(=O)N=C2N1C=C(O2)C(=O)NC3=CC=C(C=C3)N4C=CC=C4)CC5=CC=C(C=C5)F	feasible	163311653
CCCCCNC(=O)C(C1=CC=C(C=C1)C(F)(F)F)N2C3=CC=CC=C3N=C(C2=O)C4=CC=CO4	feasible	125305823
CCCCCNC(=O)C(C1=CC=C(C=C1)C#N)N2C3=CC=CC=C3N=C(C2=O)C4=CC=CO4	feasible	125305824
CCCNC(=O)C1=C(C(=NO1)CSC2=CC=C(C=C2)F)C(=O)NCC=C	feasible	46501049
COC1=CC=C(C=C1)C(C(=O)NCC2=CC=CC=C2)N3C4=CC=CC=C4N=C(C3=O)C5=CC=CO5	feasible	125305826
C1=CC=C(C=C1)CNC(=O)C(C2=CC=C(C=C2)C3=CC=CC=C3)N4C5=CC=CC=C5N=C(C4=O)C6=CC=CO6	feasible	125305827
C1=CC=C(C=C1)CNC(=O)C(C2=CC=CC3=CC=CC=C32)N4C5=CC=CC=C5N=C(C4=O)C6=CC=CO6	feasible	125305828
C1=CC=C(C=C1)CNC(=O)C(C2=CC=NC=C2)N3C4=CC=CC=C4N=C(C3=O)C5=CC=CO5	feasible	125305829
C1=CC=C(C=C1)CNC(=O)C(C2=CC=CC=C2)N3C4=CC=CC=C4N=C(C3=O)C5=CC=CO5	feasible	125305830
CCOC1=CC=CC=C1N(C(C2=CC=CS2)C(=O)NC3CCCC3)C(=O)C4=C(C(=NS4)C(=O)N)N	feasible	144091985
C1=CC=C(C=C1)CNC(=O)C(C2=CC=CC=C2F)N3C4=CC=CC=C4N=C(C3=O)C5=CC=CO5	feasible	125305832
C1=CC=C(C=C1)CNC(=O)C(C2=CC=C(C=C2)C(F)(F)F)N3C4=CC=CC=C4N=C(C3=O)C5=CC=CO5	feasible	125305833
C1=CC=C(C=C1)CNC(=O)C(C2=CC=C(C=C2)C#N)N3C4=CC=CC=C4N=C(C3=O)C5=CC=CO5	feasible	125305834
COC1=CC=C(C=C1)C(C(=O)NC2=CC3=C(C=C2)OCCO3)N4C5=CC=CC=C5N=C(C4=O)C6=CC=CO6	feasible	125305835
C1COC2=C(O1)C=CC(=C2)NC(=O)C(C3=CC=CC=C3)N4C5=CC=CC=C5N=C(C4=O)C6=CC=CO6	feasible	125305838
CC1=C(C(=CC=C1)C)NC(=O)C(C2=CC=C(C=C2)OC)N3C4=CC=CC=C4N=C(C3=O)C5=CC=CO5	feasible	125305842
CC1=C(C(=CC=C1)C)N2C(=NN=N2)C(C3=CC=CC=C3)N4CCC5(CC4)C(=O)NCN5C6=CC=CC=C6	feasible	121285459
CC1=C(C(=CC=C1)C)NC(=O)C(C2=CC=NC3=CC=CC=C23)N4C5=CC=CC=C5N=C(C4=O)C6=CC=CO6	feasible	125305844
COC1=CC=C(C=C1)N2C(=NN=N2)C(CCC3=CC=CC=C3)N4CCC5(CC4)C(=O)NCN5C6=CC=CC=C6	feasible	121285460
CCOC1=CC=CC=C1NC(=O)CCNS(=O)(=O)C2=CC3=C(C=C2)NC(=O)O3	feasible	49720149
COC1=CC=CC=C1N(CC(=O)NCCC2=CC=CC=C2)S(=O)(=O)C	feasible	7973753
CC1=CC=CC=C1NC(=S)NCC2=CC=C(C=C2)Cl	feasible	17432747
C1=CC=C(C=C1)C[C@@H](C(=O)O)NC(=O)CCCN2C(=O)C3=CC=CC=C3N=N2	feasible	26658524
COC1=CC=CC(=C1)N(C(C2=CC=C(C=C2)F)C(=O)NCC3CCCO3)C(=O)C4=C(C(=NS4)C(=O)N)N	feasible	144091991
COC1=C(C=CC(=C1)C(C(=O)NC2CCCC2)N(CC3=CC=CC=C3)C(=O)C4=C(C(=NS4)C(=O)N)N)O	feasible	144091992
COC1=CC=C(C=C1)N2C(=NN=N2)C(C3=CC=CS3)N4CCC5(CC4)C(=O)NCN5C6=CC=CC=C6	feasible	121285465
COC1=CC=CC=C1NC(=O)CSC2=NN=C3N2N=C(C=C3)C4=CN=CC=C4	feasible	24816474
CC1=C(OC2=C1C=C(C=C2)S(=O)(=O)N3CCN(CC3)C4=CC=CC=C4)C(=O)O	feasible	87342815
CC(C)(C)NC(=O)C(C1=CC=CC=C1)N2C3=CC=CC=C3N=C2C4=CC=C(C=C4)C5=CC=CC=C5	feasible	125305888
CC(=O)C1=CC=C(C=C1)NC(=O)CN2C=C(N=C2)S(=O)(=O)N3CCCCC3	feasible	49720155
CS(=O)(=O)C1=CC=C(C=C1)NC2=NC(=CS2)C(CC3=CC=C(C=C3)Cl)N	feasible	162066498
CC1=CC(=CC=C1)OCC2=NN=C(N2C)SCC(=O)NC3=CC=CC(=C3)C(=O)N4CCOCC4	feasible	22413490
COC1=CC=CC(=C1)C(C2=NC(=CS2)C3=C(C=C(C=C3)F)OC)O	feasible	162065812
CC1=CC=C(C=C1)C2=NN3C(=NN=C3SCC(=O)NCC4CCCO4)C=C2	feasible	24816478
COC(=O)C1=CC(=CC=C1)NC(=O)CN2CCN(CC2)CC3=CC=CC=C3	feasible	87337823
CCOC1=CC2=C(C=C1)N=C(S2)NC(=O)CN3CCOCC3	feasible	24825237
C1=CC=C2C(=C1)C(=CC(=N2)C3=CN=CC=C3)C(=O)NCC4=CC=CO4	feasible	87342816
C1C[C@@]2([C@@H]3[C@H]([C@H](N2)C4=CC=C(C=C4)C(F)(F)F)C(=O)N(C3=O)CC5=CC=CC=C5)C(=O)N(C1)CC6=CC=C(C=C6)Br	feasible	99360284
CC1=CC=CC=C1NC(=O)CN2C=NC3=C2C(=O)N(C(=O)N3C)C	feasible	14723937
CC(C)(C)NC(=O)CN1C2=CC=CC=C2N=C1SCC(=O)NC3CCCCC3	feasible	85271973
CCOC1=CC=CC=C1NC(=O)C2=C3C(=CC=C2)CN(C3=O)C4CCCCC4	feasible	49731659
CC1=CC=CC=C1CN2C(=O)CN(CC2(C)C(=O)NCC3=CC=CC=C3)S(=O)(=O)C	feasible	125305937
CC1(CN(CC(=O)N1CCC2=CC=CC=C2)S(=O)(=O)C)C(=O)NCC3=CC=CC=C3	feasible	125305938
CC(=O)CSC1=NC2=CC=CC=C2S1	feasible	14723939
CC(C)NC(=O)C1(CN(CC(=O)N1CC2=CC(=CC=C2)F)S(=O)(=O)C)C	feasible	125305940
CC(C)NC(=O)C1(CN(CC(=O)N1CC2=CC=CO2)S(=O)(=O)C)C	feasible	125305941
CC(C)NC(=O)C1(CN(CC(=O)N1CC2=CC=CS2)S(=O)(=O)C)C	feasible	125305942
COC1=CC(=C(C=C1)N(CC(=O)NCC2=CC=CC=C2OC)S(=O)(=O)C3=CC=CC=C3[N+](=O)[O-])OC	feasible	144092004
CC(C)NC(=O)C1(CN(CC(=O)N1CC2=CC=C(C=C2)OC)S(=O)(=O)C)C	feasible	125305946
CC1=CC=C(C=C1)CN2C(=O)CN(CC2(C)C(=O)NC(C)C)S(=O)(=O)C	feasible	125305947
CC1=CC=CC=C1CN2C(=O)CN(CC2(C)C(=O)NC(C)C)S(=O)(=O)C	feasible	125305948
CC(C)NC(=O)C1(CN(CC(=O)N1CCC2=CC=CC=C2)S(=O)(=O)C)C	feasible	125305949
CC1=CC(=CC(=C1)N(C(C2=CC=CS2)C(=O)NCC3CCCO3)C(=O)C4=C(C(=NS4)C(=O)N)N)C	feasible	144092005
CC1(CN(CC(=O)N1CC(F)(F)F)S(=O)(=O)C)C(=O)NC2=CC3=C(C=C2)OCCO3	feasible	125305954
CC1(CN(CC(=O)N1CCOC)S(=O)(=O)C)C(=O)NC2=CC3=C(C=C2)OCCO3	feasible	125305955
CCC(C)CN1C(=O)CN(CC1(C)C(=O)NC2=CC3=C(C=C2)OCCO3)S(=O)(=O)C	feasible	125305956
CC1=CC(=NO1)NC(=O)CSC2=NN=C(N2N)C3CC3	feasible	3713894
CC1(CN(CC(=O)N1CCCN2C=CN=C2)S(=O)(=O)C)C(=O)NC3=CC4=C(C=C3)OCCO4	feasible	125305958
CC1(CN(CC(=O)N1CCCN2CCOCC2)S(=O)(=O)C)C(=O)NC3=CC4=C(C=C3)OCCO4	feasible	125305959
CC1=C(C(=CC=C1)C)NC(=O)C2(CN(CC(=O)N2CCC3=CC=C(C=C3)O)S(=O)(=O)C)C	feasible	125305962
C1CN(CCC12C(=O)NCN2C3=CC=CC=C3)C(C4=CC=CC5=CC=CC=C54)C6=NN=NN6CC7=CC=CC=C7	feasible	121285479
CC1=C(C(=CC=C1)C)NC(=O)C2(CN(CC(=O)N2CCOC)S(=O)(=O)C)C	feasible	125305964
CCC(C)CN1C(=O)CN(CC1(C)C(=O)NC2=C(C=CC=C2C)C)S(=O)(=O)C	feasible	125305965
CC1=C(C(=CC=C1)C)NC(=O)C2(CN(CC(=O)N2CCOC3=CC=CC=C3)S(=O)(=O)C)C	feasible	125305966
CC1=C(C(=CC=C1)C)NC(=O)C2(CN(CC(=O)N2CCCN3CCOCC3)S(=O)(=O)C)C	feasible	125305968
CC1=C(C(=CC=C1)C)NC(=O)C2(CN(CC(=O)N2CC3=CC4=C(C=C3)OCO4)S(=O)(=O)C)C	feasible	125305969
C1CN(C(=O)N=C2N1C=C(O2)C(=O)NCCC(F)(F)F)CC3=CC(=CC=C3)Cl	feasible	164175833
CC1(CN(CC(=O)N1CCC2=CC=CC=C2F)S(=O)(=O)C)C(=O)NCC3=CC=CC=C3	feasible	125305971
CC1(CN(CC(=O)N1CCC2=CC=C(C=C2)O)S(=O)(=O)C)C(=O)NCC3=CC=CC=C3	feasible	125305973
CC1(CN(CC(=O)N1CC(F)(F)F)S(=O)(=O)C)C(=O)NCC2=CC=CC=C2	feasible	125305974
CC1(CN(CC(=O)N1CCOC)S(=O)(=O)C)C(=O)NCC2=CC=CC=C2	feasible	125305975
CCC(C)CN1C(=O)CN(CC1(C)C(=O)NCC2=CC=CC=C2)S(=O)(=O)C	feasible	125305976
CC(C)CN1C(=O)CN(CC1(C)C(=O)NCC2=CC=CC=C2)S(=O)(=O)C	feasible	125305977
CC1(CN(CC(=O)N1CCCN2CCOCC2)S(=O)(=O)C)C(=O)NCC3=CC=CC=C3	feasible	125305979
CC1(CN(CC(=O)N1C2CC2)S(=O)(=O)C)C(=O)NCC3=CC=CC=C3	feasible	125305981
CC1=C(C=C(C=C1)C2=CC(=C3CCCN3C2=O)C(=O)OC)C	feasible	144090311
CC(C)NC(=O)C1(CN(CC(=O)N1CCC2=CC=C(C=C2)O)S(=O)(=O)C)C	feasible	125305983
CC(C)NC(=O)C1(CN(CC(=O)N1CC(F)(F)F)S(=O)(=O)C)C	feasible	125305984
CC(C)NC(=O)C1(CN(CC(=O)N1CCOC)S(=O)(=O)C)C	feasible	125305985
CC(C)CN1C(=O)CN(CC1(C)C(=O)NC(C)C)S(=O)(=O)C	feasible	125305988
CC1=C(C(=CC=C1)C)NC(=O)C(C2=CC=CC3=CC=CC=C32)N4C5=CC=CC=C5N=C(C4=O)C6=CC=CO6	feasible	125305993
CC1=C(C(=CC=C1)C)NC(=O)C(C2=CC=CC=C2)N3C4=CC=CC=C4N=C(C3=O)C5=CC=CO5	feasible	125305995
CC1=C(C(=CC=C1)C)NC(=O)C(C2=CC=CC=C2F)N3C4=CC=CC=C4N=C(C3=O)C5=CC=CO5	feasible	125305997
CC1=C(C(=CC=C1)C)NC(=O)C(C2=CC=C(C=C2)C(F)(F)F)N3C4=CC=CC=C4N=C(C3=O)C5=CC=CO5	feasible	125305998
C1CCC(CC1)N2C(=NN=N2)C(C3=CC=NC4=CC=CC=C34)N5CCC6(CC5)C(=O)NCN6C7=CC=CC=C7	feasible	121285485
COC1=CC=C(C=C1)C(C(=O)NC2CCCCC2)N3C4=CC=CC=C4N=C(C3=O)C5=CC=CO5	feasible	125306001
C1CCC(CC1)NC(=O)C(C2=CC=C(C=C2)C3=CC=CC=C3)N4C5=CC=CC=C5N=C(C4=O)C6=CC=CO6	feasible	125306002
C1CCC(CC1)NC(=O)C(C2=CC=CC3=CC=CC=C32)N4C5=CC=CC=C5N=C(C4=O)C6=CC=CO6	feasible	125306004
C1=CC=C(C=C1)C(=O)NC2=CC(=CC=C2)F	feasible	14723950
CCOC1=CC=C(C=C1)C2=NC3=CC=CC=C3C(=C2)C(=O)N4CCN(CC4)C	feasible	87342819
CCCN(C)C1CN(S(=O)(=O)C1)CC2=CN(N=N2)CC3=CC=CC=C3	feasible	124755487
CCC(=O)NC1=CC2=C(C=C1)OC[C@H]3[C@@H](CC[C@H](O3)CC(=O)NCCC4=CC=CC=C4)N(C2=O)C	feasible	144099041
CC(C)(C)NC(=O)C(C1=CC=C(C=C1)C2=CC=CC=C2)N3C4=CC=CC=C4N=C(C3=O)C5=CC=CO5	feasible	125306012
CC(C)(C)NC(=O)C(C1=CC=NC2=CC=CC=C12)N3C4=CC=CC=C4N=C(C3=O)C5=CC=CO5	feasible	125306013
CC(C)(C)NC(=O)C(C1=CC=CC2=CC=CC=C21)N3C4=CC=CC=C4N=C(C3=O)C5=CC=CO5	feasible	125306014
CC(C)(C)NC(=O)C(C1=CC=NC=C1)N2C3=CC=CC=C3N=C(C2=O)C4=CC=CO4	feasible	125306015
CC(C)(C)NC(=O)C(C1=CC=CC=C1)N2C3=CC=CC=C3N=C(C2=O)C4=CC=CO4	feasible	125306016
CC(C)(C)NC(=O)C(C1CC1)N2C3=CC=CC=C3N=C(C2=O)C4=CC=CO4	feasible	125306017
CC(C)(C)NC(=O)C(C1=CC=CC=C1F)N2C3=CC=CC=C3N=C(C2=O)C4=CC=CO4	feasible	125306018
CC(C)(C)NC(=O)C(C1=CC=C(C=C1)C(F)(F)F)N2C3=CC=CC=C3N=C(C2=O)C4=CC=CO4	feasible	125306019
CC(C)(C)NC(=O)C(C1=CC=C(C=C1)C#N)N2C3=CC=CC=C3N=C(C2=O)C4=CC=CO4	feasible	125306020
COC1=CC=C(C=C1)C(C(=O)NC2=CC=C(C=C2)OC)N3C4=CC=CC=C4N=C(C3=O)C5=CC=CO5	feasible	125306021
COC1=CC=C(C=C1)NC(=O)C(C2=CC=NC3=CC=CC=C23)N4C5=CC=CC=C5N=C(C4=O)C6=CC=CO6	feasible	125306022
C1CN(CCC1C(=O)NC2=CC=C(C=C2)F)S(=O)(=O)C3=CC4=C(C=C3)NC(=O)O4	feasible	49720177
COC1=CC=C(C=C1)NC(=O)C(C2=CC=NC=C2)N3C4=CC=CC=C4N=C(C3=O)C5=CC=CO5	feasible	125306024
COC1=CC=C(C=C1)NC(=O)C(C2=CC=CC=C2)N3C4=CC=CC=C4N=C(C3=O)C5=CC=CO5	feasible	125306025
COC1=CC=C(C=C1)NC(=O)C(C2CC2)N3C4=CC=CC=C4N=C(C3=O)C5=CC=CO5	feasible	125306026
COC1=CC=C(C=C1)NC(=O)C(C2=CC=CC=C2F)N3C4=CC=CC=C4N=C(C3=O)C5=CC=CO5	feasible	125306027
COC1=CC=C(C=C1)NC(=O)C(C2=CC=C(C=C2)C(F)(F)F)N3C4=CC=CC=C4N=C(C3=O)C5=CC=CO5	feasible	125306028
CC1=CC(=C(C=C1)C)NC(=O)CCNS(=O)(=O)C2=CC3=C(C=C2)NC(=O)O3	feasible	49720178
C1CN(C(=O)N=C2N1C=C(O2)C(=O)NC3=CC=C(C=C3)N4C=CN=C4)CC5=CC(=CC=C5)Cl	feasible	164175835
CCCCCNC(=O)C(C1=CC=C(C=C1)OC)N2C3=CC=CC=C3N=C(C2=O)C4=CC5=CC=CC=C5N4	feasible	125306031
CCCCCNC(=O)C(C1=CC=C(C=C1)C2=CC=CC=C2)N3C4=CC=CC=C4N=C(C3=O)C5=CC6=CC=CC=C6N5	feasible	125306033
CCCCCNC(=O)C(C1=CC=NC2=CC=CC=C12)N3C4=CC=CC=C4N=C(C3=O)C5=CC6=CC=CC=C6N5	feasible	125306034
CCCCCNC(=O)C(C1=CC=NC=C1)N2C3=CC=CC=C3N=C(C2=O)C4=CC5=CC=CC=C5N4	feasible	125306036
CCCCCNC(=O)C(C1=CC=CC=C1)N2C3=CC=CC=C3N=C(C2=O)C4=CC5=CC=CC=C5N4	feasible	125306037
C1=CC=C(C=C1)CNC(=O)C(C2=CC3=CC=CC=C3O2)N4C5=CC=CC=C5N=C(C4=O)C6=CC7=CC=CC=C7N6	feasible	125306039
COC1=CC=C(C=C1)C(C(=O)NCC2=CC=CC=C2)N3C4=CC=CC=C4N=C(C3=O)C5=CC6=CC=CC=C6N5	feasible	125306040
CN1[C@H]2CC[C@@H](O[C@@H]2COC3=C(C1=O)C=C(C=C3)NC(=O)NC4=CC(=CC=C4)F)CC(=O)NCCOC	feasible	144099042
C1=CC=C(C=C1)CNC(=O)C(C2=CC=C(C=C2)C3=CC=CC=C3)N4C5=CC=CC=C5N=C(C4=O)C6=CC7=CC=CC=C7N6	feasible	125306042
C1=CC=C(C=C1)CNC(=O)C(C2=CC=CC3=CC=CC=C32)N4C5=CC=CC=C5N=C(C4=O)C6=CC7=CC=CC=C7N6	feasible	125306043
C1=CC=C(C=C1)CNC(=O)C(C2=CC=NC=C2)N3C4=CC=CC=C4N=C(C3=O)C5=CC6=CC=CC=C6N5	feasible	125306044
C1=CC=C(C=C1)CNC(=O)C(C2=CC=CC=C2)N3C4=CC=CC=C4N=C(C3=O)C5=CC6=CC=CC=C6N5	feasible	125306045
C1CC1C(C(=O)NCC2=CC=CC=C2)N3C4=CC=CC=C4N=C(C3=O)C5=CC6=CC=CC=C6N5	feasible	125306046
C1=CC=C(C=C1)CNC(=O)C(C2=CC=CC=C2F)N3C4=CC=CC=C4N=C(C3=O)C5=CC6=CC=CC=C6N5	feasible	125306047
C1=CC=C(C=C1)CNC(=O)C(C2=CC=C(C=C2)C(F)(F)F)N3C4=CC=CC=C4N=C(C3=O)C5=CC6=CC=CC=C6N5	feasible	125306048
C1=CC=C(C=C1)CNC(=O)C(C2=CC=C(C=C2)C#N)N3C4=CC=CC=C4N=C(C3=O)C5=CC6=CC=CC=C6N5	feasible	125306049
COC1=CC=C(C=C1)C(C(=O)NC2=CC3=C(C=C2)OCCO3)N4C5=CC=CC=C5N=C(C4=O)C6=CC7=CC=CC=C7N6	feasible	125306050
C1COC2=C(O1)C=CC(=C2)NC(=O)C(C3=CC=NC=C3)N4C5=CC=CC=C5N=C(C4=O)C6=CC7=CC=CC=C7N6	feasible	125306051
C1COC2=C(O1)C=CC(=C2)NC(=O)C(C3=CC=CC=C3)N4C5=CC=CC=C5N=C(C4=O)C6=CC7=CC=CC=C7N6	feasible	125306052
C1COC2=C(O1)C=CC(=C2)NC(=O)C(C3=CC=C(C=C3)C(F)(F)F)N4C5=CC=CC=C5N=C(C4=O)C6=CC7=CC=CC=C7N6	feasible	125306055
CC1=CC=C(C=C1)S(=O)(=O)N(CC(=O)NCCSC2=CC=CC=N2)C3=CC(=C(C=C3)C)C	feasible	17432780
CC1=C(C(=CC=C1)C)NC(=O)C(C2=CC=CC3=CC=CC=C32)N4C5=CC=CC=C5N=C(C4=O)C6=CC7=CC=CC=C7N6	feasible	125306058
CC1=C(C(=CC=C1)C)NC(=O)C(C2=CC=NC=C2)N3C4=CC=CC=C4N=C(C3=O)C5=CC6=CC=CC=C6N5	feasible	125306059
CC1=C(C(=CC=C1)C)NC(=O)C(C2=CC=CC=C2)N3C4=CC=CC=C4N=C(C3=O)C5=CC6=CC=CC=C6N5	feasible	125306060
CC1=C(C(=CC=C1)C)NC(=O)C(C2CC2)N3C4=CC=CC=C4N=C(C3=O)C5=CC6=CC=CC=C6N5	feasible	125306061
CC1=C(C(=CC=C1)C)NC(=O)C(C2=CC=CC=C2F)N3C4=CC=CC=C4N=C(C3=O)C5=CC6=CC=CC=C6N5	feasible	125306062
CC1=C(C(=CC=C1)C)NC(=O)C(C2=CC=C(C=C2)C(F)(F)F)N3C4=CC=CC=C4N=C(C3=O)C5=CC6=CC=CC=C6N5	feasible	125306063
CC1=C(C(=CC=C1)C)NC(=O)C(C2=CC=C(C=C2)C#N)N3C4=CC=CC=C4N=C(C3=O)C5=CC6=CC=CC=C6N5	feasible	125306064
C1=CC=C(C=C1)C(C(=O)NC2=CC3=CC=CC=C3C=C2)N4C5=CC=CC=C5N=C(C4=O)C6=CC7=CC=CC=C7N6	feasible	125306065
C1=CC=C2C=C(C=CC2=C1)NC(=O)C(C3=CC=C(C=C3)C(F)(F)F)N4C5=CC=CC=C5N=C(C4=O)C6=CC7=CC=CC=C7N6	feasible	125306068
COC1=CC=C(C=C1)C(C(=O)NC2CCCCC2)N3C4=CC=CC=C4N=C(C3=O)C5=CC6=CC=CC=C6N5	feasible	125306069
CC1=C(C=C(C=C1)NC(=O)CCNS(=O)(=O)C2=CC3=C(C=C2)NC(=O)O3)N(C)C	feasible	49720185
C1CCC(CC1)NC(=O)C(C2=CC=NC=C2)N3C4=CC=CC=C4N=C(C3=O)C5=CC6=CC=CC=C6N5	feasible	125306072
C1CCC(CC1)NC(=O)C(C2=CC=CC=C2)N3C4=CC=CC=C4N=C(C3=O)C5=CC6=CC=CC=C6N5	feasible	125306073
C1CCC(CC1)NC(=O)C(C2CC2)N3C4=CC=CC=C4N=C(C3=O)C5=CC6=CC=CC=C6N5	feasible	125306074
C1CCC(CC1)NC(=O)C(C2=CC=C(C=C2)C(F)(F)F)N3C4=CC=CC=C4N=C(C3=O)C5=CC6=CC=CC=C6N5	feasible	125306076
C1CCC(CC1)NC(=O)C(C2=CC=C(C=C2)C#N)N3C4=CC=CC=C4N=C(C3=O)C5=CC6=CC=CC=C6N5	feasible	125306077
CC(C)(C)NC(=O)C(C1=CC2=CC=CC=C2O1)N3C4=CC=CC=C4N=C(C3=O)C5=CC6=CC=CC=C6N5	feasible	125306078
CC(C)(C)NC(=O)C(C1=CC=C(C=C1)OC)N2C3=CC=CC=C3N=C(C2=O)C4=CC5=CC=CC=C5N4	feasible	125306079
CC(C)(C)NC(=O)C(CCC1=CC=CC=C1)N2C3=CC=CC=C3N=C(C2=O)C4=CC5=CC=CC=C5N4	feasible	125306080
CC(C)(C)NC(=O)C(C1=CC=C(C=C1)C2=CC=CC=C2)N3C4=CC=CC=C4N=C(C3=O)C5=CC6=CC=CC=C6N5	feasible	125306081
CC(C)(C)NC(=O)C(C1=CC=NC2=CC=CC=C12)N3C4=CC=CC=C4N=C(C3=O)C5=CC6=CC=CC=C6N5	feasible	125306082
CC(C)(C)NC(=O)C(C1=CC=CC2=CC=CC=C21)N3C4=CC=CC=C4N=C(C3=O)C5=CC6=CC=CC=C6N5	feasible	125306083
CC(C)(C)NC(=O)C(C1=CC=NC=C1)N2C3=CC=CC=C3N=C(C2=O)C4=CC5=CC=CC=C5N4	feasible	125306084
CC(C)(C)NC(=O)C(C1=CC=CC=C1)N2C3=CC=CC=C3N=C(C2=O)C4=CC5=CC=CC=C5N4	feasible	125306085
CC(C)(C)NC(=O)C(C1=CC=CC=C1F)N2C3=CC=CC=C3N=C(C2=O)C4=CC5=CC=CC=C5N4	feasible	125306087
CC(C)(C)NC(=O)C(C1=CC=C(C=C1)C(F)(F)F)N2C3=CC=CC=C3N=C(C2=O)C4=CC5=CC=CC=C5N4	feasible	125306088
COC1=CC=C(C=C1)C(C(=O)NC2=CC=C(C=C2)OC)N3C4=CC=CC=C4N=C(C3=O)C5=CC6=CC=CC=C6N5	feasible	125306091
C=CCNC(=O)N1CCC(CC1)N2C(=CC=N2)NC(=O)CCCC3=CC=CC=C3	feasible	49720300
COC1=C(C=C(C=C1)Cl)S(=O)(=O)N2CCCC3=CC=CC=C32	feasible	49676498
COC1=C(C=CC(=C1)/C=N/NC(=O)C2=CN=CC=C2)OCC(=O)N3CCOCC3	feasible	22407489
CSC1=CC=CC(=C1)NC(=O)CN2C=C(N=C2)S(=O)(=O)N3CCCC3	feasible	49720189
CC1=CC(=C(C=C1)C)N2CCN(CC2)C(=O)C3=CC=C(O3)CS(=O)CC4=CC=C(C=C4)Cl	feasible	160650792
CC(C)CN1CCS(=O)(=O)N(C(C1)C(=O)OC)CC2=CC=C(C=C2)Cl	feasible	144099044
CC1=C(C(=CC=C1)C)NC(=O)C2C(=NC3=CC=CC=C3N2C(=O)C4=CC=C(C=C4)C(F)(F)F)C5=CC=C(C=C5)OC	feasible	125306106
CCCCN1C(=NN=N1)C(C2=C(C(=CC=C2)OC)OC)N3CCC4(CC3)C(=O)NCN4C5=CC=CC=C5	feasible	121285504
COC1=CC=C(C=C1)C2=NC3=CC=CC=C3N(C2C(=O)NCC4=CC=CC=C4)C(=O)C5=CC=C(C=C5)C(F)(F)F	feasible	125306114
C1COC2=C(C=C(C=C2)S(=O)(=O)N3CCC(CC3)C(=O)NCC4=CC=C(C=C4)F)OC1	feasible	144094918
C1CCC(C1)NC(=O)C2C(=NC3=CC=CC=C3N2C(=O)C4=CC=CC=C4)C5=CC=C(C=C5)C(F)(F)F	feasible	125306118
C1CCC(C1)NC(=O)C2C(=NC3=CC=CC=C3N2C(=O)C4=CC(=CC=C4)C(F)(F)F)C5=CC=C(C=C5)C(F)(F)F	feasible	125306120
CC(C)NC(=O)C1C(=NC2=CC=CC=C2N1C(=O)C3=CC=CC=C3)C4=CC=C(C=C4)C(F)(F)F	feasible	125306125
CC(C)NC(=O)C1C(=NC2=CC=CC=C2N1C(=O)C3=CC(=CC=C3)C(F)(F)F)C4=CC=C(C=C4)C(F)(F)F	feasible	125306127
CC(C)NC(=O)C1C(=NC2=CC=CC=C2N1C(=O)C3=CC=C(C=C3)C(F)(F)F)C4=CC=CC=C4	feasible	125306129
CC1=CC=C(O1)C(C(=O)NCCOC)N(CC2CCCO2)C(=O)CN3C4=CC=CC=C4N=N3	feasible	846760
CN(C1CC1)C(=O)C2=CC=C(C=C2)NC(=O)CC3=CC=C(C=C3)[N+](=O)[O-]	feasible	81066643
CCCCNC(=O)C1C(=NC2=CC=CC=C2N1C(=O)C3=CC(=CC=C3)C(F)(F)F)C4=CC=C(C=C4)C(F)(F)F	feasible	125306133
CCCCNC(=O)C1C(=NC2=CC=CC=C2N1C(=O)C3=CC=C(C=C3)C(F)(F)F)C4=CC=CC=C4	feasible	125306136
CC1=CC(=C(C=C1)NC(=O)CCNS(=O)(=O)C2=CC3=C(C=C2)NC(=O)O3)Cl	feasible	49720196
CC(C)(C)NC(=O)C1C(=NC2=CC=CC=C2N1C(=O)C3=CC(=CC=C3)C(F)(F)F)C4=CC=C(C=C4)C(F)(F)F	feasible	125306139
CC(C)(C)NC(=O)C1C(=NC2=CC=CC=C2N1C(=O)C3=CC=CC4=CC=CC=C43)C5=CC=C(C=C5)C(F)(F)F	feasible	125306140
CC(C)(C)NC(=O)C1C(=NC2=CC=CC=C2N1C(=O)C3=CC=C(C=C3)C(F)(F)F)C4=CC=CC=C4	feasible	125306141
CC1=C(C=C(C=C1)NC(=O)CCNS(=O)(=O)C2=CC3=C(C=C2)NC(=O)O3)F	feasible	49720197
C[C@@H]1[C@]2(C[C@@H](C(=O)N(C2=C[C@@H](O1)C(C)(C)C)CC3=CC=CC4=CC=CC=C43)CC(=O)N5CCCC5)C(=O)OC	feasible	144099046
C1CC(C1)C(=O)N2CCN(CC2)S(=O)(=O)C3=CC=CC(=C3)F	feasible	56317491
C1CCN(C1)S(=O)(=O)C2=CN(C=N2)CC(=O)NC3=CC=CC(=C3)C#N	feasible	49720201
CC1CC2=C(N1C(=O)C3CC3)C=CC(=C2)S(=O)(=O)N4CCN(CC4)C5=CC(=CC=C5)OC	feasible	160650805
COC1=CC=C(C=C1)NC(=O)C(C2=CC=NC=C2)N3C4=CC=CC=C4N=C(C3=O)C5=CC6=CC=CC=C6N5	feasible	125306183
COC1=CC=C(C=C1)NC(=O)C2=CC3=C(C=C2)C(=O)N4CCCCCC4=N3	feasible	49720660
COC1=CC=C(C=C1)NC(=O)C(C2CC2)N3C4=CC=CC=C4N=C(C3=O)C5=CC6=CC=CC=C6N5	feasible	125306185
COC1=CC=C(C=C1)NC(=O)C(C2=CC=CC=C2F)N3C4=CC=CC=C4N=C(C3=O)C5=CC6=CC=CC=C6N5	feasible	125306186
COC1=CC=C(C=C1)NC(=O)C(C2=CC=C(C=C2)C#N)N3C4=CC=CC=C4N=C(C3=O)C5=CC6=CC=CC=C6N5	feasible	125306188
C[C@]12CCC3C(C1C[C@H]([C@H]2O)F)CC=C4[C@@]3(CC[C@H](C4)O)C	feasible	85305149
COC1=C(C=C(C=C1)NC(=O)CCNS(=O)(=O)C2=CC3=C(C=C2)NC(=O)O3)Cl	feasible	49720205
CCC1=CC=C(C=C1)NC(=O)CSC2=NC3=CC=CC=C3C(=O)N2CCN4CCOCC4	feasible	4242359
CCOC(=O)N1CCN(CC1)C(=O)C2=CC3=C(C=C2)S/C(=C/C4=CC(=C(C=C4)OC)OC)/C(=O)N3	feasible	160650809
C1CCN(C1)C(=S)NC2=CC=C(C=C2)Br	feasible	17432804
COC1=CC=CC(=C1)CNC2=NC(=NC3=C2SC=C3)NCC4CC4	feasible	162065814
COC(=O)C1=CC2=CC=CC=C2OC1=O	feasible	14723983
CC1=CC=C(C=C1)S(=O)(=O)N(C)CC(=O)N2CCC(CC2)C(=O)N	feasible	49727284
C1=CC=C(C=C1)CCNC(=O)CSC2=NN=C(N2C3=CC=CC=C3)C4=CC=CO4	feasible	87340393
COC1=CC=C(C=C1)C(=O)OCC2=C(N=CC3=CC=CC=C32)C4=CC=CC=C4	feasible	85198184
CC1=CC=C(C=C1)C2=NC(=C(O2)C)CS(=O)CC(=O)NCCCN3CCN(CC3)CC4=CC=CC=C4	feasible	160650813
COC(=O)CN1C=NC2=C(C1=O)N=NN2C3=CC=C(C=C3)F	feasible	49676520
CC1=C(C(=NO1)C)COC2=CC=CC=C2C(=O)NC3=CC=C(C=C3)C(=O)N	feasible	74373734
CC(C)(C)N1C(=NN=N1)C(C2=CC=CC=C2)N3CCC4(CC3)C(=O)NCN4C5=CC=CC=C5	feasible	121285524
COC1=CC(=CC(=C1)C(=O)NC2=NC3=C(S2)C=C(C=C3)S(=O)(=O)C)OC	feasible	24825438
CCCC1=C(N=CN1CC2=CC=CC(=C2)C3=CC=CC=C3)C4=CC(=CC=C4)Cl	feasible	125306237
CCC1=C(N=CN1CC2=CC=CC(=C2)C3=CC=CC=C3)C4=CC(=CC=C4)OC	feasible	125306238
CCCC1=C(N=CN1CC2=CC=CC(=C2)C3=CC=CC=C3)C4=CC=C(C=C4)Cl	feasible	125306240
COC1=CC(=C(C=C1)OC)NC(=O)C2CCN(CC2)S(=O)(=O)C3=CC4=C(C=C3)OCCO4	feasible	56317504
CC1=CC=CC=C1N2CCN(CC2)CCCCN3C(=O)C4CCCN4C3=O	feasible	22413547
CCCC1=C(N=CN1CC2=CC=CC(=C2)C3=CC=CC=C3)C4=CC(=CC=C4)Br	feasible	125306246
CC1(CC=C2[C@](C1)(C[C@H](C(=O)N2CC3=CC=CC4=CC=CC=C43)CC(=O)NCCCCC5=CC=CC=C5)C(=O)OC)C	feasible	125306249
COC1=CC=CC=C1C(=O)OCC2=C(N=CC3=CC=CC=C32)C4=CC=CC=C4	feasible	85198218
CC1(CC=C2[C@](C1)(C[C@H](C(=O)N2CC3=CC=CC4=CC=CC=C43)CC(=O)NCC56CC7CC(C5)CC(C7)C6)C(=O)OC)C	feasible	125306251
CC(C)(C)C1=CC=C(C=C1)C(=O)OCC2=C(N=CC3=CC=CC=C32)C4=CC=CC=C4	feasible	85198220
CC1=CC=C(O1)CNC(=O)C[C@@H]2C[C@]3(CC(CC=C3N(C2=O)CC4=CC=CC5=CC=CC=C54)(C)C)C(=O)OC	feasible	125306253
CC1(CC=C2[C@](C1)(C[C@H](C(=O)N2CC3=CC=CC4=CC=CC=C43)CC(=O)N5CCCCC5)C(=O)OC)C	feasible	125306255
CC1(CC=C2[C@](C1)(C[C@H](C(=O)N2CC3=CC=CC4=CC=CC=C43)CC(=O)N5CCN(CC5)C(=O)C6CC6)C(=O)OC)C	feasible	125306256
CCOC(=O)N1CCN(CC1)C(=O)C[C@@H]2C[C@]3(CC(CC=C3N(C2=O)CC4=CC=CC5=CC=CC=C54)(C)C)C(=O)OC	feasible	125306257
CC1(CC=C2[C@](C1)(C[C@H](C(=O)N2CC3=CC=CC4=CC=CC=C43)CC(=O)N5CCCC5)C(=O)OC)C	feasible	125306258
CC1(CC=C2[C@](C1)(C[C@H](C(=O)N2CCC3=CC(=C(C=C3)OC)OC)CC(=O)NCC#C)C(=O)OC)C	feasible	125306259
CC1(CC=C2[C@](C1)(C[C@H](C(=O)N2CCC3=CC(=C(C=C3)OC)OC)CC(=O)NCC4CCCCC4)C(=O)OC)C	feasible	125306260
CC1(CC=C2[C@](C1)(C[C@H](C(=O)N2CCC3=CC(=C(C=C3)OC)OC)CC(=O)NCCCOC)C(=O)OC)C	feasible	125306261
CC(C)CCNC(=O)C[C@@H]1C[C@]2(CC(CC=C2N(C1=O)CCC3=CC(=C(C=C3)OC)OC)(C)C)C(=O)OC	feasible	125306262
CC1(CC=C2[C@](C1)(C[C@H](C(=O)N2CCC3=CC(=C(C=C3)OC)OC)CC(=O)NCC4=CC=CS4)C(=O)OC)C	feasible	125306263
CC1(CC=C2[C@](C1)(C[C@H](C(=O)N2CCC3=CC(=C(C=C3)OC)OC)CC(=O)NCC4=CC=CC5=CC=CC=C54)C(=O)OC)C	feasible	125306264
CC1(CC=C2[C@](C1)(C[C@H](C(=O)N2CCC3=CC(=C(C=C3)OC)OC)CC(=O)NCC4=CC(=C(C=C4)OC)OC)C(=O)OC)C	feasible	125306265
CC1(CC=C2[C@](C1)(C[C@H](C(=O)N2CCC3=CC(=C(C=C3)OC)OC)CC(=O)NCC4=CC(=CC=C4)C(F)(F)F)C(=O)OC)C	feasible	125306266
CC1(CC=C2[C@](C1)(C[C@H](C(=O)N2CCC3=CC(=C(C=C3)OC)OC)CC(=O)N4CCC(CC4)C5=CC=CC=C5)C(=O)OC)C	feasible	125306268
CC1=CC=C(C=C1)NC(=O)COC(=O)C2=CC=C(C=C2)S(=O)(=O)N3CCCCC3	feasible	57255637
CC1(CC=C2[C@](C1)(C[C@H](C(=O)N2CCC3=CC(=C(C=C3)OC)OC)CC(=O)N4CCSCC4)C(=O)OC)C	feasible	125306270
CCCCNC(=O)C[C@@H]1C[C@]2(CC(CC=C2N(C1=O)CCC3=CC(=C(C=C3)OC)OC)(C)C)C(=O)OC	feasible	125306271
CC1(CC=C2[C@](C1)(C[C@H](C(=O)N2CCC3=CC(=C(C=C3)OC)OC)CC(=O)NCC4=CC=CC=C4)C(=O)OC)C	feasible	125306272
CC1(CC=C2[C@](C1)(C[C@H](C(=O)N2CCC3=CC(=C(C=C3)OC)OC)CC(=O)NCCCCC4=CC=CC=C4)C(=O)OC)C	feasible	125306273
CC1(CC=C2[C@](C1)(C[C@H](C(=O)N2CCC3=CC(=C(C=C3)OC)OC)CC(=O)NCCC4=CC=CC=C4OC)C(=O)OC)C	feasible	125306274
CC1(CC=C2[C@](C1)(C[C@H](C(=O)N2CCC3=CC(=C(C=C3)OC)OC)CC(=O)NCC45CC6CC(C4)CC(C6)C5)C(=O)OC)C	feasible	125306275
CC1(CC=C2[C@](C1)(C[C@H](C(=O)N2CCC3=CC(=C(C=C3)OC)OC)CC(=O)NCCCN4CCCC4=O)C(=O)OC)C	feasible	125306276
CC1=CC=C(O1)CNC(=O)C[C@@H]2C[C@]3(CC(CC=C3N(C2=O)CCC4=CC(=C(C=C4)OC)OC)(C)C)C(=O)OC	feasible	125306277
CCCCOCCCNC(=O)C[C@@H]1C[C@]2(CC(CC=C2N(C1=O)CCC3=CC(=C(C=C3)OC)OC)(C)C)C(=O)OC	feasible	125306278
CC1(CC=C2[C@](C1)(C[C@H](C(=O)N2CCC3=CC(=C(C=C3)OC)OC)CC(=O)N4CCCCC4)C(=O)OC)C	feasible	125306279
CC1(CC=C2[C@](C1)(C[C@H](C(=O)N2CCC3=CC(=C(C=C3)OC)OC)CC(=O)N4CCN(CC4)C(=O)C5CC5)C(=O)OC)C	feasible	125306280
CCOC(=O)N1CCN(CC1)C(=O)C[C@@H]2C[C@]3(CC(CC=C3N(C2=O)CCC4=CC(=C(C=C4)OC)OC)(C)C)C(=O)OC	feasible	125306281
CC1(CC=C2[C@](C1)(C[C@H](C(=O)N2CCC3=CC(=C(C=C3)OC)OC)CC(=O)N4CCCC4)C(=O)OC)C	feasible	125306282
COC(=O)[C@]12CCCCC=C1N(C(=O)[C@@H](C2)CC(=O)NCC#C)CC3=CC4=C(C=C3)OCO4	feasible	125306283
COC(=O)[C@]12CCCCC=C1N(C(=O)[C@@H](C2)CC(=O)NCC3CCCCC3)CC4=CC5=C(C=C4)OCO5	feasible	125306284
COCCCNC(=O)C[C@@H]1C[C@]2(CCCCC=C2N(C1=O)CC3=CC4=C(C=C3)OCO4)C(=O)OC	feasible	125306285
CC(C)CCNC(=O)C[C@@H]1C[C@]2(CCCCC=C2N(C1=O)CC3=CC4=C(C=C3)OCO4)C(=O)OC	feasible	125306286
COC(=O)[C@]12CCCCC=C1N(C(=O)[C@@H](C2)CC(=O)NCC3=CC=CS3)CC4=CC5=C(C=C4)OCO5	feasible	125306287
COC(=O)[C@]12CCCCC=C1N(C(=O)[C@@H](C2)CC(=O)NCC3=CC=CC4=CC=CC=C43)CC5=CC6=C(C=C5)OCO6	feasible	125306288
COC1=C(C=C(C=C1)CNC(=O)C[C@@H]2C[C@]3(CCCCC=C3N(C2=O)CC4=CC5=C(C=C4)OCO5)C(=O)OC)OC	feasible	125306289
COC(=O)[C@]12CCCCC=C1N(C(=O)[C@@H](C2)CC(=O)NCC3=CC(=CC=C3)C(F)(F)F)CC4=CC5=C(C=C4)OCO5	feasible	125306290
COC(=O)[C@]12CCCCC=C1N(C(=O)[C@@H](C2)CC(=O)N3CCOCC3)CC4=CC5=C(C=C4)OCO5	feasible	125306291
COC(=O)[C@]12CCCCC=C1N(C(=O)[C@@H](C2)CC(=O)N3CCC(CC3)C4=CC=CC=C4)CC5=CC6=C(C=C5)OCO6	feasible	125306292
COC(=O)[C@]12CCCCC=C1N(C(=O)[C@@H](C2)CC(=O)N3CCN(CC3)C(=O)C4=CC=CO4)CC5=CC6=C(C=C5)OCO6	feasible	125306293
COC(=O)[C@]12CCCCC=C1N(C(=O)[C@@H](C2)CC(=O)N3CCSCC3)CC4=CC5=C(C=C4)OCO5	feasible	125306294
CCCCNC(=O)C[C@@H]1C[C@]2(CCCCC=C2N(C1=O)CC3=CC4=C(C=C3)OCO4)C(=O)OC	feasible	125306295
COC(=O)[C@]12CCCCC=C1N(C(=O)[C@@H](C2)CC(=O)NCCCCC3=CC=CC=C3)CC4=CC5=C(C=C4)OCO5	feasible	125306297
COC1=CC=CC=C1CCNC(=O)C[C@@H]2C[C@]3(CCCCC=C3N(C2=O)CC4=CC5=C(C=C4)OCO5)C(=O)OC	feasible	125306298
CCOC1=CC=CC=C1NC(=O)C2=CC(=CC=C2)NC3=NC4CS(=O)(=O)CC4S3	feasible	49715064
COC(=O)[C@]12CCCCC=C1N(C(=O)[C@@H](C2)CC(=O)NCCCN3CCCC3=O)CC4=CC5=C(C=C4)OCO5	feasible	125306300
CC1=CC=C(O1)CNC(=O)C[C@@H]2C[C@]3(CCCCC=C3N(C2=O)CC4=CC5=C(C=C4)OCO5)C(=O)OC	feasible	125306301
COC(=O)[C@]12CCCCC=C1N(C(=O)[C@@H](C2)CC(=O)N3CCCCC3)CC4=CC5=C(C=C4)OCO5	feasible	125306303
COC(=O)[C@]12CCCCC=C1N(C(=O)[C@@H](C2)CC(=O)N3CCN(CC3)C(=O)C4CC4)CC5=CC6=C(C=C5)OCO6	feasible	125306304
CCOC(=O)N1CCN(CC1)C(=O)C[C@@H]2C[C@]3(CCCCC=C3N(C2=O)CC4=CC5=C(C=C4)OCO5)C(=O)OC	feasible	125306305
CCCCCCCCN1C2=CCC[C@@]2(C[C@H](C1=O)CC(=O)NCC3CCCCC3)C(=O)OCC	feasible	125306307
CCCCCCCCN1C2=CCC[C@@]2(C[C@H](C1=O)CC(=O)NCCC(C)C)C(=O)OCC	feasible	125306308
CCCCCCCCN1C2=CCC[C@@]2(C[C@H](C1=O)CC(=O)NCC3=CC=CC4=CC=CC=C43)C(=O)OCC	feasible	125306309
CCCCCCCCN1C2=CCC[C@@]2(C[C@H](C1=O)CC(=O)NCC3=CC(=C(C=C3)OC)OC)C(=O)OCC	feasible	125306310
CCCCCCCCN1C2=CCC[C@@]2(C[C@H](C1=O)CC(=O)NCC3=CC(=CC=C3)C(F)(F)F)C(=O)OCC	feasible	125306311
CCCCCCCCN1C2=CCC[C@@]2(C[C@H](C1=O)CC(=O)NCC3=CC=CC=C3)C(=O)OCC	feasible	125306312
CCCCCCCCN1C2=CCC[C@@]2(C[C@H](C1=O)CC(=O)NCCC3=CC=CC=C3OC)C(=O)OCC	feasible	125306313
CCCCCCCCN1C2=CCC[C@@]2(C[C@H](C1=O)CC(=O)NCC34CC5CC(C3)CC(C5)C4)C(=O)OCC	feasible	125306314
CCCCCCCCN1C2=CCC[C@@]2(C[C@H](C1=O)CC(=O)NCC3=CC=C(O3)C)C(=O)OCC	feasible	125306315
COC1=C(C=C(C=C1)NC(=O)CCC2=NC(=O)C3=CC=CC=C3N2)S(=O)(=O)N4CCCCC4	feasible	85198300
CN(C1=CC=CC=C1OC)S(=O)(=O)C2=CC=C(C=C2)C(=O)OCC(=O)NCC3=CC=CO3	feasible	3713957
CCCCN1C(=C(C(=O)NC1=O)N(CCCC)C(=O)C2=CC=C(C=C2)N3CCCC3=O)N	feasible	56317520
COC1=CC(=CC(=C1OC)OC)C2=NOC(=N2)CCC(=O)NC3=CN=CC=C3	feasible	864225
COC1=CC(=CC(=C1OC)OC)/C=C/C(=O)OCC(=O)NC2CC2	feasible	85198308
C1CC1NC(=O)COC(=O)/C=C/C2=CC=C(C=C2)F	feasible	85198309
C1CN(CCN1C(=O)CNC(=O)C2=CC3=CC=CC=C3C=C2)S(=O)(=O)C4=CC=CC=C4	feasible	56317522
COC1=C(C=C(C=C1)NCC(=O)NC2=CC=CC(=C2)C(F)(F)F)S(=O)(=O)N3CCOCC3	feasible	85198318
CC1=CC=CC=C1C(=O)OC2=C(C(=O)NC(=C2)C)[N+](=O)[O-]	feasible	49676541
CC(C1=CC(=C(C=C1)F)F)(C2=NC(=CS2)C3=CC(=C(C=C3)F)Cl)O	feasible	162065815
C1CCC(=NCC1)NS(=O)(=O)C2=CC=C(C=C2)NC(=O)C3=CC(=C(C=C3)Cl)[N+](=O)[O-]	feasible	85198321
CCC1=C(NC(=NC1=O)SCC(=O)NC2=C(N(N(C2=O)C3=CC=CC=C3)C)C)C	feasible	14734671
CC1=C(SC2=C1C(=O)N(C=N2)CC(=O)N3CCOCC3)C(=O)NC4=CC(=CC=C4)[N+](=O)[O-]	feasible	160650835
CCC1(C(=O)N(C(=O)N1)CC(=O)NC2=CC3=C(C=C2)OCCO3)C4=CC=C(C=C4)F	feasible	85198325
CC1=CC(=C(C=C1)N(C(C2=CN=CC=C2)C(=O)NC3CCCC3)C(=O)CNC(=O)C4=CC=CO4)C	feasible	144092074
C1CCN(CC1)S(=O)(=O)C2=CC=C(C=C2)C(=O)NC3=C(C=CC(=C3)S(=O)(=O)N4CCOCC4)O	feasible	85198340
CC(C)CCC1(C(=O)N(C(=O)N1)CC(=O)NC2=CC3=C(C=C2)OCCO3)C	feasible	85198341
COC1=CC=C(C=C1)N(CC(=O)NCC2=CC=CO2)C(=O)CNS(=O)(=O)C3=CC=C(C=C3)Cl	feasible	144092077
COC1=C(C=C(C(=C1)C(=O)O)NC(=O)CSC2=CC=CC=C2)OC	feasible	17432835
C1CCC(=NCC1)NS(=O)(=O)C2=CC=CC(=C2)NC(=O)CCl	feasible	85198358
COC1=CC=CC(=C1)C(=O)NC2=CC=CC=C2N3CCN(CC3)C(=O)C4=CC=CC=C4	feasible	85198364
CC1=C(C=C(C=C1)S(=O)(=O)N2CCOCC2)NC(=O)COC(=O)C3=CN=C(C=C3)Cl	feasible	85198365
CC1=CC(=C(C(=O)N1)[N+](=O)[O-])OC(=O)C2=CC=C(C=C2)C(C)(C)C	feasible	49676549
CC1=C(C=C(C=C1)C(=O)OCC(=O)NCC2=CC=C(C=C2)OC)S(=O)(=O)N3CCOCC3	feasible	85198369
CC1=C(C=CC(=C1)Cl)NC(=S)N2CCN(CC2)CC3=CC=CC=C3	feasible	17432838
C1COCCN1S(=O)(=O)C2=CC=C(C=C2)NC(=O)COC(=O)/C=C/C3=CC=C(C=C3)F	feasible	85198374
CC1=C(C(=C(N1C)C)S(=O)(=O)NC2=CC=CC(=C2)C(=O)C)C(=O)N3CCOCC3	feasible	49720241
C1=CC=C(C(=C1)C(=O)OCC(=O)NCC2=CC=CO2)Cl	feasible	85198376
CCC(=NNC(=O)C1=CC(=CC=C1)S(=O)(=O)N2CCOCC2)C3=CC=CC=C3	feasible	85198380
CCC1=NC2=CC=CC=C2C(=C1C)C(=O)OCC(=O)NC3=CC=C(C=C3)NC(=O)C	feasible	85198381
C1C(=O)NC2=C(O1)C=CC(=C2)C(=O)COC(=O)CCOC3=CC=CC=C3	feasible	85198384
CC1=CC=C(C=C1)NC(=O)CCC2=C(N(N=C2C)C3=NN=C(C=C3)N4CCCCC4)C	feasible	49720243
CC1=CC(=C(O1)C)C(=O)OCC(=O)NC2=C(C=CC(=C2)Cl)OC	feasible	85198390
CN(C)C1=CC=C(C=C1)C(C(=O)NCC2=CC=CC=C2)N(CC3=CC=CO3)C(=O)C4=C(C(=NS4)C(=O)N)N	feasible	144092084
CCN(CC)S(=O)(=O)N1CCC(CC1)C(=O)N2CCN(CC2)C(=O)OCC	feasible	87342833
CCOCCCNCC(=O)NC1=C(C=CC(=C1)S(=O)(=O)N2CCOCC2)N3CCOCC3	feasible	85198396
CC(=O)NC1=CC=C(C=C1)NC(=O)COC(=O)C2CCCCC2	feasible	85198398
CC1=CC=C(C=C1)CNS(=O)(=O)C2=C(N(C(=C2C(=O)N3CCCCCC3)C)C)C	feasible	49720245
CC1CCCCN1C(=O)COC(=O)C2=C(C3=C(O2)C=CC(=C3)OC)C	feasible	85198400
CN1CCN(CC1)C2=C(C=C(C=C2)S(=O)(=O)N3CCOCC3)NC(=O)CSCC4=CC=CC=C4	feasible	85198402
CC(=O)NC1=CC=C(C=C1)N(C(C2=C(C(=CC=C2)OC)OC)C(=O)NCC3CCCO3)C(=O)CN4C5=CC=CC=C5N=N4	feasible	144092086
CC1=C(C=C(C=C1)S(=O)(=O)N2CCOCC2)NC(=O)CNCC3=C(C=C(C=C3)Cl)Cl	feasible	85198406
C1CCN(C1)S(=O)(=O)C2=CC(=C(C=C2)O)C(=O)OCC(=O)NC3=CC=CC=C3Br	feasible	85198407
CN(C1=CC=CC=C1)S(=O)(=O)C2=CC=C(C=C2)C(=O)N3CCN(CC3)C4=CC=CC=C4Cl	feasible	85198413
C1=CC(=CN=C1)C2=NN3C(=NN=C3SCC(=O)NC4=C(C=C(C=C4)F)F)C=C2	feasible	24816568
COC1=C(C=C(C=C1)NC(=O)CSC2=NN=CS2)S(=O)(=O)N3CCCCC3	feasible	85198419
COC1=CC=C(C=C1)NS(=O)(=O)C2=C(C=CC(=C2)NC(=O)C3=CC=CC=C3)N4CCOCC4	feasible	85198421
C1=CC=C(C=C1)CCNC(=O)CN2C3=CC=CC4=C3C(=CC=C4)S2(=O)=O	feasible	85198423
C1=CC=C(C=C1)CNC(=O)COC(=O)C2=CC(=O)NC3=CC=CC=C32	feasible	85198424
CCN(CC)S(=O)(=O)C1=CC=C(C=C1)/C=C/C(=O)OCC(=O)NCC2=CC=CO2	feasible	85198425
CC1=CC=C(C=C1)N2C(=O)C3=CC=CC=C3N=C2SCC(=O)NCC4CCCO4	feasible	85198426
C1COC2=C(O1)C=CC(=C2)C(=O)OCC(=O)NCCC3=CC=CC=C3	feasible	85198427
CC(C)(C(=O)NCCC1=CC=CC=C1)N2C=C(C=N2)C3=CC(=C(C=C3)OC)OC	feasible	164348025
CC(=NNC(=O)C1=CC(=CC=C1)S(=O)(=O)N2CCCC2)C3=CC=CC=C3	feasible	85198432
CC1=CC=CC=C1N(C(C2=CC=C(C=C2)N(C)C)C(=O)NCC3CCCO3)C(=O)C4=C(C(=NS4)C(=O)N)N	feasible	144092091
CC1=CC=C(C=C1)C(=O)NNC(=O)C2=CC(=CC=C2)S(=O)(=O)N3CCOCC3	feasible	85198436
COC1=CC(=CC(=C1OC)OC)C(=O)OCC(=O)NC2=C(C=C(C=C2)S(=O)(=O)N3CCOCC3)OC	feasible	85198442
C1COCCN1S(=O)(=O)C2=CC=C(C=C2)CCC(=O)OCC(=O)C3=CC=CC=C3F	feasible	85198444
C1=CC=C(C=C1)CCNC(=O)COC(=O)C2=CC(=O)NC3=CC=CC=C32	feasible	85198445
CNS(=O)(=O)C1=CC=CC(=C1)C(=O)OCC(=O)N2CCN(CC2)C(=O)C3=CC=CO3	feasible	85198446
C1COCCN1S(=O)(=O)C2=C(C=CC(=C2)C(=O)OCC(=O)C3=CC=CC=C3)F	feasible	85198448
CCOC1=C(C=CC=N1)C(=O)NC2=CC(=CC=C2)S(=O)(=O)N3CCOCC3	feasible	85198451
CSC1=C(C=CC=N1)C(=O)OCC(=O)NCCC2=CC=CC=C2	feasible	85198453
C1CCN(CC1)C(=O)COC(=O)C2=CC(=O)NC3=CC=CC=C32	feasible	85198454
CCC(C1=CC=CC=C1)C(=O)OCC(=O)NCC2=CC3=C(C=C2)OCO3	feasible	85198455
C1COCCN1S(=O)(=O)C2=CC(=C(C=C2)F)C(=O)OCC(=O)C3=CC=CC=C3	feasible	85198456
C1CCN(CC1)S(=O)(=O)C2=CC(=C(C=C2)Cl)NC(=O)COC(=O)C3=CC=CO3	feasible	85198458
COC1=CC=C(C=C1)S(=O)(=O)N2CCN(CC2)CC3=CC=C(C=C3)Cl	feasible	87337919
CC1=CC=C(C=C1)NC(=O)CN2C3=CC=CC4=C3C(=CC=C4)S2(=O)=O	feasible	85198460
CC1=C(C=C(C=C1)S(=O)(=O)N(C)C)NC(=O)COC(=O)CCC2CCCC2	feasible	56317547
CC1=C(C=C(C=C1)S(=O)(=O)N2CCOCC2)C(=O)OCC(=O)N3CCCCC3	feasible	85198468
C1CN(CCN1C2=CC=CC=C2F)C(=O)C(=O)C3=CC=CC=C3	feasible	125306501
C1CN(CC2=CC=CC=C21)C(=O)C3=CC(=C(C=C3)Cl)S(=O)(=O)N4CCOCC4	feasible	85198470
CC(=NNC(=O)C1=CC(=CC=C1)S(=O)(=O)N2CCOCC2)C3=CC=CC=C3	feasible	85198472
C1=CC=C(C(=C1)NC(=O)CN2C3=CC=CC4=C3C(=CC=C4)S2(=O)=O)Br	feasible	85198473
CN1C(=C(C(=O)N(C1=O)C)C(=O)COC(=O)COC2=CC(=CC=C2)Br)N	feasible	85198476
CC1=C(C(=C(N1C)C)S(=O)(=O)NCC2=CC=CC=C2Cl)C(=O)N3CCCCCC3	feasible	49720258
COC1=CC=C(C=C1)CCNC(=O)C2CCCN(C2)S(=O)(=O)C3=CC=C(C=C3)F	feasible	49825407
C1CCN(CC1)S(=O)(=O)C2=CC=CC(=C2)NC(=O)C3=CC(=CN=C3)Br	feasible	85198483
CC(=O)NC(CC(=O)NC1=CC=C(C=C1)S(=O)(=O)N2CCOCC2)C3=CC=CC=C3	feasible	85198487
COC1=CC(=C(C=C1)/C=C/C(=O)OCC(=O)NC2CC2)OC	feasible	85198490
C1CCN(CC1)S(=O)(=O)C2=CC=CC(=C2)NC(=O)COC(=O)COC3=CC=CC=C3F	feasible	85198491
COC1=CC=C(C=C1)NS(=O)(=O)C2=CC=C(C=C2)C(=O)N3CCN(CC3)C4=CC=C(C=C4)F	feasible	85198492
C[C@@H](C(=O)NC1=CC(=C(C=C1)N2CCCC2)S(=O)(=O)NC3=CC=C(C=C3)OC)NC(=O)N	feasible	85198493
C1COCCN1S(=O)(=O)C2=CC=C(C=C2)S(=O)(=O)NC3=CC=C(C=C3)F	feasible	85198497
CCOC(=O)[C@]12CCCC=C1N(C(=O)[C@@H](C2)CC(=O)NCC#C)CC3=CC=CC=C3	feasible	125306530
CCOC(=O)[C@]12CCCC=C1N(C(=O)[C@@H](C2)CC(=O)NCC3CCCCC3)CC4=CC=CC=C4	feasible	125306531
CCOC(=O)[C@]12CCCC=C1N(C(=O)[C@@H](C2)CC(=O)NCCCOC)CC3=CC=CC=C3	feasible	125306532
CCOC(=O)[C@]12CCCC=C1N(C(=O)[C@@H](C2)CC(=O)NCC3=CC=CC4=CC=CC=C43)CC5=CC=CC=C5	feasible	125306535
CCOC(=O)[C@]12CCCC=C1N(C(=O)[C@@H](C2)CC(=O)NCC3=CC(=C(C=C3)OC)OC)CC4=CC=CC=C4	feasible	125306536
CCOC(=O)[C@]12CCCC=C1N(C(=O)[C@@H](C2)CC(=O)NCC3=CC(=CC=C3)C(F)(F)F)CC4=CC=CC=C4	feasible	125306537
CCOC(=O)[C@]12CCCC=C1N(C(=O)[C@@H](C2)CC(=O)N3CCC(CC3)C4=CC=CC=C4)CC5=CC=CC=C5	feasible	125306539
CC1=C(C=C(C=C1)NC(=O)C2=CC=C(C=C2)OCC3=C(ON=C3C)C)C	feasible	85198508
CCOC(=O)[C@]12CCCC=C1N(C(=O)[C@@H](C2)CC(=O)N3CCCCCC3)CC4=CC=CC=C4	feasible	125306541
CCCCNC(=O)C[C@@H]1C[C@]2(CCCC=C2N(C1=O)CC3=CC=CC=C3)C(=O)OCC	feasible	125306542
CCOC(=O)[C@]12CCCC=C1N(C(=O)[C@@H](C2)CC(=O)NCC3=CC=CC=C3)CC4=CC=CC=C4	feasible	125306543
CCOC(=O)[C@]12CCCC=C1N(C(=O)[C@@H](C2)CC(=O)NCCCCC3=CC=CC=C3)CC4=CC=CC=C4	feasible	125306544
CCOC(=O)[C@]12CCCC=C1N(C(=O)[C@@H](C2)CC(=O)NCCC3=CC=CC=C3OC)CC4=CC=CC=C4	feasible	125306545
CCOC(=O)[C@]12CCCC=C1N(C(=O)[C@@H](C2)CC(=O)NCC34CC5CC(C3)CC(C5)C4)CC6=CC=CC=C6	feasible	125306546
CCOC(=O)[C@]12CCCC=C1N(C(=O)[C@@H](C2)CC(=O)NCCCN3CCCC3=O)CC4=CC=CC=C4	feasible	125306547
CCOC(=O)[C@]12CCCC=C1N(C(=O)[C@@H](C2)CC(=O)NCC3=CC=C(O3)C)CC4=CC=CC=C4	feasible	125306548
CCOC(=O)[C@]12CCCC=C1N(C(=O)[C@@H](C2)CC(=O)N3CCN(CC3)C(=O)C4CC4)CC5=CC=CC=C5	feasible	125306549
CCOC(=O)[C@]12CCCC=C1N(C(=O)[C@@H](C2)CC(=O)N3CCN(CC3)C(=O)OCC)CC4=CC=CC=C4	feasible	125306550
CCOC(=O)[C@]12CCCC=C1N(C(=O)[C@@H](C2)CC(=O)N3CCCC3)CC4=CC=CC=C4	feasible	125306551
CCOC(=O)[C@]12CCCC=C1N(C(=O)[C@@H](C2)CC(=O)NCC#C)CCC3=CCCCC3	feasible	125306552
C1CCC2=C(C1)C3=C(S2)N=C(NC3=O)CCC(=O)N4CCN(CC4)C5=CC=CC=C5	feasible	56317556
CCOC(=O)[C@]12CCCC=C1N(C(=O)[C@@H](C2)CC(=O)NCCCOC)CCC3=CCCCC3	feasible	125306554
CCOC(=O)[C@]12CCCC=C1N(C(=O)[C@@H](C2)CC(=O)NCCC(C)C)CCC3=CCCCC3	feasible	125306555
COC1=CC=CC=C1CNC(=O)CN2C(=O)C3(CCOC4=CC=CC=C43)NC2=O	feasible	85198524
CCOC(=O)[C@]12CCCC=C1N(C(=O)[C@@H](C2)CC(=O)NCC3=CC(=C(C=C3)OC)OC)CCC4=CCCCC4	feasible	125306558
CCOC(=O)[C@]12CCCC=C1N(C(=O)[C@@H](C2)CC(=O)NCC3=CC(=CC=C3)C(F)(F)F)CCC4=CCCCC4	feasible	125306559
CCOC(=O)[C@]12CCCC=C1N(C(=O)[C@@H](C2)CC(=O)N3CCOCC3)CCC4=CCCCC4	feasible	125306560
CCOC(=O)[C@]12CCCC=C1N(C(=O)[C@@H](C2)CC(=O)N3CCN(CC3)C(=O)C4=CC=CO4)CCC5=CCCCC5	feasible	125306562
CCOC(=O)[C@]12CCCC=C1N(C(=O)[C@@H](C2)CC(=O)N3CCSCC3)CCC4=CCCCC4	feasible	125306563
CCCCNC(=O)C[C@@H]1C[C@]2(CCCC=C2N(C1=O)CCC3=CCCCC3)C(=O)OCC	feasible	125306564
CCOC(=O)[C@]12CCCC=C1N(C(=O)[C@@H](C2)CC(=O)NCC3=CC=CC=C3)CCC4=CCCCC4	feasible	125306565
CCOC(=O)[C@]12CCCC=C1N(C(=O)[C@@H](C2)CC(=O)NCCCCC3=CC=CC=C3)CCC4=CCCCC4	feasible	125306566
CCOC(=O)[C@]12CCCC=C1N(C(=O)[C@@H](C2)CC(=O)NCCC3=CC=CC=C3OC)CCC4=CCCCC4	feasible	125306567
CCOC(=O)[C@]12CCCC=C1N(C(=O)[C@@H](C2)CC(=O)NCC34CC5CC(C3)CC(C5)C4)CCC6=CCCCC6	feasible	125306568
CCOC(=O)[C@]12CCCC=C1N(C(=O)[C@@H](C2)CC(=O)NCCCN3CCCC3=O)CCC4=CCCCC4	feasible	125306569
CCOC(=O)[C@]12CCCC=C1N(C(=O)[C@@H](C2)CC(=O)NCC3=CC=C(O3)C)CCC4=CCCCC4	feasible	125306570
CCCCOCCCNC(=O)C[C@@H]1C[C@]2(CCCC=C2N(C1=O)CCC3=CCCCC3)C(=O)OCC	feasible	125306571
CCOC(=O)[C@]12CCCC=C1N(C(=O)[C@@H](C2)CC(=O)N3CCCCC3)CCC4=CCCCC4	feasible	125306572
C1CCN(C1)C2=C(C=C(C=C2)S(=O)(=O)N3CCOCC3)NC(=O)CC4=C(C=CC=C4Cl)F	feasible	85198541
CCOC(=O)[C@]12CCCC=C1N(C(=O)[C@@H](C2)CC(=O)N3CCN(CC3)C(=O)OCC)CCC4=CCCCC4	feasible	125306574
CCOC(=O)[C@]12CCCC=C1N(C(=O)[C@@H](C2)CC(=O)N3CCCC3)CCC4=CCCCC4	feasible	125306575
CCOC(=O)[C@]12CCCC=C1N(C(=O)[C@@H](C2)CC(=O)N3CCSCC3)CCC4=CC(=C(C=C4)OC)OC	feasible	125306576
CC1=CC(=C(C=C1)C(=O)OCC(=O)NC2CCS(=O)(=O)C2)C	feasible	85198545
CCOC(=O)[C@]12CCCC=C1N(C(=O)[C@@H](C2)CC(=O)NCC3=CC=CC=C3)CCC4=CC(=C(C=C4)OC)OC	feasible	125306578
CCOC(=O)[C@]12CCCC=C1N(C(=O)[C@@H](C2)CC(=O)NCCCCC3=CC=CC=C3)CCC4=CC(=C(C=C4)OC)OC	feasible	125306579
CCOC(=O)[C@]12CCCC=C1N(C(=O)[C@@H](C2)CC(=O)NCCC3=CC=CC=C3OC)CCC4=CC(=C(C=C4)OC)OC	feasible	125306580
CCOC(=O)[C@]12CCCC=C1N(C(=O)[C@@H](C2)CC(=O)NCC34CC5CC(C3)CC(C5)C4)CCC6=CC(=C(C=C6)OC)OC	feasible	125306581
CCOC(=O)[C@]12CCCC=C1N(C(=O)[C@@H](C2)CC(=O)NCCCN3CCCC3=O)CCC4=CC(=C(C=C4)OC)OC	feasible	125306582
CCCCN(C)C(=O)C1CCC(CC1)CNS(=O)(=O)C2=CC3=C(C=C2)N(C(C3)C)C(=O)C	feasible	160650873
CCCCOCCCNC(=O)C[C@@H]1C[C@]2(CCCC=C2N(C1=O)CCC3=CC(=C(C=C3)OC)OC)C(=O)OCC	feasible	125306584
CCOC(=O)[C@]12CCCC=C1N(C(=O)[C@@H](C2)CC(=O)N3CCCCC3)CCC4=CC(=C(C=C4)OC)OC	feasible	125306585
COC1=CC(=CC(=C1OC)OC)NC(=O)COC2=CC=C(C=C2)N3C=NN=N3	feasible	85198554
CCOC(=O)[C@]12CCCC=C1N(C(=O)[C@@H](C2)CC(=O)N3CCN(CC3)C(=O)OCC)CCC4=CC(=C(C=C4)OC)OC	feasible	125306587
CCOC(=O)[C@]12CCCC=C1N(C(=O)[C@@H](C2)CC(=O)N3CCCC3)CCC4=CC(=C(C=C4)OC)OC	feasible	125306588
CC1CCC(CC1)NC(=O)C2CCC(CC2)CNS(=O)(=O)C3=CC4=C(C=C3)N(C(C4)C)C(=O)C	feasible	160650874
COC1=C(C=C(C=C1)CCN2C3=CCCCC[C@@]3(C[C@H](C2=O)CC(=O)NCC4CCCCC4)C(=O)OC)OC	feasible	125306590
COCCCNC(=O)C[C@@H]1C[C@]2(CCCCC=C2N(C1=O)CCC3=CC(=C(C=C3)OC)OC)C(=O)OC	feasible	125306591
CC(C)CCNC(=O)C[C@@H]1C[C@]2(CCCCC=C2N(C1=O)CCC3=CC(=C(C=C3)OC)OC)C(=O)OC	feasible	125306592
CCOC1=CC=C(C=C1)N(CC(=O)NC2=CC=C(C=C2)OC)S(=O)(=O)C	feasible	87337936
COC1=C(C=C(C=C1)CCN2C3=CCCCC[C@@]3(C[C@H](C2=O)CC(=O)NCC4=CC=CC5=CC=CC=C54)C(=O)OC)OC	feasible	125306594
COC1=C(C=C(C=C1)CCN2C3=CCCCC[C@@]3(C[C@H](C2=O)CC(=O)NCC4=CC(=C(C=C4)OC)OC)C(=O)OC)OC	feasible	125306595
COC1=C(C=C(C=C1)CCN2C3=CCCCC[C@@]3(C[C@H](C2=O)CC(=O)NCC4=CC(=CC=C4)C(F)(F)F)C(=O)OC)OC	feasible	125306596
C1CCN(C1)S(=O)(=O)C2=CC=C(C=C2)C(=O)OCC(=O)NCCC3=CC=C(C=C3)F	feasible	85198565
CC1=NC2=CC=CC=C2C(=C1)C(=O)OCC(=O)NCC3=CC=CC=C3	feasible	85198566
C1CCCC2(CC1)C(=O)N(C(=O)N2)CC(=O)NCC3=CC=C(C=C3)Cl	feasible	85198567
COC1=C(C=C(C=C1)CCN2C3=CCCCC[C@@]3(C[C@H](C2=O)CC(=O)N4CCSCC4)C(=O)OC)OC	feasible	125306600
CCCCNC(=O)C[C@@H]1C[C@]2(CCCCC=C2N(C1=O)CCC3=CC(=C(C=C3)OC)OC)C(=O)OC	feasible	125306601
COC1=C(C=C(C=C1)CCN2C3=CCCCC[C@@]3(C[C@H](C2=O)CC(=O)NCC4=CC=CC=C4)C(=O)OC)OC	feasible	125306602
COC1=C(C=C(C=C1)CCN2C3=CCCCC[C@@]3(C[C@H](C2=O)CC(=O)NCCCCC4=CC=CC=C4)C(=O)OC)OC	feasible	125306603
CC1=C(C(=NO1)C)COC2=C(C=C(C=C2)C(=O)NCC3=CC=CS3)OC	feasible	85198572
COC1=C(C=C(C=C1)CCN2C3=CCCCC[C@@]3(C[C@H](C2=O)CC(=O)NCC45CC6CC(C4)CC(C6)C5)C(=O)OC)OC	feasible	125306605
COC1=C(C=C(C=C1)CCN2C3=CCCCC[C@@]3(C[C@H](C2=O)CC(=O)NCCCN4CCCC4=O)C(=O)OC)OC	feasible	125306606
CC1=CC=C(O1)CNC(=O)C[C@@H]2C[C@]3(CCCCC=C3N(C2=O)CCC4=CC(=C(C=C4)OC)OC)C(=O)OC	feasible	125306607
CCCCOCCCNC(=O)C[C@@H]1C[C@]2(CCCCC=C2N(C1=O)CCC3=CC(=C(C=C3)OC)OC)C(=O)OC	feasible	125306608
COC1=C(C=C(C=C1)CCN2C3=CCCCC[C@@]3(C[C@H](C2=O)CC(=O)N4CCCCC4)C(=O)OC)OC	feasible	125306609
COC1=C(C=C(C=C1)CCN2C3=CCCCC[C@@]3(C[C@H](C2=O)CC(=O)N4CCN(CC4)C(=O)C5CC5)C(=O)OC)OC	feasible	125306610
CCOC(=O)N1CCN(CC1)C(=O)C[C@@H]2C[C@]3(CCCCC=C3N(C2=O)CCC4=CC(=C(C=C4)OC)OC)C(=O)OC	feasible	125306611
C1COC2=CC=CC=C2C13C(=O)N(C(=O)N3)CC(=O)NCCC4=CC=C(C=C4)F	feasible	85198580
CCCCCCCCN1C2=CCC(C[C@@]2(C[C@H](C1=O)CC(=O)NCC#C)C(=O)OC)(C)C	feasible	125306613
CCCCCCCCN1C2=CCC(C[C@@]2(C[C@H](C1=O)CC(=O)NCC3CCCCC3)C(=O)OC)(C)C	feasible	125306614
CCCCCCCCN1C2=CCC(C[C@@]2(C[C@H](C1=O)CC(=O)NCCCOC)C(=O)OC)(C)C	feasible	125306615
CCCCCCCCN1C2=CCC(C[C@@]2(C[C@H](C1=O)CC(=O)NCCC(C)C)C(=O)OC)(C)C	feasible	125306616
CCCCCCCCN1C2=CCC(C[C@@]2(C[C@H](C1=O)CC(=O)NCC3=CC=CS3)C(=O)OC)(C)C	feasible	125306617
CCCCCCCCN1C2=CCC(C[C@@]2(C[C@H](C1=O)CC(=O)NCC3=CC=CC4=CC=CC=C43)C(=O)OC)(C)C	feasible	125306618
CCCCCCCCN1C2=CCC(C[C@@]2(C[C@H](C1=O)CC(=O)NCC3=CC(=C(C=C3)OC)OC)C(=O)OC)(C)C	feasible	125306619
CCCCCCCCN1C2=CCC(C[C@@]2(C[C@H](C1=O)CC(=O)NCC3=CC(=CC=C3)C(F)(F)F)C(=O)OC)(C)C	feasible	125306620
CCCCCCCCN1C2=CCC(C[C@@]2(C[C@H](C1=O)CC(=O)N3CCC(CC3)C4=CC=CC=C4)C(=O)OC)(C)C	feasible	125306622
CCCCCCCCN1C2=CCC(C[C@@]2(C[C@H](C1=O)CC(=O)N3CCN(CC3)C(=O)C4=CC=CO4)C(=O)OC)(C)C	feasible	125306623
CN(C1CCS(=O)(=O)C1)C(=O)COC(=O)C2=CC(=C(C=C2)Cl)S(=O)(=O)N3CCCCCC3	feasible	85198592
CCC1=CC=C(C=C1)C(=O)NC2=C(C=CC(=C2)S(=O)(=O)N3CCOCC3)N4CCOCC4	feasible	85198593
CCCCCCCCN1C2=CCC(C[C@@]2(C[C@H](C1=O)CC(=O)NCC3=CC=CC=C3)C(=O)OC)(C)C	feasible	125306626
CCCCCCCCN1C2=CCC(C[C@@]2(C[C@H](C1=O)CC(=O)NCCCCC3=CC=CC=C3)C(=O)OC)(C)C	feasible	125306627
C1=CC=C(C=C1)C2(C(=O)N(C(=O)N2)CC(=O)NCC3=CC=C(C=C3)F)C4=CC=CC=C4	feasible	85198596
CCCCCCCCN1C2=CCC(C[C@@]2(C[C@H](C1=O)CC(=O)NCC34CC5CC(C3)CC(C5)C4)C(=O)OC)(C)C	feasible	125306629
CC1=CC=C(S1)C(=O)NCC(=O)OCC(=O)NC2=C(C=CC(=C2)S(=O)(=O)N3CCOCC3)Cl	feasible	85198598
CCCCCCCCN1C2=CCC(C[C@@]2(C[C@H](C1=O)CC(=O)NCC3=CC=C(O3)C)C(=O)OC)(C)C	feasible	125306631
CCCCCCCCN1C2=CCC(C[C@@]2(C[C@H](C1=O)CC(=O)NCCCOCCCC)C(=O)OC)(C)C	feasible	125306632
CCCCCCCCN1C2=CCC(C[C@@]2(C[C@H](C1=O)CC(=O)N3CCCCC3)C(=O)OC)(C)C	feasible	125306633
CCCCCCCCN1C2=CCC(C[C@@]2(C[C@H](C1=O)CC(=O)N3CCN(CC3)C(=O)C4CC4)C(=O)OC)(C)C	feasible	125306634
CCCCCCCCN1C2=CCC(C[C@@]2(C[C@H](C1=O)CC(=O)N3CCN(CC3)C(=O)OCC)C(=O)OC)(C)C	feasible	125306635
CCCCCCCCN1C2=CCC(C[C@@]2(C[C@H](C1=O)CC(=O)N3CCCC3)C(=O)OC)(C)C	feasible	125306636
CC1(CC=C2[C@](C1)(C[C@H](C(=O)N2CC3=CC=CC=C3)CC(=O)NCC#C)C(=O)OC)C	feasible	125306637
CC1(CC=C2[C@](C1)(C[C@H](C(=O)N2CC3=CC=CC=C3)CC(=O)NCC4CCCCC4)C(=O)OC)C	feasible	125306638
CC(C)CCNC(=O)C[C@@H]1C[C@]2(CC(CC=C2N(C1=O)CC3=CC=CC=C3)(C)C)C(=O)OC	feasible	125306640
CC1(CC=C2[C@](C1)(C[C@H](C(=O)N2CC3=CC=CC=C3)CC(=O)NCC4=CC=CS4)C(=O)OC)C	feasible	125306641
CC1(CC=C2[C@](C1)(C[C@H](C(=O)N2CC3=CC=CC=C3)CC(=O)NCC4=CC=CC5=CC=CC=C54)C(=O)OC)C	feasible	125306642
CC1(CC=C2[C@](C1)(C[C@H](C(=O)N2CC3=CC=CC=C3)CC(=O)NCC4=CC(=CC=C4)C(F)(F)F)C(=O)OC)C	feasible	125306644
CCOC1=CC=CC=C1NC2=NN=C(S2)SCC(=O)NC3CC3	feasible	85198613
CC1(CC=C2[C@](C1)(C[C@H](C(=O)N2CC3=CC=CC=C3)CC(=O)N4CCC(CC4)C5=CC=CC=C5)C(=O)OC)C	feasible	125306646
CC1(CC=C2[C@](C1)(C[C@H](C(=O)N2CC3=CC=CC=C3)CC(=O)N4CCN(CC4)C(=O)C5=CC=CO5)C(=O)OC)C	feasible	125306647
CC1(CC=C2[C@](C1)(C[C@H](C(=O)N2CC3=CC=CC=C3)CC(=O)N4CCSCC4)C(=O)OC)C	feasible	125306648
CCCCNC(=O)C[C@@H]1C[C@]2(CC(CC=C2N(C1=O)CC3=CC=CC=C3)(C)C)C(=O)OC	feasible	125306649
CC1(CC=C2[C@](C1)(C[C@H](C(=O)N2CC3=CC=CC=C3)CC(=O)NCC4=CC=CC=C4)C(=O)OC)C	feasible	125306650
CC1(CC=C2[C@](C1)(C[C@H](C(=O)N2CC3=CC=CC=C3)CC(=O)NCCCCC4=CC=CC=C4)C(=O)OC)C	feasible	125306651
CC1(CC=C2[C@](C1)(C[C@H](C(=O)N2CC3=CC=CC=C3)CC(=O)NCCC4=CC=CC=C4OC)C(=O)OC)C	feasible	125306652
CC1(CC=C2[C@](C1)(C[C@H](C(=O)N2CC3=CC=CC=C3)CC(=O)NCC45CC6CC(C4)CC(C6)C5)C(=O)OC)C	feasible	125306653
CC1(CC=C2[C@](C1)(C[C@H](C(=O)N2CC3=CC=CC=C3)CC(=O)NCCCN4CCCC4=O)C(=O)OC)C	feasible	125306654
CCCCOCCCNC(=O)C[C@@H]1C[C@]2(CC(CC=C2N(C1=O)CC3=CC=CC=C3)(C)C)C(=O)OC	feasible	125306656
CC1(CC=C2[C@](C1)(C[C@H](C(=O)N2CC3=CC=CC=C3)CC(=O)N4CCCCC4)C(=O)OC)C	feasible	125306657
CCOC(=O)N1CCN(CC1)C(=O)C[C@@H]2C[C@]3(CC(CC=C3N(C2=O)CC4=CC=CC=C4)(C)C)C(=O)OC	feasible	125306659
CC1(CC=C2[C@](C1)(C[C@H](C(=O)N2CC3=CC=CC=C3)CC(=O)N4CCCC4)C(=O)OC)C	feasible	125306660
CC1(CC=C2[C@](C1)(C[C@H](C(=O)N2CC3=CC4=C(C=C3)OCO4)CC(=O)NCC5CCCCC5)C(=O)OC)C	feasible	125306661
CC1(CC=C2[C@](C1)(C[C@H](C(=O)N2CC3=CC4=C(C=C3)OCO4)CC(=O)NCCCOC)C(=O)OC)C	feasible	125306662
CCC1=CC(=CC=C1)NC(=O)CC2C(=O)N=C(S2)N3CCCC3	feasible	85198631
CC1(CC=C2[C@](C1)(C[C@H](C(=O)N2CC3=CC4=C(C=C3)OCO4)CC(=O)NCC5=CC=CS5)C(=O)OC)C	feasible	125306664
CC(=O)C1=C(C=CC(=C1)F)OCC(=O)NC2=CC3=C(C=C2)OCO3	feasible	85198633
CC1(CC=C2[C@](C1)(C[C@H](C(=O)N2CC3=CC4=C(C=C3)OCO4)CC(=O)NCC5=CC(=C(C=C5)OC)OC)C(=O)OC)C	feasible	125306666
CC1(CC=C2[C@](C1)(C[C@H](C(=O)N2CC3=CC4=C(C=C3)OCO4)CC(=O)NCC5=CC(=CC=C5)C(F)(F)F)C(=O)OC)C	feasible	125306667
CC1(CC=C2[C@](C1)(C[C@H](C(=O)N2CC3=CC4=C(C=C3)OCO4)CC(=O)N5CCOCC5)C(=O)OC)C	feasible	125306668
CC1(CC=C2[C@](C1)(C[C@H](C(=O)N2CC3=CC4=C(C=C3)OCO4)CC(=O)N5CCC(CC5)C6=CC=CC=C6)C(=O)OC)C	feasible	125306669
CC1(CC=C2[C@](C1)(C[C@H](C(=O)N2CC3=CC4=C(C=C3)OCO4)CC(=O)N5CCN(CC5)C(=O)C6=CC=CO6)C(=O)OC)C	feasible	125306670
CC1(CC=C2[C@](C1)(C[C@H](C(=O)N2CC3=CC4=C(C=C3)OCO4)CC(=O)N5CCSCC5)C(=O)OC)C	feasible	125306671
CCCCNC(=O)C[C@@H]1C[C@]2(CC(CC=C2N(C1=O)CC3=CC4=C(C=C3)OCO4)(C)C)C(=O)OC	feasible	125306672
CC1(CC=C2[C@](C1)(C[C@H](C(=O)N2CC3=CC4=C(C=C3)OCO4)CC(=O)NCC5=CC=CC=C5)C(=O)OC)C	feasible	125306673
CC(=O)C1=CC=C(C=C1)S(=O)(=O)NC2=CC=C(C=C2)S(=O)(=O)N3CCCCC3	feasible	85198642
CC1(CC=C2[C@](C1)(C[C@H](C(=O)N2CC3=CC4=C(C=C3)OCO4)CC(=O)NCCC5=CC=CC=C5OC)C(=O)OC)C	feasible	125306675
CC1(CC=C2[C@](C1)(C[C@H](C(=O)N2CC3=CC4=C(C=C3)OCO4)CC(=O)NCC56CC7CC(C5)CC(C7)C6)C(=O)OC)C	feasible	125306676
CC1(CC=C2[C@](C1)(C[C@H](C(=O)N2CC3=CC4=C(C=C3)OCO4)CC(=O)NCCCN5CCCC5=O)C(=O)OC)C	feasible	125306677
CC1=CC=C(O1)CNC(=O)C[C@@H]2C[C@]3(CC(CC=C3N(C2=O)CC4=CC5=C(C=C4)OCO5)(C)C)C(=O)OC	feasible	125306678
CCCCOCCCNC(=O)C[C@@H]1C[C@]2(CC(CC=C2N(C1=O)CC3=CC4=C(C=C3)OCO4)(C)C)C(=O)OC	feasible	125306679
CC1(CC=C2[C@](C1)(C[C@H](C(=O)N2CC3=CC4=C(C=C3)OCO4)CC(=O)N5CCCCC5)C(=O)OC)C	feasible	125306680
CC1(CC=C2[C@](C1)(C[C@H](C(=O)N2CC3=CC4=C(C=C3)OCO4)CC(=O)N5CCN(CC5)C(=O)C6CC6)C(=O)OC)C	feasible	125306681
CCOC(=O)N1CCN(CC1)C(=O)C[C@@H]2C[C@]3(CC(CC=C3N(C2=O)CC4=CC5=C(C=C4)OCO5)(C)C)C(=O)OC	feasible	125306682
CC1(CC=C2[C@](C1)(C[C@H](C(=O)N2CC3=CC4=C(C=C3)OCO4)CC(=O)N5CCCC5)C(=O)OC)C	feasible	125306683
CC1(CC=C2[C@](C1)(C[C@H](C(=O)N2CC3=CC=CO3)CC(=O)NCC#C)C(=O)OC)C	feasible	125306684
CC1(CC=C2[C@](C1)(C[C@H](C(=O)N2CC3=CC=CO3)CC(=O)NCC4CCCCC4)C(=O)OC)C	feasible	125306685
CC1(CC=C2[C@](C1)(C[C@H](C(=O)N2CC3=CC=CO3)CC(=O)NCCCOC)C(=O)OC)C	feasible	125306686
CC(C)CCNC(=O)C[C@@H]1C[C@]2(CC(CC=C2N(C1=O)CC3=CC=CO3)(C)C)C(=O)OC	feasible	125306687
CC1(CC=C2[C@](C1)(C[C@H](C(=O)N2CC3=CC=CO3)CC(=O)NCC4=CC=CS4)C(=O)OC)C	feasible	125306688
CC1(CC=C2[C@](C1)(C[C@H](C(=O)N2CC3=CC=CO3)CC(=O)NCC4=CC=CC5=CC=CC=C54)C(=O)OC)C	feasible	125306689
CC1(CC=C2[C@](C1)(C[C@H](C(=O)N2CC3=CC=CO3)CC(=O)NCC4=CC(=C(C=C4)OC)OC)C(=O)OC)C	feasible	125306690
CC1(CC=C2[C@](C1)(C[C@H](C(=O)N2CC3=CC=CO3)CC(=O)NCC4=CC(=CC=C4)C(F)(F)F)C(=O)OC)C	feasible	125306691
CC1(CC=C2[C@](C1)(C[C@H](C(=O)N2CC3=CC=CO3)CC(=O)N4CCOCC4)C(=O)OC)C	feasible	125306692
CCC1=CC(=CC=C1)NC(=O)C2CCN(CC2)C3=C4C(=C(SC4=NC=N3)C)C	feasible	85198661
CC1(CC=C2[C@](C1)(C[C@H](C(=O)N2CC3=CC=CO3)CC(=O)N4CCN(CC4)C(=O)C5=CC=CO5)C(=O)OC)C	feasible	125306694
CC1(CC=C2[C@](C1)(C[C@H](C(=O)N2CC3=CC=CO3)CC(=O)N4CCSCC4)C(=O)OC)C	feasible	125306695
CCN(C1=CC=CC=C1)S(=O)(=O)C2=CC(=C(C=C2)Cl)NC(=O)CNC(C)C3=CC=CC=C3	feasible	85198664
CN1CCN(CC1)C2CN(S(=O)(=O)C2)CC3=CN(N=N3)CC4=CC=CC=C4	feasible	124755510
CCCN(CCC)CCNC(=O)CN1C(=O)COC2=C1C=C(C=C2)S(=O)(=O)N3CCOCC3	feasible	144090335
CC1=C(C=C(C=C1)S(=O)(=O)N2CCOCC2)C(=O)N3CCN(CC3)C4=CC=C(C=C4)C(=O)C	feasible	85198673
COC1=CC=CC=C1/C=C/C(=O)OCC(=O)NCC2=CC3=C(C=C2)OCO3	feasible	85198674
CC(=O)C1=CC=C(C=C1)N2CCN(CC2)C(=O)C3=CC(=C(C=C3)OC)S(=O)(=O)N4CCCC4	feasible	85198675
COC1=CC(=C(C=C1)OC)N2C(=O)C3=CC=CC=C3N=C2SCC(=O)NCC4CCCO4	feasible	85198685
C1=CC=C(C=C1)CCNC(=O)CCS(=O)(=O)C2=CC=C(C=C2)Br	feasible	49669480
CC1=CC(=NO1)NC(=O)CCC(=O)N(CC(=O)NCC2CCCO2)C3=CC(=C(C=C3)F)Cl	feasible	49727217
CC1=CC(=C(N1CC2CCCO2)C)C(=O)CSC3=NN=NN3C4=CC=CC=C4	feasible	3714023
COC1=C(C=C(C=C1)C(=O)NNC(=O)C2=CC=CS2)S(=O)(=O)N3CCOCC3	feasible	85198704
CC1=CC=C(C=C1)S(=O)(=O)NCC(=O)N(CC2=CC=C(C=C2)Cl)CC(=O)NCC3CCCO3	feasible	144092136
COC1=C(C=C(C=C1)C(=O)OCC(=O)NCCC2=CC=C(C=C2)F)S(=O)(=O)N3CCOCC3	feasible	85198707
C1C(=O)NC2=CC=CC=C2N1C(=O)COC(=O)C3=CC=C(C=C3)C(F)(F)F	feasible	85198710
C1COCCN1S(=O)(=O)C2=C(C=CC(=C2)C(=O)OCC(=O)NCCC3=CC=C(C=C3)F)F	feasible	85198711
CC1(CC=C2[C@](C1)(C[C@H](C(=O)N2CC3=CC=CO3)CC(=O)NCC4=CC=CC=C4)C(=O)OC)C	feasible	125306745
CC1(CC=C2[C@](C1)(C[C@H](C(=O)N2CC3=CC=CO3)CC(=O)NCCCCC4=CC=CC=C4)C(=O)OC)C	feasible	125306746
CC1(CC=C2[C@](C1)(C[C@H](C(=O)N2CC3=CC=CO3)CC(=O)NCCC4=CC=CC=C4OC)C(=O)OC)C	feasible	125306747
CC1(CC=C2[C@](C1)(C[C@H](C(=O)N2CC3=CC=CO3)CC(=O)NCC45CC6CC(C4)CC(C6)C5)C(=O)OC)C	feasible	125306748
CC1(CC=C2[C@](C1)(C[C@H](C(=O)N2CC3=CC=CO3)CC(=O)NCCCN4CCCC4=O)C(=O)OC)C	feasible	125306749
CC1(C(=O)NC2=CC=CC=C2N1C(=O)COC(=O)C3=CC(=CC(=C3)Cl)Cl)C	feasible	85198718
CCCCOCCCNC(=O)C[C@@H]1C[C@]2(CC(CC=C2N(C1=O)CC3=CC=CO3)(C)C)C(=O)OC	feasible	125306751
CC1(CC=C2[C@](C1)(C[C@H](C(=O)N2CC3=CC=CO3)CC(=O)N4CCCCC4)C(=O)OC)C	feasible	125306752
CC1(CC=C2[C@](C1)(C[C@H](C(=O)N2CC3=CC=CO3)CC(=O)N4CCN(CC4)C(=O)C5CC5)C(=O)OC)C	feasible	125306753
CCOC(=O)N1CCN(CC1)C(=O)C[C@@H]2C[C@]3(CC(CC=C3N(C2=O)CC4=CC=CO4)(C)C)C(=O)OC	feasible	125306754
CC1(CC=C2[C@](C1)(C[C@H](C(=O)N2CC3=CC=CO3)CC(=O)N4CCCC4)C(=O)OC)C	feasible	125306755
CC1(CC=C2[C@](C1)(C[C@H](C(=O)N2CC3=CC=CC4=CC=CC=C43)CC(=O)NCC#C)C(=O)OC)C	feasible	125306756
CC1(CC=C2[C@](C1)(C[C@H](C(=O)N2CC3=CC=CC4=CC=CC=C43)CC(=O)NCC5CCCCC5)C(=O)OC)C	feasible	125306757
CC(C)CCNC(=O)C[C@@H]1C[C@]2(CC(CC=C2N(C1=O)CC3=CC=CC4=CC=CC=C43)(C)C)C(=O)OC	feasible	125306759
CC1(CC=C2[C@](C1)(C[C@H](C(=O)N2CC3=CC=CC4=CC=CC=C43)CC(=O)NCC5=CC=CS5)C(=O)OC)C	feasible	125306760
CN=C(C1=CC=CC=C1)NC2=CC(=CC=C2)S(=O)(=O)N3CCOCC3	feasible	85198729
CC1(CC=C2[C@](C1)(C[C@H](C(=O)N2CC3=CC=CC4=CC=CC=C43)CC(=O)NCC5=CC(=C(C=C5)OC)OC)C(=O)OC)C	feasible	125306762
CC1(CC=C2[C@](C1)(C[C@H](C(=O)N2CC3=CC=CC4=CC=CC=C43)CC(=O)NCC5=CC(=CC=C5)C(F)(F)F)C(=O)OC)C	feasible	125306763
CC1(CC=C2[C@](C1)(C[C@H](C(=O)N2CC3=CC=CC4=CC=CC=C43)CC(=O)N5CCOCC5)C(=O)OC)C	feasible	125306764
CC1(CC=C2[C@](C1)(C[C@H](C(=O)N2CC3=CC=CC4=CC=CC=C43)CC(=O)N5CCC(CC5)C6=CC=CC=C6)C(=O)OC)C	feasible	125306765
CC1(CC=C2[C@](C1)(C[C@H](C(=O)N2CC3=CC=CC4=CC=CC=C43)CC(=O)N5CCN(CC5)C(=O)C6=CC=CO6)C(=O)OC)C	feasible	125306766
COC1=CC=C(C=C1)CNC(=O)CN(C2=CC=CC=C2OC)S(=O)(=O)C3=CC=CS3	feasible	85198735
CCCCNC(=O)C[C@@H]1C[C@]2(CC(CC=C2N(C1=O)CC3=CC=CC4=CC=CC=C43)(C)C)C(=O)OC	feasible	125306768
C1CCC(C1)NC(=O)NC(=O)COC(=O)C2=CC(=CC=C2)C(F)(F)F	feasible	85198737
CC1=CC=CC=C1C2=NC(=C(O2)NCCCN3CCOCC3)S(=O)(=O)C4=CC=CC=C4	feasible	85198738
C1CCCC(CC1)NC(=O)COC(=O)C2=CC=CC=C2Cl	feasible	85198742
COC1=CC(=C(C=C1)Br)C(=O)OCC(=O)NC(=O)NC2CCCC2	feasible	85198743
C1COC(N1C(=O)C2=CC=C(C=C2)Cl)CNC(=O)C(=O)NCC3=CC=CC=C3	feasible	24816623
CCOC(=O)C1=C(NC(=C1C)C(=O)OCC(=O)NCC2=CC=CC=C2)C	feasible	85198750
C1=CC=C(C=C1)CNC(=O)NC(=O)COC(=O)/C=C/C2=CC(=CC=C2)F	feasible	85198751
CC(=O)C1=CC(=CC=C1)N(C(C2=C(C(=CC=C2)OC)OC)C(=O)NC3CCCC3)C(=O)C4=CC=CO4	feasible	144092144
C1CCN(CC1)S(=O)(=O)C2=CC=C(C=C2)NC(=O)CN3CCCC3	feasible	49725542
CC1=C(C=C(C=C1)S(=O)(=O)N2CCCCC2)NC(=O)CSC3=NN=C(N3N)C4CC4	feasible	85198756
C/C=C(\C)/C(=O)N[C@@H](C1=CC=CC=C1)[C@H](C(=O)O[C@H]2C[C@]3([C@H](C4[C@@]([C@H](C[C@@H]5[C@]4(CO5)OC(=O)C)O)(C(=O)[C@@H](C(=C2C)C3(C)C)O)C)OC(=O)C6=CC=CC=C6)O)O	feasible	49720305
CCOC1=CC=C(C=C1)C(=O)NCC(C2=CC=CS2)N3CCOCC3	feasible	85198761
CC1=CC=C(C=C1)C(C(=O)NCCOC)N(C2=CC=C(C=C2)F)C(=O)CCC(=O)NC3=CC=CC=N3	feasible	144092146
COC1=C(C=C(C=C1)NC(=O)CC2C(=O)N=C(S2)N3CCCC3)Cl	feasible	85198767
CC1=CC=C(C=C1)S(=O)(=O)N2[C@H](CO[C@H]2CC(=O)OC)CC3=CC=CC=C3	feasible	125306802
CCOC(=O)C[C@H]1N([C@H](CO1)CC2=CC=CC=C2)S(=O)(=O)C3=CC=C(C=C3)C	feasible	125306803
CC1=CC=C(C=C1)S(=O)(=O)N2[C@H](CO[C@H]2CC(=O)C)CC3=CC=CC=C3	feasible	125306805
C1=CC=C(C=C1)NC(=O)COC(=O)C2=NC3=CC=CC=C3C=C2	feasible	85198774
CC1=C(C=C(C=C1)S(=O)(=O)N2CCCCC2)NC(=O)COC(=O)CC(C3=CC=CC=C3)NC(=O)C	feasible	85198776
CC1=CC=C(C=C1)S(=O)(=O)N2[C@H](CO[C@H]2CC(=O)C3=CC=CC=C3)CC4=CC=CC=C4	feasible	125306809
CC1=C(C=C(C=C1)S(=O)(=O)N2CCCCC2)NC(=O)CN3C(=O)C4=CC=CC=C4S3(=O)=O	feasible	85198778
COC1=CC=C(C=C1)CNC(=O)COC(=O)C2=CC=C(C=C2)S(=O)(=O)NCC3=CC=CO3	feasible	85198780
CCCCOC1=CC=C(C=C1)C(=O)OCC(=O)C2=C(N(C(=O)N(C2=O)C)C)N	feasible	85198781
CC1=CC=C(C=C1)S(=O)(=O)N2[C@H](CO[C@H]2CC(=O)C)CO	feasible	125306814
CCC1=NC(=NO1)CNC(=O)C2CCC(=O)N(C2)CC3=CC=CC=C3F	feasible	49720309
CC1=CC=C(C=C1)S(=O)(=O)N2[C@H](CO[C@H]2CC(=O)C3=CC=CC=C3)CO	feasible	125306817
CC(=O)N1CCN(CC1)CC(=O)NC2=CC(=C(C=C2)OC)S(=O)(=O)N3CCOCC3	feasible	85198788
C1COCCN1S(=O)(=O)C2=CC(=C(C=C2)F)C(=O)OCC(=O)NCCC3=CC=C(C=C3)F	feasible	85198789
CC(C(=O)NC1=CC=C(C=C1)S(=O)(=O)N2CCCC2)NCC3=CC(=CC=C3)OC	feasible	85198793
CCCCN1C(=C(C(=O)NC1=O)N(CCOC)C(=O)CSC2=NN=C(N2CC)C3=CC=CO3)N	feasible	85198799
CC1(C(=O)NC2=CC=CC=C2N1C(=O)COC(=O)C3=CC(=CC=C3)O)C	feasible	85198807
C1CC2(C3=CC=CC=C31)C(=O)N(C(=O)N2)CC(=O)NC4=C(C=CC=C4Cl)Cl	feasible	85198809
C1CN(CCN1C(C2=CC=CC=C2)C(=O)NC3=CC=C(C=C3)F)C(=O)C4=CC=CO4	feasible	125306843
C1CS(=O)(=O)C2=CC=CC=C2N(C1=O)CC(=O)NC3=CC=C(C=C3)Cl	feasible	49720682
CCOC(=O)[C@@H]1[C@H]2COC3=CC=CC=C3[C@@H]2N4[C@@]1(C(=O)N(C4=O)C5=CC=C(C=C5)C)C	feasible	49718265
CC1=C(C=C(C=C1)S(=O)(=O)N2CCOCC2)C(=O)OCC(=O)NCCC3=CC=C(C=C3)F	feasible	85198815
CC1=CC(=NO1)NC(=O)CCC(=O)N(CCOC)C(C2=CC=C(C=C2)C(C)C)C(=O)NC3CCCC3	feasible	144092155
CC1CCN(CC1)C2=NC3=C(N2CC4=CC=CC=C4Cl)C(=O)NC(=O)N3C	feasible	56436607
C1CN(CCN1C(C2=CC=NC=C2)C(=O)NC3=CC=C(C=C3)F)C(=O)C4=CC=CO4	feasible	125306863
CN1C(=NN=C1SCC(=O)NC2=CC3=C(C=C2)OCO3)C(F)(F)F	feasible	85198835
C1CN(CCN1C(C2=CC(=CC=C2)F)C(=O)NC3=CC=C(C=C3)F)C(=O)C4=CC=CO4	feasible	125306869
CC1(CCN1C(=O)CCC2=CC=CC=C2)C(=O)NS(=O)(=O)C3=CC=C(C=C3)Cl	feasible	164175863
CC(=O)C1=CC=C(C=C1)S(=O)(=O)NC2=CC3=C(C=C2)OCO3	feasible	85198842
C1CCC2(CC1)C(=O)N(C(=O)N2)CC(=O)NCCC3=CC=CC=C3	feasible	85198844
CCOC1=C(C=CC=N1)C(=O)OCC(=O)NCCCC2=CC=CC=C2	feasible	85198849
CC1=C(C(=O)NC(=O)N1)S(=O)(=O)N(CC(=O)NCCC2=CC=C(C=C2)Cl)C3=CC=C(C=C3)OC	feasible	144090341
CCS(=O)(=O)NC1=CC=CC(=C1)C2=NN(C(C2)C3=CC=CS3)S(=O)(=O)C	feasible	49676630
COCCNC(=O)C(C1=CC=C(C=C1)F)N(CC2=CC=CC=C2)C(=O)CCC(=O)NC3=CC=CC=N3	feasible	144092161
CC1=C(C=C(C=C1)NC(=O)CC2=CC=CC=C2)S(=O)(=O)N3CCOCC3	feasible	85198856
C1=CC=C2C(=C1)C(=O)N(S2(=O)=O)CC(=O)NCCC3=CC=C(C=C3)F	feasible	85198858
CC1=C(C=C(C=C1)NC(=O)COC(=O)CC2=CC=CC=C2)S(=O)(=O)N3CCOCC3	feasible	85198859
C1COC2=C(O1)C=CC(=C2)C(=O)OCC(=O)NC3=CC=CC=C3C#N	feasible	3714050
CC(C)OC1=CC=C(C=C1)CNC(=O)CN2C=CC3=C2C=CC(=C3)S(=O)(=O)N4CCCC4	feasible	160650925
CCOC1=CC(=C(C=C1N2CCOCC2)OCC)NC(=O)CN3C=NN=N3	feasible	85198866
CCC(C)(C)NC(=O)C(C1=CC=C(C=C1)OC)N(C(=O)CCC(=O)NC2=NOC(=C2)C)C(C)(C)C	feasible	49728323
C1CCCC2(CC1)C(=O)N(C(=O)N2)CC(=O)NCC3=CC=CC=C3Cl	feasible	85198872
CC1=CC=C(C=C1)N2CC(CC2=O)C(=O)NC3=NN=C(S3)C(C)C	feasible	87337988
CC(=O)NC1=CC=C(C=C1)NC(=O)C2=C(C=CC(=C2)S(=O)(=O)N3CCC4=CC=CC=C43)OC	feasible	85198878
CC1=C(C=C(C=C1)N(C(C2=CN=CC=C2)C(=O)NC3CCCCC3)C(=O)CNC(=O)C4=CC=CO4)F	feasible	144092165
CC(C)CNS(=O)(=O)C1=CC=C(C=C1)CCC(=O)N2CCN(CC2)C3=CC=CC=C3OC	feasible	26668805
CN(CC1=CC=CC=C1)CC(=O)NC2=CC(=CC=C2)S(=O)(=O)N3CCCC3	feasible	85198886
CCOC1=CC=CC=C1CNC(=O)CCCN2C=CC3=C2C=CC(=C3)S(=O)(=O)N4CCCC4	feasible	160650930
CC(C)C1=CC=C(C=C1)N(C(C2=CN=CC=C2)C(=O)NC3CCCC3)C(=O)CNC(=O)C4=CC=CO4	feasible	144092168
C[C@H]1CN(C(=O)C2=C(C=CC(=C2)NC(=O)NC3=CC=C(C=C3)OC)O[C@@H]1CN(C)C(=O)NC4=CC=C(C=C4)C(F)(F)F)[C@H](C)CO	feasible	85201879
C1COC2=C(O1)C=CC(=C2)NC(=O)COC(=O)C3=CC=C(O3)Br	feasible	85198902
C1COCCN1S(=O)(=O)C2=CC=C(C=C2)CCC(=O)NC3=CC=CC=C3F	feasible	85198909
CC1=CC(=CC=C1)NC(=O)C2=CC(=C(C=C2)N3C=NC=N3)[N+](=O)[O-]	feasible	56317622
CCOC1=C(C=C(C=C1)CCNC(=O)COC(=O)C2=CC=CNC2=O)OCC	feasible	85198920
CCOC1=CC=C(C=C1)N(C(C2=CN=CC=C2)C(=O)NC3CCCC3)C(=O)CNC(=O)C4=CC=CO4	feasible	144092172
CC1=CC=C(C=C1)S(=O)(=O)N2C(CC=C(C2C3=CC(=CC=C3)Cl)C(=O)O)C4=CC(=C(C=C4)Cl)Cl	feasible	125306959
CC1=CC=CC=C1S(=O)(=O)N2C(CC=C(C2C3=CC(=CC=C3)Br)C(=O)O)C4=CC(=C(C=C4)Cl)Cl	feasible	125306960
CCC(C(=O)NCCC1=CC=CC=C1OC)N2C(=O)C3=NN(C(=C3C(=N2)C)C)C4=CC=CC=C4	feasible	160650936
CC1=CC=C(C=C1)S(=O)(=O)N2C(CC=C(C2C3=CC(=CC=C3)Cl)C(=O)O)C4=CC(=CC=C4)Cl	feasible	125306962
CC1=CC=C(C=C1)S(=O)(=O)N2C(CC=C(C2C3=CC=C(C=C3)Cl)C(=O)O)C4=CC(=C(C=C4)Cl)Cl	feasible	125306963
C1C=C(C(N(C1C2=CC(=C(C=C2)Cl)Cl)S(=O)(=O)C3=CC=C(C=C3)F)C4=CC(=CC=C4)F)C(=O)O	feasible	125306964
CCCNC(=O)CSC1=NC(=O)C2=CNNC2=N1	feasible	24816654
CCOC1=C2CN(C(CC2N(C(C1)C3=CC=CC=C3)S(=O)(=O)C4=CC=C(C=C4)C)C5=CC=C(C=C5)C)S(=O)(=O)C6=CC=C(C=C6)C	feasible	125306970
CC(C)N1C2=C(C=N1)C(=CC(=N2)C3CC3)C(=O)NCCOC4=CC=CC=C4F	feasible	85198939
CCOC1=CC=C(C=C1)N(CC(=O)NC2=CC=C(C=C2)OC)S(=O)(=O)C3=C(NC(=O)NC3=O)C	feasible	144090344
CC1=CC=C(C=C1)S(=O)(=O)N2C3CC(N(CC3C(=O)CC2C4=CC=CC=C4)S(=O)(=O)C5=CC=C(C=C5)Cl)C6=CC=CC=C6	feasible	125306977
CCC1=CC=C(C=C1)C2CC3C(CN2S(=O)(=O)C4=CC=C(C=C4)C)C(=O)CC(N3S(=O)(=O)C5=CC=C(C=C5)C)C6=CC=C(C=C6)CC	feasible	125306978
CN(CC(=O)NC1=CC(=CC=C1)F)CC(=O)NC2=CC=CC3=CC=CC=C32	feasible	85198948
CC1=CC=C(C=C1)S(=O)(=O)N2CC3C(CC2C4=CC=CC=C4)N([C@@H](CC3=O)C5=CC=CC=C5)S(=O)(=O)C6=CC=CC=C6Cl	feasible	125306981
CC1=CC=C(C=C1)S(=O)(=O)N2CC3C(CC2C4=CC=CC=C4)N([C@@H](CC3=O)C5=CC=CC=C5)S(=O)(=O)C6=CC(=CC=C6)Cl	feasible	125306982
CC1=CC=C(C=C1)S(=O)(=O)N2CC3C(CC2C4=CC=CC=C4)N([C@@H](CC3=O)C5=CC=CC=C5Cl)S(=O)(=O)C6=CC=C(C=C6)C	feasible	125306983
CC1=CC=C(C=C1)S(=O)(=O)N2[C@@H](CC(=O)C3C2CC(N(C3)S(=O)(=O)C4=CC(=CC=C4)Cl)C5=CC=CC=C5)C6=CC=CC=C6	feasible	125306985
COC1=C(C=C(C=C1)CCNC(=O)COC(=O)/C=C/C2=CC3=C(C=C2)OCO3)OC	feasible	85198959
COC1=C(C=C(C=C1)NC(=O)/C=C/C2=CC(=C(C=C2)OC(F)F)OC)S(=O)(=O)N3CCOCC3	feasible	85198960
CC1=CC=C(C=C1)S(=O)(=O)NC2=CC=CC=C2NS(=O)(=O)C3=CC=C(C=C3)C	feasible	125306994
C1COCCN1S(=O)(=O)C2=CC=C(C=C2)CCC(=O)OCC(=O)C3=CC=C(C=C3)Br	feasible	85198967
COC1=CC=CC=C1CNC(=O)COC(=O)C2=CC=C(C=C2)S(=O)(=O)N3CCCCC3	feasible	85198971
COC1=CC(=CC(=C1OC)OC)/C=C/C(=O)OCC(=O)NCCCC2=CC=CC=C2	feasible	85198972
COC1=CC=CC=C1CNC(=O)COC(=O)/C=C/C2=CC3=C(C=C2)OCO3	feasible	85198976
CC(C1=CC=CC=C1)NC(=O)COC(=O)C2=CC=C(C=C2)S(=O)(=O)N3CCOCC3	feasible	85198979
CCC(C(=O)NCC1=CC=CO1)N(C2=CC=CC=C2F)C(=O)CNS(=O)(=O)C3=CC=C(C=C3)F	feasible	144092182
COC1=CC=CC(=C1OC)/C=C/C(=O)OCC(=O)N2CCCC2	feasible	85198982
CC[C@H]1C(=CCC(N1S(=O)(=O)C2=CC=C(C=C2)C)C3=CC=CC=C3)C(=O)OCC	feasible	125307016
CC1=CC=CC=C1S(=O)(=O)N2[C@@H](CC=C([C@@H]2C3=CC(=CC=C3)Cl)C(=O)O)C4=CC=C(C=C4)Cl	feasible	125307017
CCOC(=O)C1=CC[C@H](N([C@H]1C2=CC(=CC=C2)Cl)S(=O)(=O)C3=CC=C(C=C3)F)C4=CC(=CC=C4)Br	feasible	125307018
CCOC(=O)C1=CC[C@H](N([C@H]1C2=CC(=CC=C2)Cl)S(=O)(=O)C3=CC=CC=C3C)C4=CC=C(C=C4)Cl	feasible	125307019
CC1=CC=C(C=C1)[C@H]2C(=CCN2S(=O)(=O)C3=CC=C(C=C3)C)C(=O)O	feasible	125307020
CC1=CC=C(C=C1)N2C(=C3C(=NN(C(=O)C3=N2)CCCC(=O)NCC4=CC=CC=C4OC)C)C	feasible	160650946
C1OC2=C(O1)C=C(C=C2)CNC(=O)COC(=O)C3=C(C=C(C=C3)F)F	feasible	85198991
COC(=O)C1=CN(C(=C(C1C2=CC=CC=C2)C#N)N)C3=CC=C(C=C3)F	feasible	125305451
CCOC1=CC=C(C=C1)C2=NN3C(=NN=C3S2)C4=CC=C(C=C4)OC	feasible	861728
CC1CCCCN1C(=O)COC(=O)C2=C(C=CC(=C2)[N+](=O)[O-])N3CCOCC3	feasible	56317640
CC(=O)NC1=C(C=C(C=C1)S(=O)(=O)N2CCN(CC2)C(=O)C3CC3)OC	feasible	85199028
CN(C)C1=NC=C(S1)CN2CCC(CC2)N3C(=CC=N3)NC(=O)C4=CC=CC=C4OC	feasible	49720350
CN(C)S(=O)(=O)C1=CC(=C(C=C1)N2CCCC2)C(=O)NC3=NC=CS3	feasible	85199032
CN1[C@H]2C[C@H](N(C[C@H]2CO1)C(=O)CCC3=CC=CC=C3)C4=CC=C(C=C4)N5CCCCC5	feasible	121285663
CC1CCN(CC1)C(=O)C2CCN(CC2)C3=NN=C(C4=C(N(N=C43)C5=CC=C(C=C5)OC)C)C	feasible	160650958
CC1CC2=C(N1C(=O)C)C=CC(=C2)S(=O)(=O)N3CCCC(C3)C(=O)NCC4=CC=C(C=C4)OC	feasible	136947932
C1CCCC(CC1)NC(=O)C2CCC(=O)N(C2)CC3=CC=CC=C3F	feasible	49720357
CCO[C@H]1[C@@H]([C@H](C=C(O1)C(=O)NCC2=CC=CC=C2)C(C)(C)C)CCCO	feasible	26725145
C1CC1NC(=O)COC(=O)COC2=CC=C(C=C2)C#N	feasible	85199078
C1CC1NC(=O)COC(=O)COC2=C(C=C(C=C2)Cl)Cl	feasible	85199079
C1CCN(C1)C2=C(C=C(C=C2)S(=O)(=O)N3CCOCC3)NC(=O)C4=CC=C(C=C4)C#N	feasible	85199083
COC1=CC(=C(C=C1)C2=CN3C(=CN=C3C(=C2)NC=O)C4=CC(=CC=C4)C(F)(F)F)OC	feasible	164177517
CCOC1=CC=C(C=C1)CNC(=O)C2CCCN(C2)C3=NN=C(C4=C(N(N=C43)C5=CC=CC=C5)C)C	feasible	160650962
CCOC(=O)CNC(=O)N(C)[C@H]1C[C@H]2C3=C(CCN2C(=O)[C@H]1[C@H](C)O)C4=CC=CC=C4N3	feasible	121285672
CN1C=CC=C1CN2CCC[C@]3(C2=O)[C@@H]4[C@H]([C@H](N3)C5=CC=C(C=C5)C(F)(F)F)C(=O)N(C4=O)CC6=CC=CC=C6	feasible	99360292
C1CCC(CC1)NC(=O)COC(=O)C2=C(N=CC=C2)Cl	feasible	85199093
CC1=NC=C(N=C1)C(=O)OCC(=O)NC2=CC=CC3=CC=CC=C32	feasible	85199094
C1CCC(CC1)C(=O)NC2=NN=C(S2)SCC(=O)NCC3=CC=CO3	feasible	24816681
C[C@@H]([C@@H]1CN2CCC3=C([C@@H]2C[C@@H]1N(C)C(=O)C4=CC=C(C=C4)OC)NC5=CC=CC=C35)O	feasible	121285674
CC(C)C1=CC(=NO1)C(=O)NCCC2=CC(=C(C=C2)OC)OC	feasible	87343973
CN1CCN(CC1)S(=O)(=O)C2=CC=C(C=C2)NC(=O)C3=CC=C(O3)Br	feasible	87338028
C1CCN(CC1)S(=O)(=O)C2=CC(=C(C=C2)Cl)NC(=O)CN3C(=O)C4(CCCC4)NC3=O	feasible	85199114
CN(CC1=CC=C(C=C1)F)S(=O)(=O)C2=NN=C(S2)NC(=O)C3=CC(=C(C=C3)OC)OC	feasible	160650967
C1CCCC(CC1)NC(=O)COC(=O)CC2=CC=C(C=C2)[N+](=O)[O-]	feasible	85199116
CCC1(C(=O)N(C(=O)N1)CC(=O)NC2=CC=C(C=C2)N3CCOCC3)C4=CC=CC=C4	feasible	85199117
COC1=CC(=C(C=C1)OC)NC(=O)CN2C3=CC=CC4=C3C(=CC=C4)S2(=O)=O	feasible	85199119
CC1=CC=C(C=C1)NC(=O)NC2=CC3=C(C=C2)OC[C@@H]4[C@H](CC[C@H](O4)CC(=O)OC)N(C3=O)C	feasible	144099079
CCS(=O)(=O)N1CCC(CC1)C(=O)NCCCN2CCCC2	feasible	4244521
C1=CC=C(C(=C1)NC2=NN=C(S2)SCC(=O)NCC3=CC=CO3)F	feasible	3714094
C1CCC(=NCC1)NS(=O)(=O)C2=CC=CC(=C2)NC(=O)COC(=O)/C=C/C3=CC=C(C=C3)Cl	feasible	85199127
CC1=C(C=C(C=C1)C(=O)N2CCCCCC2)S(=O)(=O)NC3=CC=CC=C3OC	feasible	85199128
CC1=C(C(=O)N(N1C)C2=CC=CC=C2)NC(=O)C(C)OC(=O)C3=CC=CC=C3O	feasible	85199129
CCOC1=CC=CC=C1NC(=O)CN2CCN(CC2)C(=O)C3CCCO3	feasible	49816712
COC1=CC=CC(=C1)/C=C/C(=O)OCC(=O)NC2=CC(=CC=C2)S(=O)(=O)NC3=NCCCCC3	feasible	85199133
CCCN(C1=C(N(C(=O)NC1=O)CC2=CC=CC=C2)N)C(=O)CCC3=CC=C(C=C3)OC	feasible	85199134
CCC1=NN=C(S1)NC(=O)CCC(=O)N2CCN(CC2)CC3=CC=CC=C3	feasible	87345719
C1CC2CC1CC2CC(=O)OCC(=O)NC3=CC=CC=C3Cl	feasible	85199137
CC1=C(C=C(C=C1)S(=O)(=O)N2CCCCC2)NC(=O)CC3=CC=CS3	feasible	85199139
CC1=C(C=C(C=C1)NC(=O)COC(=O)C2=C(N=CC=C2)Cl)S(=O)(=O)N3CCOCC3	feasible	85199140
C1CCCC2(CCC1)C(=O)N(C(=O)N2)CC(=O)NCC3=CC=CC=C3	feasible	85199142
CCCC1=CC(=O)N=C(N1)SCC(=O)NC2=CC(=C(C=C2)OC)S(=O)(=O)N3CCCCC3	feasible	85199143
C1CCN(CC1)C(=O)CN2C(=O)C3(CCOC4=CC=CC=C43)NC2=O	feasible	85199144
CC1(C(=O)N(C(=O)N1)CC(=O)NC2=CC=C(C=C2)N3CCOCC3)C4=CC=CC=C4	feasible	85199146
CC1=CC=CC(=C1O)C(=O)OCC(=O)NC2=C(N(N(C2=O)C3=CC=CC=C3)C)C	feasible	85199147
C1CCN(CC1)S(=O)(=O)C2=CC(=C(C=C2)N3CCOCC3)C(=O)O	feasible	85199149
CCOC(=O)C1=C(SC(=C1C)C(=O)N(C)C)NC(=O)COC(=O)C2=CC=CC=N2	feasible	56317661
CCCC1(C(=O)N(C(=O)N1)CC(=O)NC2=CC=C(C=C2)N3CCOCC3)C4=CC=CC=C4	feasible	85199154
COC1=CC(=CC(=C1OC)OC)CN2CCN(CC2)C(=O)CC3=CC=CC=C3	feasible	144092211
CC1=CC=CC(=C1)C(=O)NCC(=O)OCC(=O)NC2CCCCC2	feasible	85268221
CCC1=CC2=C(S1)N=C(N(C2=O)CC=C)SCC(=O)N3CCOCC3	feasible	85199159
C1CCN(C1)CC(=O)NC2=CC=C(C=C2)OC3=CC=C(C=C3)NC(=O)CN4CCCC4	feasible	87338036
CC1=C(C=C(C=C1)C(=O)N2CCCCCC2)S(=O)(=O)NC3=CC=C(C=C3)OC	feasible	85199163
COC1=CC=CC=C1NS(=O)(=O)C2=CC=CC(=C2)C(=O)N3CCCC3	feasible	85199164
CC(C)(C)CC(=O)O/N=C(/C1=CC=CC=N1)\N	feasible	17432970
C1CCC(C1)C(=O)N(CCO)C2=C(N(C(=O)NC2=O)CC3=CC=CC=C3)N	feasible	85199167
C1CC(=NC1)NS(=O)(=O)C2=CC=CC(=C2)NC(=O)C3=CC=C(C=C3)C#N	feasible	85199168
C1CCC(CC1)C(=O)N(CCCO)C2=C(N(C(=O)NC2=O)CC3=CC=CC=C3)N	feasible	85199171
C1CC(=NC1)NS(=O)(=O)C2=CC=CC(=C2)NC(=O)C3=CC=C(C=C3)F	feasible	85199172
COC1=C(C=C(C=C1)CN2C(=O)C3=C(C2=O)N=CC=C3)S(=O)(=O)NCC4=CC(=CC=C4)OC	feasible	160650977
CC1=CC(=NN1C2=CC=C(C=C2)C(=O)OCC(=O)NC3=CC=CC=C3F)C	feasible	85199178
CC1=C(C=C(C=C1)NC(=O)COC(=O)C2=NN3C(=CC(=NC3=N2)C)C)F	feasible	85199181
CC1=CC=CC=C1C(=O)OCC(=O)NC2=CC(=CC=C2)S(=O)(=O)NC3=NCCC3	feasible	85199184
CCOC1=C(C=C(C=C1)S(=O)(=O)N2CCCCC2)NC(=O)C3=C(N=CC=C3)OCC	feasible	85199185
CCN(C1=C(N(C(=O)NC1=O)CC2=CC=CC=C2)N)C(=O)CN3CCC(CC3)C(=O)OC	feasible	85199190
COC(=O)C1=CC(=CC(=C1)NC(=O)COC(=O)C2COC3=CC=CC=C3O2)C(=O)OC	feasible	85199196
CC1=CC2=C(C=C1)N=C(N=C2C)NC3=NCN(CN3)CCN4CCOCC4	feasible	87338042
C1CC(OC1)CNC(=O)CSC2=NN=C(N2N)C3=CC=CO3	feasible	85199199
CC1=C(C=C(C=C1)C(=O)OCC(=O)NC2=CC=CC=C2C(=O)OC)NC(=O)C3=CC=CO3	feasible	3714107
C1C(=O)NC2=CC=CC=C2N1C(=O)COC(=O)CCC3=CC=CC=C3O	feasible	85199205
CCCCN(C)CCCNC(=O)CN1C(=O)CSC2=C1C=C(C=C2)S(=O)(=O)N3CCOCC3	feasible	87342860
COC1=CC=C(C=C1)C(CCN2CCOCC2)C3=C(C=C(C4=C3OC(=O)C=C4C5=CC=CC=C5)OC)OC	feasible	87334131
C1CC1NC(=O)COC(=O)/C=C/C2=CC(=C(C=C2)Cl)Cl	feasible	85199208
C1CCCN(CC1)S(=O)(=O)C2=CC=C(C=C2)NS(=O)(=O)C3=CC=CS3	feasible	87338044
CC1=C(C=C(C=C1)OCC(=O)OCC(=O)NC2=CC3=C(C=C2)OCO3)C	feasible	85199210
CN1C(=NN=N1)SCC(=O)NC2=CC(=CC=C2)S(=O)(=O)N3CCCCC3	feasible	85199211
COC1=C(C=C(C=C1)CC(=O)NC2=NC=CS2)S(=O)(=O)N3CCOCC3	feasible	85199213
COC1=C(C=C(C=C1)C(=O)OCC(=O)NC2CCCCCCC2)OC	feasible	85199214
COC1=C(C=C(C=C1)NC(=O)COC(=O)C2=CC=C(C=C2)S(=O)(=O)N3CCCCC3)OC	feasible	85199219
CC1=CC=CC=C1OCC(=O)OCC(=O)NC2=CC3=C(C=C2)OCO3	feasible	85199221
CCCC(=O)NC(C1=CC=CC=C1)C2=C(C=CC3=CC=CC=C32)O	feasible	47198003
COC1=CC=C(C=C1)C(=O)NCC(=O)NC2=CC(=CC=C2)S(=O)(=O)N3CCCC3	feasible	85199226
CCCN1C2=C(N=C1SCC(=O)NC3=CC=CC=C3C(=O)OCC)N(C(=O)N(C2=O)C)C	feasible	26668095
C1CC(=NC1)NS(=O)(=O)C2=CC=CC(=C2)NC(=O)C3=CC=CC=C3	feasible	85199228
C1=CSC(=C1)C(=O)OCC(=O)NC2=NC=C(C=C2)Cl	feasible	85199229
C1=CC=C(C=C1)C(=O)C2=CC=C(C=C2)NC3=NC(=CS3)C(CC4=CC=C(C=C4)F)N	feasible	164175876
CC1=CC(=NO1)NC(=O)CSC2=NN=C(N2N)C3=CC=CO3	feasible	85199231
CN(CCC1CCOCC1)C(=O)CC2C(=O)NCCN2CC3=C(C(=CC=C3)OC)OC	feasible	49718562
COC1=CC=CC=C1/C=C/C(=O)OCC(=O)NC2=CC3=C(C=C2)OCO3	feasible	85199235
CC1=CSC(=N1)SCC(=O)NC2=C(C=C(C=C2)OC)[N+](=O)[O-]	feasible	85199238
CN1C(=O)C2=CC=CC=C2C(=N1)C(=O)OCC(=O)C3=CC=CC=C3	feasible	85199246
C1=COC(=C1)C2=CC(=NC(=N2)SCCC(=O)NCC3=CC=CS3)C(F)(F)F	feasible	85273459
C1COCCN1C2=C(C=C(C=C2)C(F)(F)F)NC(=O)C3=CC=NC=C3	feasible	85199251
CC1=NC2=CC=CC=C2C(=C1)C(=O)NC3=CC(=CC=C3)S(=O)(=O)N4CCOCC4	feasible	85199257
COC1=CC=C(C=C1)N(CC(=O)NC2CCCCC2)S(=O)(=O)C3=CC=CS3	feasible	85199259
C1COCCN1CCCN2C(=O)C3=CC=CC=C3N=C2SCC(=O)NC4=CC(=C(C=C4)F)Cl	feasible	85199260
C1CCCC2(CC1)C(=O)N(C(=O)N2)CC(=O)NCC3=CC=CC=C3	feasible	85199263
COC1=CC=CC=C1NS(=O)(=O)C2=CC=C(C=C2)C(=O)NCC3=CC=CO3	feasible	85199265
COCC(=O)NC1=CC(=C(C=C1)N2CCOCC2)S(=O)(=O)NC3=CC=C(C=C3)OC	feasible	85199266
CCOC1=CC(=CC(=C1OCC)OCC)C(=O)OCC(=O)NC2=CC(=CC=C2)S(=O)(=O)NC3=NCCCCC3	feasible	85199267
C1CCC2(C1)C(=O)N(C(=O)N2)CC(=O)NCC3=CC=CC=C3	feasible	85199268
CC1(CC(C2=C(C1)N(N=C2)C3=CC=C(C=C3)OC)NC(=O)C4=CC=NN4C)C	feasible	49720390
CC1=C(C=C(C=C1)S(=O)(=O)NCCC(=O)NC2CCCCCC2)C	feasible	85199270
CN(C1CCCCC1)C(=O)CN2C(=O)C3(CCCC4=CC=CC=C43)NC2=O	feasible	85199271
C1CCN(C1)C(=O)C2=CC=C(C=C2)S(=O)(=O)NC3=CC=CC=C3Cl	feasible	85199281
CC1=CC=C(C=C1)N(C)S(=O)(=O)C2=CC=CC(=C2)C(=O)N3CCN(CC3)CC4=CC=CC=C4	feasible	85199284
CC1=CC=CC=C1N2C3=C(C=N2)C(CC(C3)(C)C)NC(=O)CN4CCCC4=O	feasible	49720393
C1CC(=NC1)NS(=O)(=O)C2=CC=CC(=C2)NC(=O)C3=CC=CC=C3F	feasible	85199292
C1CN(CCN1C2=CC=CC=C2)C(=O)C3=CC=CC=C3C(=O)N4CCN(CC4)C5=CC=CC=C5	feasible	87338058
C1COCCN1C2=CC=C(C=C2)NC(=O)C3=CC(=CC=C3)S(=O)(=O)N4CCOCC4	feasible	85199295
C1CC(=NC1)NS(=O)(=O)C2=CC=CC(=C2)NC(=O)COC(=O)C3=CC(=CC=C3)Cl	feasible	85199296
COCCCN(C1=C(N(C(=O)NC1=O)CC2=CC=CC=C2)N)C(=O)C3CCCCC3	feasible	85199299
C[C@@H]1[C@]2(C[C@@H](C(=O)N(C2=C[C@@H](O1)C3CCCC3)CCC4=CCCCC4)CC(=O)N5CCOCC5)C(=O)OC	feasible	144099085
CCOCCCNC(=O)C1CCN(CC1)S(=O)(=O)N2CC(CC(C2)C)C	feasible	4251126
CCN(C1=C(N(C(=O)NC1=O)CC2=CC=CC=C2)N)C(=O)CN3CCCC(C3)C	feasible	85199306
CCN1C2=CC=CC=C2C(=C(C1=O)C(=O)NC3=CC=CC=C3C)O	feasible	14724174
COC1=CC=CC=C1C(=O)NCCC(=O)NC2CCCCCC2	feasible	85199324
C1[C@@H](N(CC12CC(=NO2)C3=CC(=CC=C3)NC(=O)COC4=CC=C(C=C4)Cl)C(=O)C5=CC=C(C=C5)Cl)C(=O)N	feasible	26660079
CCOC(=O)C1=C(C(=C(N1)C)C(=O)O)C	feasible	16952400
C[C@@H]1[C@]2(C[C@@H](C(=O)N(C2=C[C@@H](O1)C3CCCC3)CCC4=CCCCC4)CC(=O)NCC5=CC=CC=C5)C(=O)OC	feasible	144099086
COC1=C(C=C(C=C1)NCC(=O)NC2=CC(=CC=C2)S(=O)(=O)N3CCCC3)Cl	feasible	85199332
CC1=C(C=C(C=C1)S(=O)(=O)N2CCOCC2)C(=O)NC3=CC=C(C=C3)N4CCCCC4	feasible	85199333
CC1=CC(=CC=C1)OCCC(=O)NC2=CC(=C(C=C2)C)S(=O)(=O)N3CCOCC3	feasible	85199336
COC1=CC=C(C=C1)C2CC(=NN2C(=O)COC(=O)C3=CC(=CC=C3)N)C4=CC=CC=C4	feasible	85199339
CC1=C(C=C(C=C1)S(=O)(=O)N2CCCCC2)NC(=O)C3=CC=CC=C3Cl	feasible	85199342
C1CCN(C1)S(=O)(=O)C2=CC=CC(=C2)NS(=O)(=O)C3=CC=C(C=C3)Cl	feasible	85199349
CC1=CC(=CC(=C1)N(C(C2=CN=CC=C2)C(=O)NC3CCCCC3)C(=O)C4=CSN=N4)C	feasible	144092244
COC1=CC(=C(C=C1)NC(=O)CNC2=C(C=CC(=C2)S(=O)(=O)N3CCOCC3)N4CCOCC4)OC	feasible	85199357
CCOC1=C(C=C(C=C1)NC(=O)CC2=CC=C(C=C2)S(=O)(=O)N3CCCCC3)OCC	feasible	85199358
CC1CCCC(C1C)NC(=O)COC(=O)CC2=CC=C(C=C2)Cl	feasible	85199366
C1CCC(CC1)NC(=O)C2CCC(=O)N(C2)CC3=CC(=CC=C3)C(F)(F)F	feasible	49720407
CC1=C(ON=C1C)NS(=O)(=O)C2=CC=C(C=C2)NC(=O)/C=C/C3=CC=CC=C3	feasible	85199375
CC1=CC(=O)N=C(N1)SCC(=O)N2CCCC2	feasible	85199376
C1COCCN1C2=C(C=C(C=C2)S(=O)(=O)N3CCOCC3)N	feasible	85199379
C1=COC(=C1)/C=C(\C(=O)NCCCO)/NC(=O)C2=CC=C(O2)Br	feasible	22413742
COC1=CC=C(C=C1)S(=O)(=O)NC2=C(C=CC(=C2)S(=O)(=O)N3CCOCC3)OC	feasible	85199382
COC1=CC=C(C=C1)CC(=O)NCC2=CC=CS2	feasible	3714137
CC(=O)C1=CC=C(C=C1)NC(=O)CSC2=NC3=CC=CC=C3C(=O)N2CCCN4CCOCC4	feasible	85199384
C1CC(OC1)CNC(=O)CSC2=NC3=CC=CC=C3C(=O)N2CC4=CC=C(C=C4)F	feasible	85199391
CC(=O)C1=CC(=CC=C1)NC(=O)CSC2=NC3=CC=CC=C3C(=O)N2CCCN4CCOCC4	feasible	85199392
CCCCN1C(=C(C(=O)NC1=O)N(CC(C)C)C(=O)C2=CC(=C(C=C2)C)S(=O)(=O)N3CCCCC3)N	feasible	56319856
CC1=CC(=C(N1CC2CCCO2)C)C(=O)COC(=O)C3=CC(=CC=C3)NS(=O)(=O)C	feasible	85199395
C1CC1C(=O)NC2=CC(=CC=C2)S(=O)(=O)N3CCOCC3	feasible	85199396
C1CCC(C1)NC(=O)CSC2=NN=C(S2)NC3=CC=CC=C3	feasible	85199397
COC1=CC(=C(C=C1)C=NNC2=C(C=C(C=C2)S(=O)(=O)NC3=CC=CC=C3C(=O)O)[N+](=O)[O-])OC	feasible	85199398
CC1C(=O)NC2=C(S1)C=CC(=C2)S(=O)(=O)N3CCC(CC3)C(=O)NCCC4=CC=CC=C4	feasible	160651015
C1CN(C2=CC=CC=C21)S(=O)(=O)C3=CC=CC(=C3)C(=O)NNC(=O)C4=CC=CC=C4F	feasible	85199404
CCC(C(=O)OCC)N1C=NC2=C(C1=O)N=NN2C3=CC=CC=C3	feasible	49676722
C1=CC=C(C=C1)SCC(=O)NC2=CC=C(C=C2)S(=O)(=O)N	feasible	24816733
CC(C)(C)C1=CC=C(C=C1)NC(=O)CSC2=NNC(=O)N2C3CC3	feasible	85199409
C1COCCN1S(=O)(=O)C2=CC=CC(=C2)NC(=O)C3=CN=C(C=C3)Cl	feasible	85199410
C1CCC(CC1)C(=O)NCC(=O)OCC(=O)C2=CC(=CC=C2)Cl	feasible	85199411
COC1=CC=CC(=C1)NC(=S)NCC2=CC=CS2	feasible	22416263
CC(C)C1=CC=C(C=C1)N(CC(=O)NCC2CCCO2)C(=O)CN3N=C(N=N3)C4=CC=CS4	feasible	144092254
CCN1CCN(CC1)C(=O)C2CCN(CC2)S(=O)(=O)C3=CC4=C(C=C3)SC(C(=O)N4)C	feasible	160651017
C[C@@H]1[C@]2(C[C@@H](C(=O)N(C2=C[C@@H](O1)C3CCCC3)CC4=CC=CC5=CC=CC=C54)CC(=O)NCCC(C)C)C(=O)OC	feasible	144099089
C=CCNC(=O)COC(=O)C1=C(C=CC(=C1)S(=O)(=O)N2CCOCC2)N3CCCCC3	feasible	16952416
CC1=CC=C(C=C1)S(=O)(=O)NCC(=O)OCC(=O)NCC2=CC=CO2	feasible	85199430
C1CCN(CC1)CC(=O)NC2=C(C=CS2)C#N	feasible	16952417
CN1C=C(C2=CC=CC=C21)/C=C(/C(=O)N3CCOCC3)\NC(=O)C4=CC(=C(C(=C4)OC)OC)OC	feasible	49731675
CC1CCN(CC1)C(=O)COC(=O)C2=C(ON=C2C3=CC=CC=C3Cl)C	feasible	85199443
C=CCNC(=O)COC(=O)CCC(=O)C1=CC=CS1	feasible	26658334
C1COCCN1CCCN2C(=O)C3=CC=CC=C3N=C2SCC(=O)NCCC4=CC=CC=C4	feasible	85199445
CC1=C(C=C(C=C1)S(=O)(=O)N2CCOCC2)C(=O)NC3=NCCS3	feasible	85199448
C[C@@H]1[C@]2(C[C@@H](C(=O)N(C2=C[C@@H](O1)C3CCCC3)CC4=CC=CC5=CC=CC=C54)CC(=O)N6CCOCC6)C(=O)OC	feasible	144099090
C1COCCN1C2=CC=C(C=C2)NC(=O)CSC3=NN=C(O3)CC4=CC=CC=C4	feasible	85199457
COC1=CC(=CC(=C1OC)OC)C(=O)OCC(=O)NC2=CC=C(C=C2)S(=O)(=O)NC3=NCCCCC3	feasible	85199458
CC1=CC(=CC=C1)NC(=O)CSC2=NC3=CC=CC=C3C(=O)N2CC4CCCO4	feasible	85199462
COC1=CC=CC=C1NS(=O)(=O)C2=C(C=CC(=C2)NC(=O)C3=CN=C(C=C3)Cl)N4CCCC4	feasible	85199466
CC1=CC=CC=C1NS(=O)(=O)C2=CC=C(C=C2)OCC(=O)NCC3=CN=CC=C3	feasible	17433021
CC1C(=O)N(C2=C(N1)N=CN=C2N3CCOCC3)CC4=CC=C(C=C4)C	feasible	51085157
CC(=O)NC1=CC=C(C=C1)S(=O)(=O)NCCC(=O)NC2=CC(=C(C=C2)OC)Cl	feasible	49677059
CC1=C(C(=CC=C1)NC(=O)COC(=O)C2=CN=C(C=N2)C)C	feasible	85199484
CC1=C(C(=O)N(N1C)C2=CC=CC=C2)NC(=O)C3=CC(=CC=C3)NC(=O)COC4=CC(=CC=C4)Br	feasible	85199485
CC1=CC(=O)OC2=C1C=CC(=C2)OCC(=O)N3CCCC3	feasible	85199489
C1COCCN1S(=O)(=O)C2=CC=C(S2)CC(=O)OCC(=O)NC3=CC4=C(C=C3)OCO4	feasible	16952427
CC1=CC=C(C=C1)C2=NC3=CC=CC=C3C(=C2)C(=O)N4CCN(CC4)C5=CC=C(C=C5)O	feasible	85199493
CCN(CC)S(=O)(=O)C1=CC(=C(C=C1)N2CCOCC2)NC(=O)C3=C(N=CC=C3)OCC	feasible	85199495
CC1=C(ON=C1C)NS(=O)(=O)C2=CC=C(C=C2)NC(=O)C3=CC(=CC=C3)S(=O)(=O)NC4=CC=CC=C4F	feasible	85199498
C1=COC(=C1)CNC(=O)COC(=O)C2=CC(=CC(=C2)Cl)Cl	feasible	85199500
COC1=CC=CC=C1NC(=O)[C@@H]2CCCN2S(=O)(=O)C3=CC=C(C=C3)Cl	feasible	85199502
COC(=O)C1=CC=CC=C1NC(=O)CN2CCC(CC2)N3C4=C(C=C(C=C4)C(F)(F)F)N=N3	feasible	144092269
C1CC(C2=CC=CC=C2C1)NC(=O)COC(=O)C3=CC=CO3	feasible	85199506
C1CN(CC2=CC=CC=C21)C(=O)COC(=O)C3=CC=C(C=C3)O	feasible	85199511
CCC1=NOC(=C1)CNC(=O)C2CCC(=O)N(C2)CC3=CC=C(C=C3)Cl	feasible	49720431
C1=CC=C(C=C1)C[C@@H](C(=O)OCC(=O)NC2=CC=CC=C2)NC(=O)C3=CC=CO3	feasible	85199518
CC(C)(C)C1=CC=C(C=C1)C(=O)N/C(=C\C2=CC=CS2)/C(=O)N3CCOCC3	feasible	85199519
COC1=CC(=CC(=C1OC)OC)C(=O)NCC2CCCO2	feasible	14724209
CCOC(=O)C1CCCN(C1)C(=O)COC2=CC=C(C=C2)S(=O)(=O)N3CCOCC3	feasible	85199531
COC1=CC=CC=C1NC(=S)NC2CCCCC2	feasible	22416267
CC1=C(C=C(C=C1)S(=O)(=O)N2CCCCC2)C(=O)NC3=NOC(=C3)C	feasible	85199533
C1CC(OC1)CNC(=O)COC(=O)C2=CC=CC=C2C(=O)C3=CC=C(C=C3)Cl	feasible	24833977
CC1=C(C=C(C=C1)NC(=O)C2=CC(=CC=C2)S(=O)(=O)N3CCN(CC3)C)F	feasible	49676745
CCOC(=O)NC(=O)CSC1=NC=C(C=C1)S(=O)(=O)N2CCCCC2	feasible	85199546
CCNC(=O)NC(=O)CSC1=NC=C(C=C1)S(=O)(=O)N2CCOCC2	feasible	85199554
C1COC(N1S(=O)(=O)C2=CC3=C(C=C2)OCCO3)CNC(=O)C(=O)NCC4=CC=C(C=C4)F	feasible	24816754
COC1=C(C=C(C=C1)CCC(=O)OCC(=O)NCC2=CC(=C(C=C2)OC)OC)OC	feasible	85199559
C1COCCN1C2=CC(=C(C=C2)NC(=O)C3=CC=C(C=C3)F)N4CCOCC4	feasible	85199567
COC1=CC=C(C=C1)CCN2CC(CCC2=O)C(=O)N3CCSCC3	feasible	49816951
CCOC1=CC=C(C=C1)S(=O)(=O)N2CCN(CC2)C(=O)C3=CC(=C(C=C3)C)S(=O)(=O)N4CCOCC4	feasible	85199570
CC1=CC(=NC(=N1)C)NS(=O)(=O)C2=CC=C(C=C2)NC(=O)COC3=CC=C(C=C3)C#N	feasible	85199578
COC1=C(C=C(C=C1)CCNS(=O)(=O)C2=CC3=C(CCCC3)C=C2)OC	feasible	85199581
CN(CC1=CC(=C(C=C1)OC)F)CC(=O)NC2=CC(=CC=C2)S(=O)(=O)N3CCCC3	feasible	85199585
CC1=CC=C(C=C1)S(=O)(=O)N2CCOC2CNC(=O)C(=O)NCCC3=CC=CC=C3	feasible	24816763
CCN(CC)S(=O)(=O)C1=CC(=C(C=C1)N2CCOCC2)NC(=O)C3=CC4=C(C(=C3)Cl)OCO4	feasible	85199589
CCOC(=O)N1CCN(CC1)C(=O)CN(C2=C(C=CC(=C2)C(F)(F)F)Cl)S(=O)(=O)C	feasible	7974818
CN1C(=NN=C1SCC(=O)NC2=C(C=CC(=C2)S(=O)(=O)N3CCOCC3)OC)C4CC4	feasible	85199594
CC(=C)COC1=CC(=O)/C(=C/2\C(=CNN2)C3=CC=C(C=C3)OC)/C=C1	feasible	26658583
CC1=C(C=C(C=C1)S(=O)(=O)N2CCCC2)C(=O)N(C)CC3=C(C(=CC=C3)OC)OC	feasible	85199604
CN(C)C1=CC=C(C=C1)C(C(=O)NC2CCCCC2)N(CC3=CC=CO3)C(=O)C4=C(C(=NS4)C(=O)N)N	feasible	144092286
CCOC1=CC=C(C=C1)S(=O)(=O)NC2=CC=CC(=C2)C(=O)NCC(C3=CC=CO3)N(C)C	feasible	56317737
COC1=CC=C(C=C1)C(C(=O)NCC2=CC=CC=C2)N(C3=CC=CC=C3OC)C(=O)C4=C(C(=NS4)C(=O)N)N	feasible	144092287
CC1CCN(CC1)CCCNC(=O)CN2C(=O)CSC3=C2C=C(C=C3)S(=O)(=O)N4CCOCC4	feasible	160653474
C1CCN(C(C1)C(=O)NC2=CC=C(C=C2)Cl)S(=O)(=O)C3=CC=CC=C3	feasible	85199616
COC1=CC=CC=C1N2CCN(CC2)C(=O)C3=CC=C(O3)Br	feasible	85199622
CC1=CC=C(O1)C2=NN(N=N2)CC(=O)N(CCO)C(C3=CC(=C(C=C3)OC)OC)C(=O)NC4CCCC4	feasible	144092289
CC1=NC=C(N=C1)C(=O)OCC(=O)NCC2=CC=C(C=C2)Cl	feasible	85199625
C=CCSC1=NN=C(S1)NC(=O)C2CC(=O)N(C2)C3=CC4=C(C=C3)OCCO4	feasible	85199626
CCN(CC)CCCNC(=S)N(CC1=CC=CS1)CC2=CC3=CC4=C(C=C3NC2=O)OCCO4	feasible	144092290
CC1CCCC(C1C)NC(=O)COC(=O)CCOC2=CC=C(C=C2)C	feasible	85199631
CSC1=CC=CC=C1NC(=O)COC2=CC3=C(C=C2)OCO3	feasible	85199632
COC1=CC=CC(=C1)NC(=O)COC(=O)CC2CC3CCC2C3	feasible	85199634
COCCNC(=O)C(=O)NCC1N(CCO1)S(=O)(=O)C2=CC=CS2	feasible	24816771
CC1CN(CC(O1)C)S(=O)(=O)C2=CC=C(C=C2)C(=O)NC3=CC=C(C=C3)OC	feasible	85199636
CCCC1=CC(=O)N=C(N1)SCC(=O)N2CCCCCC2	feasible	85199637
CC(=O)NC1=CC=C(C=C1)N(C(C2=C(C=C(C=C2)OC)OC)C(=O)NCC3CCCO3)C(=O)CN4C5=CC=CC=C5N=N4	feasible	144092292
COC1=CC=CC=C1CN2CC(CCC2=O)C(=O)NCCC3=CC=CC=C3Cl	feasible	49720453
CC(C(=O)NC1=CC(=CC=C1)S(=O)(=O)N2CCOCC2)NC3=CC(=C(C=C3)OC)OC	feasible	85199652
COC1=CC=CC=C1CNC(=O)C2=CC=C(C=C2)NC(=O)CC3C(=O)N=C(S3)N4CCCC4	feasible	85199653
C1CCN(CC1)S(=O)(=O)C2=CC=CC(=C2)NC(=O)C3COC4=CC=CC=C4O3	feasible	85199655
CC1=CC(=CC=C1)N(C(C2=CC=C(O2)C)C(=O)NC3CCCC3)C(=O)C4=C(C(=NS4)C(=O)N)N	feasible	144092295
C1COCCN1C2=C(C=C(C=C2)Cl)NC(=O)C3=CC=NC=C3	feasible	85199660
CC1CCCCC12C(=O)N(C(=O)N2)CC(=O)N3CCN(CC3)C4=CC=CC=C4	feasible	85199664
C1=CC=C(C=C1)C2=C(NC(=N2)C(F)(F)F)C(=O)NCC3=CC=CC=C3Cl	feasible	121285768
C1CCN(CC1)S(=O)(=O)C2=CN=C(C=C2)SCC3=CC=C(C=C3)[N+](=O)[O-]	feasible	85199666
COC1=C(C=C(C=C1)C(=O)NC2=CC(=CC=C2)S(=O)(=O)NC3=NCCC3)OC	feasible	85199668
C1=CC=C(C=C1)C2=C(NC(=N2)C(F)(F)F)C(=O)NCCC3=CC=CC=C3F	feasible	121285769
CC1=CC(=NN1CCNC(=O)C2CCC(=O)N(C2)CCC3=CC(=CC=C3)F)C	feasible	49720458
C1CC2(C3=CC=CC=C31)C(=O)N(C(=O)N2)CC(=O)C4=CC=CS4	feasible	85199678
CCCC1=CC(=O)N=C(N1)SCC(=O)NC2CC2	feasible	85199679
C1OC2=C(O1)C=C(C=C2)CNC(=O)CSC3=NC(=CC(=N3)N)N	feasible	85199682
CC1=C(C=C(C=C1)NC(=O)COC(=O)C2=C(C(=CC=C2)C)[N+](=O)[O-])S(=O)(=O)N3CCCCC3	feasible	85199685
CC(=O)NC1=CC=C(C=C1)S(=O)(=O)NC2=CC=C(C=C2)N3CCCCC3	feasible	85199686
CCC(C)CNC(=O)C1=C(N=C(N1)C(F)(F)F)C2=CC=CC=C2	feasible	121285772
CCN(CC)C1=CC=C(C=C1)C(=O)OCC(=O)N2CCCC2	feasible	49677066
CCCCOC1=CC=C(C=C1)C(=O)OC2=C(C(=O)NC(=C2)C)[N+](=O)[O-]	feasible	49677399
C1CCC(=NCC1)NS(=O)(=O)C2=CC=CC(=C2)NC(=O)COC(=O)C3=CC=C(C=C3)C(F)(F)F	feasible	85199692
COC(=O)NC1=CC=C(C=C1)S(=O)(=O)N2CCCC(C2)C(=O)NCC3CCCO3	feasible	85199694
CCOC1=CC=C(C=C1)C(=O)NCC(=O)OCC(=O)N2CCCCC2	feasible	16952461
COC1=CC(=CC(=C1OC)OC)CNC2=NC=NC3=C2N=CN3[C@H]4CN(C[C@H](O4)CO)CC5=CC=CC6=CC=CC=C65	feasible	99456015
C1CCN(C1)S(=O)(=O)C2=CC=CC(=C2)C(=O)NN=CC3=CC=C(C=C3)F	feasible	85199700
CC1=CC=CC=C1N(C(C2=CC=C(C=C2)O)C(=O)NC3CCCC3)C(=O)CCCC(=O)NC4=CC=CC=N4	feasible	144092302
C1CCN(C1)S(=O)(=O)C2=CC(=C(C=C2)Cl)NC(=O)C3=CC=NC=C3	feasible	85199711
C1=CC=C(C=C1)C2=C(NC(=N2)C(F)(F)F)C(=O)NCC3=CC(=CC=C3)F	feasible	121285776
CCCN1C(=C(C(=O)NC1=O)N(CCOC)C(=O)CSC2=C(C=CC=C2Cl)Cl)N	feasible	85199714
CC(=O)C1=CC=CC(=C1)C2=CN=C3N2C=C(C=C3NC=O)C4=CC=C(C=C4)N(C)C	feasible	99456315
COC1=C(C=C(C=C1)NC(=O)COC(=O)CNC(=O)C2CCCCC2)OC	feasible	85199716
CC1=C(C=CC=C1Cl)NC(=O)COC2=CC=C(C=C2)S(=O)(=O)N3CCOCC3	feasible	136949441
C1=CC=C(C=C1)CCC(=O)NNC(=O)C2=CC=NC=C2	feasible	85199721
C1=CC=C(C=C1)C2=C(NC(=N2)C(F)(F)F)C(=O)NCC3=CC=C(C=C3)F	feasible	121285778
CC(=O)C1=CC=C(C=C1)NC(=O)COC(=O)CN2C=NC3=CC=CC=C32	feasible	85199726
CC1=C(C=C(C=C1)S(=O)(=O)N2CCCCC2)NC(=O)CSC3=NN=C(N3C)C4CC4	feasible	85199728
CC(C)N1CCC(CC1)OC2=C(C=CC(=C2)C(=O)N3CCCCCC3)OC	feasible	49720467
CC1=CC=C(C=C1)C(=O)N/C(=C/C2=CC=CS2)/C(=O)N3CCCCCC3	feasible	14743447
CC1=CC=C(C=C1)NS(=O)(=O)C2=CC=C(C=C2)OCC(=O)NCC3=CC=NC=C3	feasible	17433065
CC(C)C1=NN=C(S1)NC(=O)CCC(=O)N2CCN(CC2)CC3=CC=CC=C3	feasible	87345723
CC(C)C1=CC=C(C=C1)NC2CCCN(C2)C(=O)C3=CC=C(C=C3)C(=O)OC	feasible	49720468
CN(C1=CC=CC=C1OC)S(=O)(=O)C2=CC=C(C=C2)C(=O)NC3=CC=C(C=C3)C(=O)N	feasible	85199741
CC1=C(C=CC(=C1)S(=O)(=O)NCC2=CC=CC=C2)OCC(=O)N3CCOCC3	feasible	24781844
COC1=CC=C(C=C1)CCNC(=O)CON2C3=C(C=CC(=C3)S(=O)(=O)N4CCOCC4)N=N2	feasible	85199743
COC1=C(C=C(C=C1)S(=O)(=O)N2CCOCC2)NC(=O)CSC3=NN=C4N3CCCCC4	feasible	85199745
CN(C)C1=CC=CC(=C1)C(=O)N2CCCC(C2)CCC(=O)N3CCN(CC3)C4=CC=CC=N4	feasible	49720472
CS(=O)(=O)N(CC1=CC=C(C=C1)Cl)CC(=O)N2CCC3=CC=CC=C3C2	feasible	14736290
COC1=CC=CC=C1CNC(=O)C(=O)NCC2N(CCO2)S(=O)(=O)C3=CC=CS3	feasible	24816793
C1CCC(CC1)NC(=O)C2=C(N=C(N2)C(F)(F)F)C3=CC=CC=C3	feasible	121285787
CCOC1=C(C=CC(=C1)C(C(=O)NCC2CCCO2)N(C3=CC=C(C=C3)C(=O)C)C(=O)CN4C5=CC=CC=C5N=N4)O	feasible	144092316
CN1C2=CC=CC=C2N=C1CNC(=O)C3CCC(=O)N(C3)CCC4=CC(=CC=C4)F	feasible	49720478
C1COCCN1C2=CC=C(C=C2)NC(=O)CSC3=NN=C4N3C=CC=C4	feasible	85199798
C1CN(CCC1C(=O)O)C(=O)CSC2=NN=C(O2)C3=CC=CC=C3	feasible	85199800
C1OC2=C(O1)C=C(C=C2)CNC(=O)COC(=O)C3=CC=C(O3)Br	feasible	85199801
C1CC(C2=CC=CC=C2C1)NC(=O)CSC3=NN=C(N3N)C4CC4	feasible	85199802
CC1=C(C(=C(N1)C)S(=O)(=O)N2CCN(CC2)C3=CC=C(C=C3)Cl)C(=O)N4CCCC4	feasible	160651082
C1=CSC(=C1)C(=O)CCC(=O)OCC(=O)NC2=C(C(=C(C=C2)F)F)F	feasible	85199806
CC1=CN=C(C=C1)NC(=O)C2CCN(CC2)S(=O)(=O)C3=CC4=C(C=C3)OCCCO4	feasible	56317771
C[C@]12CC[C@H]3[C@H]([C@@H]1CCC2=O)CC[C@@H]4[C@@]3(C[C@@H]([C@H](C4)O)O)C	feasible	99355590
CC1=CC(=CC=C1)N(C(C2=CC=NC=C2)C(=O)NC(C)(C)C)C(=O)CN3N=C(N=N3)C4=CC=C(C=C4)F	feasible	144092321
CC1=CC=C(C=C1)N(C(C2=CC=NC=C2)C(=O)NC(C)(C)C)C(=O)CN3N=C(N=N3)C4=CC=C(C=C4)F	feasible	144092322
CCCCCNC(=O)C1=C(N=C(N1)C(F)(F)F)C2=CC=CC=C2	feasible	121285795
CN(CC(=O)NC1=CC(=CC=C1)OC)C(=O)C2=CC=CC=N2	feasible	85199829
C1=CC=C(C(=C1)C(=O)NCC(=O)OCC(=O)NC2=NC=C(C=C2)Cl)F	feasible	85199846
C1CCN(C1)S(=O)(=O)C2=CC(=C(C=C2)Cl)C(=O)NC3=CC=NC=C3	feasible	85199852
CCOC1=CC=C(C=C1)C(=O)OCC(=O)NCC2CCCO2	feasible	85199854
C1=CC=C(C=C1)C2=C(NC(=N2)C(F)(F)F)C(=O)NCCC3=CC=C(C=C3)O	feasible	121285800
CC1=CC=C(C=C1)NS(=O)(=O)C2=CC=C(C=C2)OCC(=O)NCC3=CN=CC=C3	feasible	17433086
CN1C(=NN=N1)SCC(=O)N2C(CC(=N2)C3=CC=C(C=C3)Cl)C4=CC=CO4	feasible	85199862
CN(C)CCNC(=O)C1=C(N=C(N1)C(F)(F)F)C2=CC=CC=C2	feasible	121285801
COC(=O)C1=C(C[C@@H]2CC[C@H]1N2C(=O)NCC3=CC=CO3)C4=CC=C(C=C4)OC(F)(F)F	feasible	99355640
CC(C)[C@@H](C(=O)OCC(=O)C1=CC=CC=C1)NC(=O)OCC2=CC=CC=C2	feasible	85199865
CCN1C=C(C(=O)C2=C1N=C(C=C2)C)C(=O)O	feasible	99355643
CCOC(=O)C(CC1=CNC2=CC=CC=C21)NC(=O)CNC(=O)C	feasible	85303471
CC1=CC(=CC=C1)N2C(=NN=C2SCC(=O)NC3=CC4=C(C=C3)OCO4)C5=C(OC=C5)C	feasible	846819
CC12CCC3C(C1CC(=O)C2)CCC4C3(CCC(C4)O)C	feasible	99355648
C1=CC(=CC(=C1)Br)/C=C/C(=O)OCC(=O)NCC2=CC=CS2	feasible	85199876
C1CS(=O)(=O)CC1NC(=O)COC(=O)COC2=C(C=C(C=C2)Cl)Cl	feasible	85199880
CC(CCC(=O)O)C1CCC2C1(C(CC3C2C(CC4C3(CCC(C4)O)C)O)O)C	feasible	99355659
C1CN(CCN1C2=CC=C(C=C2)O)C(=O)C3=CC=C(C=C3)C(=O)C4=CC=CC=C4	feasible	85199884
CC1(OC2CC3C4CCC5=CC(=O)C=CC5(C4(C(CC3(C2(O1)C(=O)CO)C)O)F)C)C	feasible	99355662
C1CC1NC(=O)COC(=O)C2=C(C=CC(=C2)S(=O)(=O)N3CCOCC3)F	feasible	85199887
CS(=O)(=O)C1=CC(=C(C=C1)Cl)NC(=O)CSC2=NC3=CC=CC=C3C(=O)N2CC4=CC=CO4	feasible	56317784
CC1=CC(=NO1)CNC[C@@H]2[C@H]([C@H]([C@@H](O2)N3C=NC4=C3N=CN=C4N)O)O	feasible	99355668
C1CN(CCN1C2=CC=CC=N2)C(=O)C3=C(N=C(N3)C(F)(F)F)C4=CC=CC=C4	feasible	121285806
CC(=O)C1CCC2C1(CC(C3C2CCC4=CC(=O)CCC34C)O)C	feasible	99355672
C1CN(CCC1C2=NC(=O)C3=NNN(C3=N2)CC4=CC(=CC=C4)Cl)S(=O)(=O)CC5=CC=CC=C5	feasible	144092335
CC12CCC(=O)C=C1CCC3C2C(CC4(C3CCC4(C(=O)COC(=O)CCC5CCCC5)O)C)O	feasible	99355676
CC(C)(C)C1=CC=C(C=C1)C2=NN=C(N2N)SCC(=O)NCC3CCCO3	feasible	85199903
C1C(=O)NC2=CC=CC=C2N1C(=O)COC(=O)C3=C(C=CC=C3Cl)F	feasible	85199905
C1CCN(CC1)C2=C(C=C(C=C2)C(=O)N3CCN(CC3)S(=O)(=O)C4=CC=CC=C4)[N+](=O)[O-]	feasible	56317787
C1CCC(C1)N2C(=NN=N2)SCC(=O)NC3=CC4=C(C=C3)OCO4	feasible	87338433
CC1=NN(C=C1CNC(=O)C2CCC(=O)N(C2)CC3=CC(=CC=C3)C(F)(F)F)C	feasible	49720497
CC1=CC=C(C=C1)CN2C3=NC(=NC(=O)C3=NN2)C4CCCN(C4)S(=O)(=O)C5=CC=CC=C5F	feasible	144092338
CCN(CC(=O)N1CCCC1)S(=O)(=O)C2=CC=C(C=C2)Cl	feasible	14736623
C/C=C/CN1C2=C(N=C1N3CCCCCC3)N(C(=O)NC2=O)C	feasible	846821
CNC(=O)COC1=COC(=CC1=O)CN2CCN(CC2)C3=CC=C(C=C3)OC	feasible	49676810
CCCCCCN1C2=CC=CC=C2C(=C(C1=O)C(=O)NC3=C(C=CC=N3)O)O	feasible	49642158
CCN(C1=CC=CC=C1)S(=O)(=O)C2=CC(=C(C=C2)OC)NC(=O)C3CCC3	feasible	85199936
CNC(=O)COC1=COC(=CC1=O)CN2CCN(CC2)C3=CC=CC=C3OC	feasible	49676811
CC(C)C1=NOC(=C1)CNC(=O)C2CCC(=O)N(C2)CCC3=CC=C(C=C3)OC	feasible	49720502
C1=CN(C(=O)N=C1N)C2C(C(C(O2)CO)O)O	feasible	99355719
CC1CN(CC(O1)C)CC(COC2=CC=C(C=C2)OC)O	feasible	47198027
CC(=O)C1CCC2C1(CCC3C2CCC4C3(CCC(C4)O)C)C	feasible	99355723
CCCNC(=O)COC1=COC(=CC1=O)CN2CCN(CC2)C3=CC=CC=C3	feasible	49676814
CCOC1=CC=C(C=C1)NC(=O)COC(=O)CN2C=NC3=CC=CC=C32	feasible	85199958
C1=CSC(=C1)CNC(=O)COC(=O)C2=CC(=CN=C2)Br	feasible	85199959
CC1=CC(=CC(=C1)OCC(=O)OCC(=O)NC2=C(C=CC(=C2)S(=O)(=O)N3CCOCC3)Cl)C	feasible	85199961
CN(CC1=CC=CC=C1)C(=O)C2=CC=C(C=C2)NC(=O)CC3=CC=C(C=C3)NC(=O)C4CCN(CC4)C(=O)C5CC5	feasible	99355747
C1CCN(C1)C(=O)C2=CC(=CC=C2)NC(=O)CC3=CC=C(C=C3)NC(=O)C4CCCN(C4)C(=O)C5=CC=CC=C5	feasible	99355748
CC1=NC2=CC=CC=C2C(=C1)C(=O)OCC(=O)NCC3=CC=CC=C3OC	feasible	85199973
C1=CC=C(C(=C1)C(=O)OCC(=O)NCC2=CC=CS2)Br	feasible	85199976
CCOC1=C(C=C(C=C1)CCNC(=O)COC(=O)C2=CC=NC=C2)OCC	feasible	85199978
CC1=NC=C(N=C1)C(=O)OCC(=O)NC2=CC=CC=C2SC	feasible	85199979
COC1=CC=CC(=C1)/C=C/C(=O)OCC(=O)NCC2=CC3=C(C=C2)OCO3	feasible	85199980
C1C2CC3CC1CC(C2)(C3)NC(=O)COC(=O)C4=CC=CC=C4O	feasible	85199982
CCN1C=C(C=N1)CN2CCC(CC2)N3C(=CC=N3)NC(=O)CCOC4=CC=CC=C4	feasible	49720509
COC1=C(C=CC(=C1)/C=C/C(=O)OCC(=O)NC2=CC3=C(C=C2)OCO3)O	feasible	85199985
C1=NC2=C(N1C3C(C(C(O3)CO)O)O)N=C(N=C2N)Cl	feasible	99355764
C1OC2=C(O1)C=C(C=C2)CNC(=O)COC(=O)C3=CC=CC=C3O	feasible	85199991
C1CCC(CC1)CCCN2CCC(CC2)CN3[C@H](CNC3=S)CC4=CC=CC=C4	feasible	99355769
C1=CC=C(C=C1)C2=NN=C(S2)NC(=O)CC3=CC=CS3	feasible	24816831
CC1=C(C=CC=C1Cl)NC(=O)CSC2=NN=NN2C	feasible	85199996
C1CCN(CC1)S(=O)(=O)C2=CC=CC(=C2)NC(=O)CN3C(=O)C4=CC=CC=C4S3(=O)=O	feasible	85199997
CSC1=C(C=CC=N1)C(=O)OCC(=O)N2CCCC2	feasible	85200000
CCN1C(=NN=C1SCC(=O)NC2=CC=C(C=C2)N3CCOCC3)C4=CC=C(C=C4)OC	feasible	16952512
CC1=C(C(=C(N1C)C)S(=O)(=O)N2CCN(CC2)C3=CC=C(C=C3)OC)C(=O)N4CCOCC4	feasible	160651115
C1CCN(C1)C2=C(C=C(C=C2)C(=O)NCCN3CCOCC3)[N+](=O)[O-]	feasible	24825498
CSCCC(C(=O)NNC(=O)C1=CC=CC=C1)NC(=O)C2=CC=CC=C2	feasible	85200007
COC1=CC(=CC(=C1OC)OC)C2=CC(=O)C3=C(C=C(C=C3O2)O)O	feasible	99355789
C1=CC(=C(N=C1)Cl)C(=O)OCC(=O)NCC2=CC=C(C=C2)F	feasible	85200014
C1CCN(CC1)S(=O)(=O)C2=CC(=C(C=C2)N3CCOCC3)C(=O)NCC(=O)NC4=CC(=C(C=C4)F)F	feasible	56317805
C1COCCN1C(=O)C2=C(N=C(N2)C(F)(F)F)C3=CC=CC=C3	feasible	121285827
CC(C)C[C@H]1COC2=C(C=CC(=C2)Br)S(=O)(=O)N1	feasible	99355798
C1=CC(=CC=C1NC(=O)COC2=CC=C(C=C2)N3C=NN=N3)F	feasible	85200023
COCCN1C2=CC=CC=C2N=C1SCC(=O)NC3=C(N=CC=C3)Cl	feasible	85200024
CC(=O)NC(CC1=CC(=C(C=C1)OC)OC)C(=O)NC2CCN(CC2)C(=O)NC3=CC=C(C=C3)Cl	feasible	87338180
CN1C2=C(C(=O)NC1=O)N(C(=N2)Br)CCCC3=CC=CC=C3	feasible	14725817
COC1=CC(=CC(=C1OC)OC)NC(=O)CN2CCN(CC2)C3=CC=CC=N3	feasible	49676826
CC1(C(=O)N(C(=O)N1)CC(=O)NC2=CC(=CC=C2)OC)C3CC3	feasible	85200030
CN(C)C1=CC=C(C=C1)C(=O)NCC(C2=CC=CS2)N3CCOCC3	feasible	85200034
C1COCCN1C(CNC(=O)C2=CC(=C(N=C2)Cl)Cl)C3=CC=CS3	feasible	85200035
COC(=O)C1=CC=C(C=C1)CNC(=O)C2CCC(=O)N(C2)CC3=CC(=CC=C3)F	feasible	49720518
CN1C(=C(C(=O)N(C1=O)C)C(=O)COC(=O)C2=CC=CC=C2C(F)(F)F)N	feasible	85200039
COC1=CC=C(C=C1)CN(C(C2=C(C=CC(=C2)OC)OC)C(=O)NC3CCCC3)C(=O)C4=C(C(=NS4)C(=O)N)N	feasible	144092359
C1=CC=C(C=C1)/C=C/CSC2=NN=C(N2CC3=CC=CO3)C4=CN=CC=C4	feasible	861510
C1CC1C2=NN=C(N2C3=CC=CC=C3)SCC(=O)NC4CCS(=O)(=O)C4	feasible	85200046
CC1=C(C2=C(N1)C=CC(=C2)F)CCN(CC3=CN=CC=C3)C(=S)NC4=CC=C(C=C4)F	feasible	24816840
CC(C)C[C@H]1COC2=C(C(=CC=C2)F)S(=O)(=O)N1	feasible	99355828
C1CN(CCN1C2=CC=C(C=C2)O)S(=O)(=O)C3=CC4=CC=CC=C4C=C3	feasible	85200053
CN1C=C(C=N1)CN2CCC(CC2)OC3=CC=C(C=C3)C(=O)N4CCCCC4	feasible	49720521
C1[C@@H](NS(=O)(=O)C2=C(O1)C=C(C=C2)Br)CC3=CC=CC=C3	feasible	99355832
CCOC1=CC=CC=C1NC(=O)CCC2=C(N(N=C2C)C3=NN=C(C=C3)N4CCCCC4)C	feasible	160651124
CC1=C(N=C(N=C1C)SCC(=O)NCC2=CC3=C(C=C2)OCO3)C	feasible	85200061
CC(C)CN1C(=C(C(=O)N(C1=O)C)C(=O)COC(=O)C2=CC=CN2C)N	feasible	85200065
CCC1=CC=CC=C1N(C(C2=CC=C(O2)C)C(=O)NCC3CCCO3)C(=O)C4=C(C(=NS4)C(=O)N)N	feasible	144092363
CC1=CC=CC=C1CCNC(=O)C2CCC(=O)N(C2)C3CCCCCC3	feasible	49720524
CN(C1CCCCC1)C(=O)CC2C(=O)NCCN2CC3=C(C(=CC=C3)OC)OC	feasible	49732534
CN1C=CC=C1CC2=NN=C(N2C3=CC=C(C=C3)F)SCC(=O)NC4=CC=CC=C4OC	feasible	49676834
C1CN(CCN1C/C=C/C2=CC=CC=C2)C(=O)C3=C(N=C(N3)C(F)(F)F)C4=CC=CC=C4	feasible	121285838
C1CCCC2(CC1)C(=O)N(C(=O)N2)CC(=O)NC3=CC(=C(C=C3)Cl)[N+](=O)[O-]	feasible	85200090
COC1=C(C=C(C=C1)C(C(=O)NCC2CCCO2)N(C3=CC=CC=C3)C(=O)CNC(=O)C4=CC=CS4)OC	feasible	144092367
CC1=CC=CC(=C1)C2=CC(=CC=C2)C3=CC(=O)OC4=CC(=CC(=C34)OC)OC	feasible	87334182
COC1=CC(=CC(=C1OC)OC)C(=O)OCC(=O)NC2CCCC2	feasible	49676837
CC1=CC=CC=C1N(C(C2=CC(=C(C=C2)OC)OC)C(=O)NCC3CCCO3)C(=O)CNC(=O)C4=CC=CS4	feasible	144092368
CCOC(=O)C1=C(NC(=O)NC1C2=CC(=C(C=C2)OC)OC)C3=CC=CC=C3	feasible	24816772
CC1=CC=CC=C1C2=NN=C(N2C)SCC(=O)N(C)C3CCS(=O)(=O)C3	feasible	85200099
C1CCCC(CC1)NC(=O)COC(=O)C2=CC(=NC(=C2)Cl)Cl	feasible	85200102
CC(=O)C1=CC=C(C=C1)N(C(C2=CC(=C(C=C2)OC)OC)C(=O)NCC3CCCO3)C(=O)CNC(=O)C4=CC=CS4	feasible	144092369
COCCNC(=O)COC1=COC(=CC1=O)CN2CCN(CC2)CC3=CC=CC=C3	feasible	49676839
COC1=C(C=C(C=C1)C(C(=O)NCC2CCCO2)N(C3=CC(=CC(=C3)OC)OC)C(=O)CNC(=O)C4=CC=CS4)OC	feasible	144092370
CN1C2=C(C=C(C=C2)S(=O)(=O)N(C)CC(=O)NCC3=CC=CC=C3OC)C(=O)N(C1=O)C	feasible	144090383
C1CCN(C1)C(=O)CSC2=NC(=O)C=C(N2)N	feasible	85200116
CC1=CC(=NO1)NC(=O)COC(=O)C2=CC=CC=C2O	feasible	85200117
C1CC(OC1)CNC(=O)C(C2=CC=C(C=C2)F)N(CC3=CC=C(C=C3)F)C(=O)C4=C(C(=NS4)C(=O)N)N	feasible	144092372
CC1=CC=C(C=C1)S(=O)(=O)NCC(=O)OCC(=O)NC2=CC(=CC=C2)S(=O)(=O)N3CCOCC3	feasible	85200125
C1COCCN1S(=O)(=O)C2=CC=CC(=C2)NC(=O)C3=CC(=CN=C3)Br	feasible	85200126
CC1(C(=O)N(C(=O)N1)CC(=O)NC2=CC=C(C=C2)N3CCOCC3)C4=CC=CC=C4Cl	feasible	85200127
CC(COC)N1C(=O)C2=CC=CC=C2N=C1SCC(=O)N3CCOCC3	feasible	85200128
C1COCCN1C(=O)COC(=O)COC2=CC=C(C=C2)Cl	feasible	85200130
CC1CCC2(CC1)C(=O)N(C(=O)N2)CC(=O)NC3=CC(=CC=C3)S(=O)(=O)N4CCCCC4	feasible	85200131
CC1=CC=C(C=C1)S(=O)(=O)NCC(=O)OCC(=O)NC2=CC(=C(C=C2)C)S(=O)(=O)N3CCOCC3	feasible	85200132
CC1=NC2=C(C(=N1)SCC(=O)N3CCOCC3)C(=O)N(C(=O)N2C)C	feasible	24816854
COC1=C(C(=CC=C1)OC)OCC(=O)NC2=CC=C(C=C2)S(=O)(=O)N3CCCC3	feasible	85200139
C1COCCN1S(=O)(=O)C2=C(C=CC(=C2)C(=O)OCC(=O)NCC3=CC=C(C=C3)Cl)F	feasible	85200140
CC1=CC(=CC=C1)NC(=O)CN(C)S(=O)(=O)C2=CN=CN2	feasible	4244054
C1CC1NC(=O)COC(=O)/C=C/C2=CC=C(C=C2)Cl	feasible	85200142
CC(C(C1=CC=CS1)N2CCOCC2)NC(=O)C3CC3	feasible	24816856
CC(=O)NS(=O)(=O)C1=CC=C(C=C1)NC(=O)[C@@H]2CCCN2S(=O)(=O)C3=CC=C(C=C3)Cl	feasible	85200146
C1=CC(=CC(=C1)C(=O)NC2=CC=C(C=C2)S(=O)(=O)NC3=NC=CS3)C#N	feasible	85200147
C1CCC2(C1)C(=O)N(C(=O)N2)CC(=O)NCC3=CC=C(C=C3)Cl	feasible	85200148
C1CCN(C1)S(=O)(=O)C2=CC=CC(=C2)NC(=O)C3=CC(=CN=C3)Br	feasible	85200149
CC1=CC=C(O1)C(C(=O)NC2CCCCC2)N(C3=CC=C(C=C3)OC)C(=O)C4=C(C(=NS4)C(=O)N)N	feasible	144092377
CC(C)CN1C(=C(C(=O)N(C1=O)C)C(=O)COC(=O)C2=CC=CC=C2C(=O)C3=CC=CC=C3)N	feasible	85200152
CC1=CC(=C(C=C1)NC(=O)CCC2=CC=C(C=C2)S(=O)(=O)N3CCOCC3)Cl	feasible	85200154
CC1=CC=C(C=C1)OCC(CN(C2=CC=CC=C2OC)S(=O)(=O)C3=CC=CC=C3)O	feasible	17433135
CC1=C(C=C(C=C1)S(=O)(=O)N2CCOCC2)C(=O)OCC(=O)NC3CCCC3	feasible	85200159
COC1=CC=CC=C1CNC(=O)C2=CC(=C(C=C2)Cl)S(=O)(=O)N3CCCC3	feasible	85200160
CC1(CCN1C(=O)C2(CC2)C3=CC=CC=C3)C(=O)NS(=O)(=O)C4=CC=C(C=C4)C(C)(C)C	feasible	99456318
C1CCCC2(CCC1)C(=O)N(C(=O)N2)CC(=O)NCC3=CC=C(C=C3)Cl	feasible	85200167
CC1=C(C(=NO1)C2=CC=CC=C2Cl)C(=O)OCC(=O)N3CCCCC3	feasible	85200168
CC1=CC=C(C=C1)CN2CCC(CC2)N3C(=CC=N3)NC(=O)C4CCOC4	feasible	49720540
C1C(=O)NC2=CC=CC=C2N1C(=O)COC(=O)C3=CC=C(O3)Br	feasible	85200174
C1OC2=C(O1)C=C(C=C2)CNC(=O)COC(=O)C3=CC(=NC(=C3)Cl)Cl	feasible	85200179
CCOC(=O)C1=C(C(=C(S1)NC(=O)CSC2=NC(=CC(=N2)C(F)(F)F)C)C#N)C	feasible	14734547
CC(=CC(=O)NC1=CC(=CC=C1)S(=O)(=O)NC2=NCCCCC2)C	feasible	85200182
C1CC(C2=CC=CC=C2C1)NC(=O)COC(=O)C3=CC=CC=C3O	feasible	85200185
C1CN(CCN1C(=O)COC(=O)C2=CN=C(C=C2)Cl)C(=O)C3=CC=CO3	feasible	85200188
C1CC1NC(=O)COC(=O)C2=CC(=NC3=CC=CC=C32)C4=CC=CC=C4	feasible	85200193
C1CC(OC1)CNC(=O)COC(=O)C2=CC=CC=C2Br	feasible	85200195
C1[C@H](C=C(O[C@H]1OCCCCO)C(=O)NCC2=NC3=CC=CC=C3N2)C4=CC5=C(C=C4)OCO5	feasible	24841670
CC(C)CCOC1=CC=C(C=C1)C(=O)NCC(C2=CC=CS2)N3CCOCC3	feasible	56317836
C1=CC=C(C=C1)S(=O)(=O)NC2=CC=C(C=C2)NS(=O)(=O)C3=CC=CC=C3	feasible	99355981
C1CCC(CC1)NC(=O)CC2=CC=CC=C2	feasible	99355986
C1CC(OC1)CNC(=O)COC(=O)C2=C(C=CC(=C2Cl)Cl)Cl	feasible	85200211
CC1=CC=C(C=C1)S(=O)(=O)NN=C(C)C2=CC=CC=C2	feasible	99355990
CC1=CC=C(O1)C2=NN(N=N2)CC(=O)N(C3=CC4=CC=CC=C4N=C3)C(C5=CC=NC=C5)C(=O)NC6CCCC6	feasible	144092388
CC1=CC=C(C=C1)S(=O)(=O)N2CCC[C@H]2C(=O)NCC3=CC=CC=C3OC	feasible	85200218
CCC1=CC=C(C=C1)C2=NN3C(=NN(C(=O)C3=C2)CC(=O)NCCCN4CCN(CC4)CC)C	feasible	160651151
C1=CC(=C(C(=C1)Cl)CC(=O)OCC(=O)NCC2=CC=CO2)Cl	feasible	85200223
C1C[C@H](N(C1)C(=O)C2=CC=CS2)C(=O)OCC(=O)NC3=CC(=CC=C3)Cl	feasible	85200224
C1CCC(=NCC1)NS(=O)(=O)C2=CC=C(C=C2)NC(=O)CCC3=CC=CC=C3	feasible	85200228
C1=CC(=CC(=C1)S(=O)(=O)N)NC(=O)COC(=O)CCC(=O)C2=CC=CS2	feasible	85200243
CC1CCN(CC1)C(=O)C2=CC(=C(C=C2)N3CCOCC3)[N+](=O)[O-]	feasible	85200251
COC1=CC=CC=C1CNC(=O)COC(=O)C2=CC=CO2	feasible	85200253
CC1CCN(CC1)CC2=NC3=C(N2CC4=C(C=CC=C4Cl)F)C(=O)N(C(=O)N3C)C	feasible	7969729
CCC(C)(C)NC(=O)C(C1=CC=C(C=C1)OC)N(C2=CC(=CC=C2)F)C(=O)CCC(=O)NC3=NOC(=C3)C	feasible	144092395
C1=CC(=CC(=C1)Cl)C(=O)NC2=CC(=CC=C2)S(=O)(=O)NCC3=CC=CO3	feasible	85200266
CN(C1CCS(=O)(=O)C1)C(=O)COC(=O)C2=C(N=CC=C2)SC	feasible	16952557
CC(C)(C)OC(=O)NCCCCCNC(=O)C1=C(NC=N1)C(=O)N2CCC3=CC=CC=C3C2	feasible	85200272
C=CC[C@@H](CC1=CC=C(C=C1)F)C(=O)OC[C@H](C2=CC=CC=C2)NC(=O)[C@@H](CC=C)CC(=O)N(CCO)CC3=CC=CC=C3	feasible	85200283
CC(C)(C)[C@@H](COC(=O)[C@@H](CC=C)CC1=CC=C(C=C1)F)NC(=O)[C@H](CC=C)CC(=O)N(CCO)CC2=CC=CC=C2	feasible	85200284
C1CCC(CC1)NC2=C(C(=O)OC3=CC=CC=C32)NS(=O)(=O)C4=CC=C(C=C4)Br	feasible	160651162
C[C@H](COC(=O)[C@@H](CC=C)CC1=CC=C(C=C1)F)NC(=O)[C@@H](CC=C)CC(=O)N[C@H](CC2=CC=CC=C2)CO	feasible	85200286
COC(=O)CC1=CC=C(C=C1)NC(=S)NCC2=CC=C(C=C2)F	feasible	17433157
C[C@@H](COC(=O)[C@@H](CC=C)CC1=CC=C(C=C1)F)NC(=O)[C@@H](CC=C)CC(=O)N[C@H](CC2=CC=CC=C2)CO	feasible	85200288
CC(C)(C)OC(=O)C[C@@H](CC=C)C(=O)OC[C@@H]1CCCN1C(=O)[C@@H](CC=C)CC(=O)N[C@@H](CC2=CC=CC=C2)CO	feasible	85200290
CC(C)(C)[C@@H](COC(=O)[C@@H](CCC=C)CC1=CC=C(C=C1)F)NC(=O)[C@@H](CC=C)CC(=O)N[C@H](CC2=CC=CC=C2)CO	feasible	85200292
C=CCC[C@@H](CC1=CC=C(C=C1)F)C(=O)OC[C@@H](CC2=CNC3=CC=CC=C32)NC(=O)[C@H](CC=C)CC(=O)NCCO	feasible	85200294
C=CC[C@@H](CC1=CC=C(C=C1)F)C(=O)OC[C@@H](CC2=CC=CC=C2)NC(=O)[C@@H](CC=C)CC(=O)NCCO	feasible	85200295
C=CC[C@@H](CC1=CC=C(C=C1)F)C(=O)O[C@H](CNC(=O)[C@@H](CC=C)CC(=O)N(CCO)CC2=CC=CC=C2)C3=CC=CC=C3	feasible	85200297
C=CC[C@@H](CC1=CC=C(C=C1)F)C(=O)OC[C@H](CC2=CC=CC=C2)NC(=O)[C@@H](CC=C)CC(=O)N[C@H](CC3=CC=CC=C3)CO	feasible	85200298
C=CC[C@@H](CC1=CC=C(C=C1)F)C(=O)OC[C@@H]2CCCN2C(=O)[C@H](CC=C)CC(=O)N(CCO)CC3=CC=CC=C3	feasible	85200299
C=CC[C@@H](CC1=CC=C(C=C1)F)C(=O)OC[C@H](CC2=CC=CC=C2)NC(=O)[C@@H](CC=C)CC(=O)N[C@@H](CC3=CC=CC=C3)CO	feasible	85200300
C[C@H](COC(=O)[C@H](CCC=C)CC1=CC=C(C=C1)F)NC(=O)[C@H](CC=C)CC(=O)N(CCO)CC2=CC=CC=C2	feasible	85200301
CC(C)(C)OC(=O)C[C@@H](CC=C)C(=O)OC[C@@H]1CCCN1C(=O)[C@H](CC=C)CC(=O)N[C@@H](CC2=CC=CC=C2)CO	feasible	85200303
C=CCC[C@@H](CC1=CC=C(C=C1)F)C(=O)OC[C@@H](CC2=CNC3=CC=CC=C32)NC(=O)[C@H](CC=C)CC(=O)N[C@@H](CC4=CC=CC=C4)CO	feasible	85200304
C=CCC[C@H](CC1=CC=C(C=C1)F)C(=O)OC[C@@H](CC2=CNC3=CC=CC=C32)NC(=O)[C@@H](CC=C)CC(=O)N(CCO)CC4=CC=CC=C4	feasible	85200305
C=CC[C@@H](CC1=CC=C(C=C1)F)C(=O)O[C@@H](CNC(=O)[C@H](CC=C)CC(=O)N(CCO)CC2=CC=CC=C2)C3=CC=CC=C3	feasible	85200306
C=CC[C@@H](CC1=CC=C(C=C1)F)C(=O)O[C@H](CNC(=O)[C@@H](CC=C)CC(=O)N[C@H](CC2=CC=CC=C2)CO)C3=CC=CC=C3	feasible	85200308
C=CC[C@@H](CC1=CC=C(C=C1)F)C(=O)OC[C@H](CC2=CNC3=CC=CC=C32)NC(=O)[C@@H](CC=C)CC(=O)N(CCO)CC4=CC=CC=C4	feasible	85200309
C[C@H](COC(=O)[C@H](CCC=C)CC1=CC=C(C=C1)F)NC(=O)[C@H](CC=C)CC(=O)NCCO	feasible	85200311
CC(C)(C)[C@@H](COC(=O)[C@@H](CCC=C)CC1=CC=C(C=C1)F)NC(=O)[C@H](CC=C)CC(=O)NCCO	feasible	85200312
CN(C1=CC=CC(=C1)NC(=O)CN(C2=CC(=C(C=C2)OC)OC)S(=O)(=O)C)S(=O)(=O)C	feasible	87338228
CC(C)(C)OC(=O)C[C@@H](CC=C)C(=O)OC[C@@H](CC1=CC=CC=C1)NC(=O)[C@@H](CC=C)CC(=O)N[C@@H](CC2=CC=CC=C2)CO	feasible	85200314
C=CCC[C@H](CC1=CC=C(C=C1)F)C(=O)OC[C@H](CC2=CNC3=CC=CC=C32)NC(=O)[C@H](CC=C)CC(=O)NCCO	feasible	85200316
C=CCC[C@H](CC1=CC=C(C=C1)F)C(=O)O[C@H](CNC(=O)[C@@H](CC=C)CC(=O)N(CCO)CC2=CC=CC=C2)C3=CC=CC=C3	feasible	85200317
C=CCC[C@H](CC1=CC=C(C=C1)F)C(=O)OC[C@H]2CCCN2C(=O)[C@@H](CC=C)CC(=O)NCCO	feasible	85200318
C=CCC[C@@H](CC1=CC=C(C=C1)F)C(=O)OC[C@@H]2CCCN2C(=O)[C@H](CC=C)CC(=O)N[C@@H](CC3=CC=CC=C3)CO	feasible	85200319
C=CC[C@@H](CC1=CC=C(C=C1)F)C(=O)OC[C@H]2CCCN2C(=O)[C@@H](CC=C)CC(=O)N[C@@H](CC3=CC=CC=C3)CO	feasible	85200321
C=CC[C@@H](CC1=CC=C(C=C1)F)C(=O)OC[C@@H]2CCCN2C(=O)[C@@H](CC=C)CC(=O)NCCO	feasible	85200322
C=CC[C@@H](CC1=CC=C(C=C1)F)C(=O)OCCNC(=O)[C@H](CC=C)CC(=O)N(CCO)CC2=CC=CC=C2	feasible	85200323
C=CC[C@@H](CC1=CC=C(C=C1)F)C(=O)OC[C@@H](CC2=CNC3=CC=CC=C32)NC(=O)[C@@H](CC=C)CC(=O)N(CCO)CC4=CC=CC=C4	feasible	85200324
CC(C)(C)OC(=O)C[C@@H](CC=C)C(=O)OC[C@H](CC1=CNC2=CC=CC=C21)NC(=O)[C@@H](CC=C)CC(=O)NCCO	feasible	85200326
CC(C)(C)OC(=O)C[C@H](CC=C)C(=O)OC[C@@H](CC1=CC=CC=C1)NC(=O)[C@@H](CC=C)CC(=O)N[C@@H](CC2=CC=CC=C2)CO	feasible	85200327
CC(C)(C)OC(=O)C[C@H](CC=C)C(=O)OC[C@H](CC1=CC=CC=C1)NC(=O)[C@H](CC=C)CC(=O)NCCO	feasible	85200328
C=CCC[C@@H](CC1=CC=C(C=C1)F)C(=O)OC[C@@H](CC2=CNC3=CC=CC=C32)NC(=O)[C@@H](CC=C)CC(=O)N[C@H](CC4=CC=CC=C4)CO	feasible	85200329
C[C@@H](COC(=O)[C@@H](CCC=C)CC1=CC=C(C=C1)F)NC(=O)[C@@H](CC=C)CC(=O)N[C@H](CC2=CC=CC=C2)CO	feasible	85200331
C[C@@H](COC(=O)[C@@H](CCC=C)CC1=CC=C(C=C1)F)NC(=O)[C@H](CC=C)CC(=O)N(CCO)CC2=CC=CC=C2	feasible	85200332
C=CC[C@@H](CC1=CC=C(C=C1)F)C(=O)OC[C@H]2CCCN2C(=O)[C@@H](CC=C)CC(=O)N[C@H](CC3=CC=CC=C3)CO	feasible	85200334
C=CC[C@@H](CC1=CC=C(C=C1)F)C(=O)OC[C@@H](CC2=CC=CC=C2)NC(=O)[C@@H](CC=C)CC(=O)N[C@@H](CC3=CC=CC=C3)CO	feasible	85200335
CC(C)(C)OC(=O)C[C@@H](CC=C)C(=O)OCCNC(=O)[C@@H](CC=C)CC(=O)N(CCO)CC1=CC=CC=C1	feasible	85200336
CC(C)(C)OC(=O)C[C@@H](CC=C)C(=O)OC[C@@H](CC1=CNC2=CC=CC=C21)NC(=O)[C@H](CC=C)CC(=O)N[C@@H](CC3=CC=CC=C3)CO	feasible	85200337
CC(C)(C)OC(=O)C[C@H](CC=C)C(=O)OC[C@@H]1CCCN1C(=O)[C@@H](CC=C)CC(=O)N[C@@H](CC2=CC=CC=C2)CO	feasible	85200338
C[C@H](COC(=O)[C@H](CCC=C)CC1=CC=C(C=C1)F)NC(=O)[C@@H](CC=C)CC(=O)N[C@@H](CC2=CC=CC=C2)CO	feasible	85200339
CC(C)(C)[C@@H](COC(=O)[C@@H](CCC=C)CC1=CC=C(C=C1)F)NC(=O)[C@@H](CC=C)CC(=O)N[C@@H](CC2=CC=CC=C2)CO	feasible	85200340
C=CCC[C@@H](CC1=CC=C(C=C1)F)C(=O)OCCNC(=O)[C@H](CC=C)CC(=O)NCCO	feasible	85200341
C[C@@H](COC(=O)[C@@H](CC=C)CC1=CC=C(C=C1)F)NC(=O)[C@H](CC=C)CC(=O)N(CCO)CC2=CC=CC=C2	feasible	85200343
C=CC[C@@H](CC1=CC=C(C=C1)F)C(=O)OCCNC(=O)[C@@H](CC=C)CC(=O)N[C@H](CC2=CC=CC=C2)CO	feasible	85200344
CC(C)(C)[C@@H](COC(=O)[C@@H](CC=C)CC1=CC=C(C=C1)F)NC(=O)[C@@H](CC=C)CC(=O)N[C@@H](CC2=CC=CC=C2)CO	feasible	85200345
C[C@@H](COC(=O)[C@@H](CC=C)CC1=CC=C(C=C1)F)NC(=O)[C@@H](CC=C)CC(=O)N[C@@H](CC2=CC=CC=C2)CO	feasible	85200346
CC(C)(C)OC(=O)C[C@@H](CC=C)C(=O)OC[C@@H](CC1=CNC2=CC=CC=C21)NC(=O)[C@@H](CC=C)CC(=O)N[C@H](CC3=CC=CC=C3)CO	feasible	85200347
CC(C)(C)OC(=O)C[C@@H](CC=C)C(=O)OC[C@@H](CC1=CNC2=CC=CC=C21)NC(=O)[C@@H](CC=C)CC(=O)N(CCO)CC3=CC=CC=C3	feasible	85200348
CC(C)(C)[C@@H](COC(=O)[C@@H](CC=C)CC(=O)OC(C)(C)C)NC(=O)[C@@H](CC=C)CC(=O)N(CCO)CC1=CC=CC=C1	feasible	85200352
C=CCC[C@@H](CC1=CC=C(C=C1)F)C(=O)OC[C@@H]2CCCN2C(=O)[C@@H](CC=C)CC(=O)N[C@H](CC3=CC=CC=C3)CO	feasible	85200353
C=CC[C@@H](CC1=CC=C(C=C1)F)C(=O)O[C@@H](CNC(=O)[C@@H](CC=C)CC(=O)N(CCO)CC2=CC=CC=C2)C3=CC=CC=C3	feasible	85200354
C=CC[C@@H](CC1=CC=C(C=C1)F)C(=O)OC[C@@H]2CCCN2C(=O)[C@@H](CC=C)CC(=O)N[C@@H](CC3=CC=CC=C3)CO	feasible	85200356
C=CC[C@@H](CC1=CC=C(C=C1)F)C(=O)OC[C@@H](CC2=CC=CC=C2)NC(=O)[C@@H](CC=C)CC(=O)N(CCO)CC3=CC=CC=C3	feasible	85200357
CC(C)(C)OC(=O)C[C@@H](CC=C)C(=O)OC[C@H](C1=CC=CC=C1)NC(=O)[C@H](CC=C)CC(=O)NCCO	feasible	85200358
C[C@@H](COC(=O)[C@H](CCC=C)CC1=CC=C(C=C1)F)NC(=O)[C@H](CC=C)CC(=O)N(CCO)CC2=CC=CC=C2	feasible	85200361
C=CCC[C@@H](CC1=CC=C(C=C1)F)C(=O)OC[C@@H]2CCCN2C(=O)[C@@H](CC=C)CC(=O)N(CCO)CC3=CC=CC=C3	feasible	85200362
C[C@H](COC(=O)[C@@H](CCC=C)CC1=CC=C(C=C1)F)NC(=O)[C@H](CC=C)CC(=O)N(CCO)CC2=CC=CC=C2	feasible	85200363
C[C@H](COC(=O)[C@@H](CC=C)CC1=CC=C(C=C1)F)NC(=O)[C@H](CC=C)CC(=O)NCCO	feasible	85200365
C[C@H](COC(=O)[C@@H](CC=C)CC(=O)OC(C)(C)C)NC(=O)[C@@H](CC=C)CC(=O)NCCO	feasible	85200366
C[C@H](COC(=O)[C@H](CCC=C)CC1=CC=C(C=C1)F)NC(=O)[C@@H](CC=C)CC(=O)N[C@H](CC2=CC=CC=C2)CO	feasible	85200368
C=CCC[C@H](CC1=CC=C(C=C1)F)C(=O)OC[C@@H](CC2=CNC3=CC=CC=C32)NC(=O)[C@H](CC=C)CC(=O)NCCO	feasible	85200372
C=CC[C@@H](CC1=CC=C(C=C1)F)C(=O)OC[C@@H](CC2=CC=CC=C2)NC(=O)[C@@H](CC=C)CC(=O)N[C@H](CC3=CC=CC=C3)CO	feasible	85200373
C=CC[C@@H](CC1=CC=C(C=C1)F)C(=O)OC[C@@H](CC2=CNC3=CC=CC=C32)NC(=O)[C@H](CC=C)CC(=O)N[C@@H](CC4=CC=CC=C4)CO	feasible	85200374
C=CC[C@@H](CC1=CC=C(C=C1)F)C(=O)OC[C@H]2CCCN2C(=O)[C@@H](CC=C)CC(=O)N(CCO)CC3=CC=CC=C3	feasible	85200375
CC(C)(C)OC(=O)C[C@@H](CC=C)C(=O)OC[C@@H](CC1=CNC2=CC=CC=C21)NC(=O)[C@H](CC=C)CC(=O)NCCO	feasible	85200377
CCOC1=CC(=CC(=C1OCC)OCC)C(=O)NC2=CC=C(C=C2)N3CCN(CC3)C(=O)C	feasible	144092415
C=CCC[C@@H](CC1=CC=C(C=C1)F)C(=O)O[C@H](CNC(=O)[C@@H](CC=C)CC(=O)N[C@@H](CC2=CC=CC=C2)CO)C3=CC=CC=C3	feasible	85200382
C=CC[C@@H](CC1=CC=C(C=C1)F)C(=O)OC[C@H](CC2=CC=CC=C2)NC(=O)[C@@H](CC=C)CC(=O)N(CCO)CC3=CC=CC=C3	feasible	85200385
C=CC[C@@H](CC1=CC=C(C=C1)F)C(=O)OC[C@H](CC2=CC=CC=C2)NC(=O)[C@@H](CC=C)CC(=O)NCCO	feasible	85200386
CC(C)(C)OC(=O)C[C@@H](CC=C)C(=O)OC[C@H](CC1=CNC2=CC=CC=C21)NC(=O)[C@H](CC=C)CC(=O)N[C@@H](CC3=CC=CC=C3)CO	feasible	85200387
CC(C)(C)OC(=O)C[C@H](CC=C)C(=O)OC[C@@H]1CCCN1C(=O)[C@@H](CC=C)CC(=O)N(CCO)CC2=CC=CC=C2	feasible	85200390
C[C@H](COC(=O)[C@@H](CCC=C)CC1=CC=C(C=C1)F)NC(=O)[C@@H](CC=C)CC(=O)N[C@@H](CC2=CC=CC=C2)CO	feasible	85200392
CC(C)(C)[C@@H](COC(=O)[C@@H](CC=C)CC1=CC=C(C=C1)F)NC(=O)[C@H](CC=C)CC(=O)NCCO	feasible	85200396
C=CC[C@@H](CC1=CC=C(C=C1)F)C(=O)OCCNC(=O)[C@@H](CC=C)CC(=O)N(CCO)CC2=CC=CC=C2	feasible	85200397
CC(C)(C)OC(=O)C[C@@H](CC=C)C(=O)OC[C@H](CC1=CNC2=CC=CC=C21)NC(=O)[C@@H](CC=C)CC(=O)N(CCO)CC3=CC=CC=C3	feasible	85200398
CC(C)(C)OC(=O)C[C@@H](CC=C)C(=O)OC[C@H](CC1=CNC2=CC=CC=C21)NC(=O)[C@H](CC=C)CC(=O)NCCO	feasible	85200399
CC(C)(C)OC(=O)C[C@H](CC=C)C(=O)OC[C@@H](CC1=CC=CC=C1)NC(=O)[C@@H](CC=C)CC(=O)NCCO	feasible	85200401
CC(C)(C)OC(=O)C[C@H](CC=C)C(=O)OC[C@@H]1CCCN1C(=O)[C@@H](CC=C)CC(=O)N[C@H](CC2=CC=CC=C2)CO	feasible	85200402
CC(C)(C)OC(=O)C[C@H](CC=C)C(=O)OCCNC(=O)[C@@H](CC=C)CC(=O)N[C@@H](CC1=CC=CC=C1)CO	feasible	85200404
CC(C)(C)OC(=O)C[C@H](CC=C)C(=O)O[C@H](CNC(=O)[C@@H](CC=C)CC(=O)N(CCO)CC1=CC=CC=C1)C2=CC=CC=C2	feasible	85200405
CC(C)(C)OC(=O)C[C@H](CC=C)C(=O)OC[C@H]1CCCN1C(=O)[C@@H](CC=C)CC(=O)N(CCO)CC2=CC=CC=C2	feasible	85200408
CCOC(=O)C1=C(NC(=C(C1C2=CC(=CC=C2)[N+](=O)[O-])C(=O)OCC)C)C	feasible	99356185
CC(C)(C)OC(=O)C[C@H](CC=C)C(=O)OCCNC(=O)[C@H](CC=C)CC(=O)NCCO	feasible	85200410
C[C@H](COC(=O)[C@@H](CC=C)CC(=O)OC(C)(C)C)NC(=O)[C@H](CC=C)CC(=O)N(CCO)CC1=CC=CC=C1	feasible	85200411
CC(C)(C)OC(=O)C[C@H](CC=C)C(=O)O[C@@H](CNC(=O)[C@@H](CC=C)CC(=O)N(CCO)CC1=CC=CC=C1)C2=CC=CC=C2	feasible	85200413
CC(C)(C)OC(=O)C[C@H](CC=C)C(=O)OC[C@@H](CC1=CNC2=CC=CC=C21)NC(=O)[C@@H](CC=C)CC(=O)NCCO	feasible	85200414
CC(C)(C)OC(=O)C[C@H](CC=C)C(=O)OC[C@H](CC1=CNC2=CC=CC=C21)NC(=O)[C@H](CC=C)CC(=O)N[C@@H](CC3=CC=CC=C3)CO	feasible	85200415
CC(C)(C)OC(=O)C[C@H](CC=C)C(=O)OC[C@@H](CC1=CNC2=CC=CC=C21)NC(=O)[C@@H](CC=C)CC(=O)N(CCO)CC3=CC=CC=C3	feasible	85200416
CC(C)(C)OC(=O)C[C@H](CC=C)C(=O)OC[C@H](CC1=CNC2=CC=CC=C21)NC(=O)[C@H](CC=C)CC(=O)N(CCO)CC3=CC=CC=C3	feasible	85200418
CC(C)(C)OC(=O)C[C@H](CC=C)C(=O)OC[C@@H](CC1=CNC2=CC=CC=C21)NC(=O)[C@H](CC=C)CC(=O)N[C@@H](CC3=CC=CC=C3)CO	feasible	85200419
CC(C)(C)OC(=O)C[C@H](CC=C)C(=O)OC[C@H](CC1=CNC2=CC=CC=C21)NC(=O)[C@@H](CC=C)CC(=O)N[C@H](CC3=CC=CC=C3)CO	feasible	85200420
CC(C)(C)OC(=O)C[C@H](CC=C)C(=O)OC[C@@H](CC1=CNC2=CC=CC=C21)NC(=O)[C@H](CC=C)CC(=O)NCCO	feasible	85200423
CC(C)(C)OC(=O)C[C@H](CC=C)C(=O)OC[C@H]1CCCN1C(=O)[C@@H](CC=C)CC(=O)N[C@@H](CC2=CC=CC=C2)CO	feasible	85200424
CC(C)(C)OC(=O)C[C@H](CC=C)C(=O)OC[C@@H](CC1=CNC2=CC=CC=C21)NC(=O)[C@@H](CC=C)CC(=O)N[C@@H](CC3=CC=CC=C3)CO	feasible	85200425
CC(C)(C)OC(=O)C[C@H](CC=C)C(=O)OC[C@H](CC1=CNC2=CC=CC=C21)NC(=O)[C@@H](CC=C)CC(=O)N(CCO)CC3=CC=CC=C3	feasible	85200427
C[C@H](COC(=O)[C@@H](CC=C)CC(=O)OC(C)(C)C)NC(=O)[C@@H](CC=C)CC(=O)N[C@@H](CC1=CC=CC=C1)CO	feasible	85200428
CC(C)(C)OC(=O)C[C@H](CC=C)C(=O)OC[C@@H](CC1=CNC2=CC=CC=C21)NC(=O)[C@H](CC=C)CC(=O)N(CCO)CC3=CC=CC=C3	feasible	85200429
CC(C)(C)OC(=O)C[C@H](CC=C)C(=O)OCCNC(=O)[C@@H](CC=C)CC(=O)N[C@H](CC1=CC=CC=C1)CO	feasible	85200430
C[C@@H](COC(=O)[C@@H](CC=C)CC(=O)OC(C)(C)C)NC(=O)[C@H](CC=C)CC(=O)NCCO	feasible	85200432
C1/C=C\C[C@@H](C(=O)NC[C@@H](OC(=O)[C@@H]1CC2=CC=C(C=C2)F)C3=CC=CC=C3)CC(=O)N[C@H](CC4=CC=CC=C4)CO	feasible	85200433
C1COC(=O)[C@H](C/C=C\C[C@H](C(=O)N1)CC(=O)N[C@@H](CC2=CC=CC=C2)CO)CC3=CC=C(C=C3)F	feasible	85200434
C[C@H]1COC(=O)[C@@H](C/C=C\C[C@H](C(=O)N1)CC(=O)N(CCO)CC2=CC=CC=C2)CC3=CC=C(C=C3)F	feasible	85200435
C1C[C@@H]2COC(=O)CC/C=C\C[C@@H](C(=O)N2C1)CC(=O)NCCO	feasible	85200436
C[C@@H]1COC(=O)[C@@H](C/C=C\C[C@H](C(=O)N1)CC(=O)NCCO)CC2=CC=C(C=C2)F	feasible	85200438
C/1CC(=O)O[C@H](CNC(=O)[C@H](C/C=C1)CC(=O)NCCO)C2=CC=CC=C2	feasible	85200440
C1C[C@@H]2COC(=O)[C@H](C/C=C\C[C@@H](C(=O)N2C1)CC(=O)N(CCO)CC3=CC=CC=C3)CC4=CC=C(C=C4)F	feasible	85200442
CC(C)(C)[C@H]1COC(=O)CC/C=C\C[C@@H](C(=O)N1)CC(=O)N(CCO)CC2=CC=CC=C2	feasible	85200443
C1C[C@@H]2COC(=O)[C@H](C/C=C\C[C@H](C(=O)N2C1)CC(=O)NCCO)CC3=CC=C(C=C3)F	feasible	85200444
C1/C=C\C[C@@H](C(=O)N[C@H](COC(=O)[C@H]1CC2=CC=C(C=C2)F)C3=CC=CC=C3)CC(=O)N(CCO)CC4=CC=CC=C4	feasible	85200446
CC1=CC=C(C=C1)S(=O)(=O)NN=C(C)C2=CC=NC=C2	feasible	99356223
C1C[C@H]2COC(=O)CC/C=C\C[C@H](C(=O)N2C1)CC(=O)NCCO	feasible	85200448
C/1CC(=O)O[C@@H](CNC(=O)[C@@H](C/C=C1)CC(=O)N[C@@H](CC2=CC=CC=C2)CO)C3=CC=CC=C3	feasible	85200449
C1/C=C\C[C@H](C(=O)N[C@H](COC(=O)[C@H]1CC2=CC=C(C=C2)F)C3=CC=CC=C3)CC(=O)N(CCO)CC4=CC=CC=C4	feasible	85200450
C1/C=C\C[C@@H](C(=O)NC[C@@H](OC(=O)[C@H]1CC2=CC=C(C=C2)F)C3=CC=CC=C3)CC(=O)NCCO	feasible	85200451
C/1CC(=O)OC[C@H](NC(=O)[C@@H](C/C=C1)CC(=O)N(CCO)CC2=CC=CC=C2)CC3=CC=CC=C3	feasible	85200452
C1COC(=O)[C@@H](C/C=C\C[C@H](C(=O)N1)CC(=O)NCCO)CC2=CC=C(C=C2)F	feasible	85200453
CC(C)(C)[C@H]1COC(=O)CC/C=C\C[C@H](C(=O)N1)CC(=O)N[C@@H](CC2=CC=CC=C2)CO	feasible	85200454
C/1CC(=O)OCCNC(=O)[C@@H](C/C=C1)CC(=O)N(CCO)CC2=CC=CC=C2	feasible	85200457
CC(C)(C)[C@@H]1COC(=O)[C@@H](C/C=C\C[C@@H](C(=O)N1)CC(=O)N(CCO)CC2=CC=CC=C2)CC3=CC=C(C=C3)F	feasible	85200458
C1/C=C\C[C@H](C(=O)N[C@H](COC(=O)[C@H]1CC2=CC=C(C=C2)F)CC3=CNC4=CC=CC=C43)CC(=O)N(CCO)CC5=CC=CC=C5	feasible	85200459
C1C[C@H]2COC(=O)[C@H](C/C=C\C[C@H](C(=O)N2C1)CC(=O)N[C@@H](CC3=CC=CC=C3)CO)CC4=CC=C(C=C4)F	feasible	85200460
C/1CC(=O)OC[C@H](NC(=O)[C@@H](C/C=C1)CC(=O)N(CCO)CC2=CC=CC=C2)CC3=CNC4=CC=CC=C43	feasible	85200461
C1C[C@H]2COC(=O)CC/C=C\C[C@H](C(=O)N2C1)CC(=O)N[C@H](CC3=CC=CC=C3)CO	feasible	85200462
C[C@@H]1COC(=O)[C@H](C/C=C\C[C@H](C(=O)N1)CC(=O)N[C@@H](CC2=CC=CC=C2)CO)CC3=CC=C(C=C3)F	feasible	85200463
C1/C=C\C[C@@H](C(=O)N[C@H](COC(=O)[C@H]1CC2=CC=C(C=C2)F)CC3=CC=CC=C3)CC(=O)N(CCO)CC4=CC=CC=C4	feasible	85200467
C1/C=C\C[C@H](C(=O)NC[C@@H](OC(=O)[C@H]1CC2=CC=C(C=C2)F)C3=CC=CC=C3)CC(=O)N(CCO)CC4=CC=CC=C4	feasible	85200468
C1COC(=O)[C@@H](C/C=C\C[C@@H](C(=O)N1)CC(=O)N(CCO)CC2=CC=CC=C2)CC3=CC=C(C=C3)F	feasible	85200472
C[C@H]1COC(=O)[C@H](C/C=C\C[C@H](C(=O)N1)CC(=O)N[C@H](CC2=CC=CC=C2)CO)CC3=CC=C(C=C3)F	feasible	85200473
C/1CC(=O)O[C@@H](CNC(=O)[C@@H](C/C=C1)CC(=O)N(CCO)CC2=CC=CC=C2)C3=CC=CC=C3	feasible	85200475
C1COC(=O)[C@@H](C/C=C\C[C@H](C(=O)N1)CC(=O)N(CCO)CC2=CC=CC=C2)CC3=CC=C(C=C3)F	feasible	85200476
COC1=CC(=C(C=C1)OC)NC(=O)C2=CC(=C(C=C2)OCC(=O)N3CCOCC3)OC	feasible	56317882
C[C@H]1COC(=O)[C@@H](C/C=C\C[C@H](C(=O)N1)CC(=O)NCCO)CC2=CC=C(C=C2)F	feasible	85200478
C/1CC(=O)OC[C@@H](NC(=O)[C@@H](C/C=C1)CC(=O)N[C@H](CC2=CC=CC=C2)CO)CC3=CC=CC=C3	feasible	85200479
C1C[C@H]2COC(=O)CC/C=C\C[C@H](C(=O)N2C1)CC(=O)N[C@@H](CC3=CC=CC=C3)CO	feasible	85200480
C[C@H]1COC(=O)[C@H](CC/C=C/C[C@H](C(=O)N1)CC(=O)N(CCO)CC2=CC=CC=C2)CC3=CC=C(C=C3)F	feasible	85200482
C1C[C@@H]2COC(=O)[C@H](CC/C=C\C[C@@H](C(=O)N2C1)CC(=O)N[C@@H](CC3=CC=CC=C3)CO)CC4=CC=C(C=C4)F	feasible	85200483
C\1C[C@H](C(=O)OC[C@@H](NC(=O)[C@@H](C/C=C1)CC(=O)N(CCO)CC2=CC=CC=C2)C3=CC=CC=C3)CC4=CC=C(C=C4)F	feasible	85200484
C/1C[C@H](C(=O)O[C@H](CNC(=O)[C@H](C/C=C1)CC(=O)N[C@@H](CC2=CC=CC=C2)CO)C3=CC=CC=C3)CC4=CC=C(C=C4)F	feasible	85200486
C1C[C@H]2COC(=O)[C@H](CC/C=C\C[C@H](C(=O)N2C1)CC(=O)N(CCO)CC3=CC=CC=C3)CC4=CC=C(C=C4)F	feasible	85200487
C/1C[C@@H](C(=O)O[C@H](CNC(=O)[C@H](C/C=C1)CC(=O)N[C@@H](CC2=CC=CC=C2)CO)C3=CC=CC=C3)CC4=CC=C(C=C4)F	feasible	85200488
C\1C[C@H](C(=O)O[C@@H](CNC(=O)[C@@H](C/C=C1)CC(=O)N(CCO)CC2=CC=CC=C2)C3=CC=CC=C3)CC4=CC=C(C=C4)F	feasible	85200489
CC(C)(C)[C@@H]1COC(=O)[C@@H](CC/C=C\C[C@@H](C(=O)N1)CC(=O)N(CCO)CC2=CC=CC=C2)CC3=CC=C(C=C3)F	feasible	85200490
C\1C[C@H](C(=O)OC[C@@H](NC(=O)[C@@H](C/C=C1)CC(=O)N[C@@H](CC2=CC=CC=C2)CO)CC3=CC=CC=C3)CC4=CC=C(C=C4)F	feasible	85200491
C/1C[C@H](C(=O)OC[C@H](NC(=O)[C@@H](C/C=C1)CC(=O)NCCO)CC2=CC=CC=C2)CC3=CC=C(C=C3)F	feasible	85200492
C\1C[C@H](C(=O)OCCNC(=O)[C@@H](C/C=C1)CC(=O)N[C@@H](CC2=CC=CC=C2)CO)CC3=CC=C(C=C3)F	feasible	85200494
C\1C[C@@H](C(=O)OC[C@@H](NC(=O)[C@H](C/C=C1)CC(=O)N(CCO)CC2=CC=CC=C2)CC3=CC=CC=C3)CC4=CC=C(C=C4)F	feasible	85200495
C/1C[C@H](C(=O)O[C@@H](CNC(=O)[C@H](C/C=C1)CC(=O)N[C@@H](CC2=CC=CC=C2)CO)C3=CC=CC=C3)CC4=CC=C(C=C4)F	feasible	85200496
C\1C[C@H](C(=O)O[C@H](CNC(=O)[C@H](C/C=C1)CC(=O)NCCO)C2=CC=CC=C2)CC3=CC=C(C=C3)F	feasible	85200498
CC(C)(C)[C@H]1COC(=O)[C@@H](CC/C=C/C[C@H](C(=O)N1)CC(=O)N[C@@H](CC2=CC=CC=C2)CO)CC3=CC=C(C=C3)F	feasible	85200499
CC(C)(C)OC(=O)C[C@@H]1C/C=C\C[C@H](C(=O)N[C@H](COC1=O)CC2=CC=CC=C2)CC(=O)N(CCO)CC3=CC=CC=C3	feasible	85200500
C1C[C@H]2COC(=O)[C@H](CC/C=C\C[C@H](C(=O)N2C1)CC(=O)N[C@@H](CC3=CC=CC=C3)CO)CC4=CC=C(C=C4)F	feasible	85200501
C1C[C@@H]2COC(=O)[C@@H](C/C=C\C[C@@H](C(=O)N2C1)CC(=O)N(CCO)CC3=CC=CC=C3)CC4=CC=C(C=C4)F	feasible	85200502
CC(C)(C)[C@@H]1COC(=O)[C@H](C/C=C\C[C@@H](C(=O)N1)CC(=O)N[C@@H](CC2=CC=CC=C2)CO)CC(=O)OC(C)(C)C	feasible	85200506
CC(C)(C)OC(=O)C[C@@H]1C/C=C\C[C@@H](C(=O)N[C@@H](COC1=O)CC2=CNC3=CC=CC=C32)CC(=O)N(CCO)CC4=CC=CC=C4	feasible	85200508
CC(C)(C)[C@@H]1COC(=O)[C@@H](CC/C=C\C[C@H](C(=O)N1)CC(=O)NCCO)CC2=CC=C(C=C2)F	feasible	85200509
C/1C[C@@H](C(=O)O[C@@H](CNC(=O)[C@H](C/C=C1)CC(=O)N[C@@H](CC2=CC=CC=C2)CO)C3=CC=CC=C3)CC4=CC=C(C=C4)F	feasible	85200510
C\1C[C@@H](C(=O)OC[C@H](NC(=O)[C@@H](C/C=C1)CC(=O)N(CCO)CC2=CC=CC=C2)CC3=CC=CC=C3)CC4=CC=C(C=C4)F	feasible	85200511
CC(C)(C)[C@@H]1COC(=O)[C@@H](C/C=C\C[C@@H](C(=O)N1)CC(=O)N[C@H](CC2=CC=CC=C2)CO)CC(=O)OC(C)(C)C	feasible	85200512
CC(C)(C)OC(=O)C[C@@H]1C/C=C\C[C@H](C(=O)NC[C@@H](OC1=O)C2=CC=CC=C2)CC(=O)N[C@@H](CC3=CC=CC=C3)CO	feasible	85200513
C[C@H]1COC(=O)[C@H](CC/C=C/C[C@@H](C(=O)N1)CC(=O)N(CCO)CC2=CC=CC=C2)CC3=CC=C(C=C3)F	feasible	85200514
CC(C)(C)[C@@H]1COC(=O)[C@H](C/C=C\C[C@H](C(=O)N1)CC(=O)N(CCO)CC2=CC=CC=C2)CC(=O)OC(C)(C)C	feasible	85200515
C\1C[C@H](C(=O)O[C@@H](CNC(=O)[C@@H](C/C=C1)CC(=O)NCCO)C2=CC=CC=C2)CC3=CC=C(C=C3)F	feasible	85200517
CC(C)(C)OC(=O)C[C@@H]1C/C=C\C[C@H](C(=O)NCCOC1=O)CC(=O)NCCO	feasible	85200518
CC(C)(C)OC(=O)C[C@@H]1C/C=C\C[C@@H](C(=O)N2CCC[C@@H]2COC1=O)CC(=O)N(CCO)CC3=CC=CC=C3	feasible	85200519
CC(C)(C)OC(=O)C[C@H]1C/C=C\C[C@H](C(=O)N2CCC[C@H]2COC1=O)CC(=O)N(CCO)CC3=CC=CC=C3	feasible	85200520
C[C@@H]1COC(=O)[C@H](CC/C=C\C[C@H](C(=O)N1)CC(=O)NCCO)CC2=CC=C(C=C2)F	feasible	85200521
C\1C[C@@H](C(=O)O[C@H](CNC(=O)[C@@H](C/C=C1)CC(=O)N(CCO)CC2=CC=CC=C2)C3=CC=CC=C3)CC4=CC=C(C=C4)F	feasible	85200522
CC(C)(C)OC(=O)C[C@@H]1C/C=C\C[C@H](C(=O)N[C@@H](COC1=O)CC2=CC=CC=C2)CC(=O)NCCO	feasible	85200524
CC(C)(C)OC(=O)C[C@@H]1C/C=C\C[C@@H](C(=O)NC[C@H](OC1=O)C2=CC=CC=C2)CC(=O)NCCO	feasible	85200525
C1C[C@@H]2COC(=O)[C@@H](C/C=C\C[C@H](C(=O)N2C1)CC(=O)NCCO)CC3=CC=C(C=C3)F	feasible	85200526
C1C[C@H]2COC(=O)[C@@H](C/C=C\C[C@H](C(=O)N2C1)CC(=O)N[C@@H](CC3=CC=CC=C3)CO)CC4=CC=C(C=C4)F	feasible	85200527
C\1C[C@@H](C(=O)O[C@@H](CNC(=O)[C@H](C/C=C1)CC(=O)N(CCO)CC2=CC=CC=C2)C3=CC=CC=C3)CC4=CC=C(C=C4)F	feasible	85200528
C1C[C@@H]2COC(=O)[C@@H](CC/C=C\C[C@@H](C(=O)N2C1)CC(=O)NCCO)CC3=CC=C(C=C3)F	feasible	85200529
CC(C)(C)[C@@H]1COC(=O)[C@@H](C/C=C\C[C@H](C(=O)N1)CC(=O)NCCO)CC(=O)OC(C)(C)C	feasible	85200530
C\1C[C@@H](C(=O)OC[C@@H](NC(=O)[C@@H](C/C=C1)CC(=O)N(CCO)CC2=CC=CC=C2)CC3=CC=CC=C3)CC4=CC=C(C=C4)F	feasible	85200531
CC(C)(C)OC(=O)C[C@H]1C/C=C\C[C@H](C(=O)NC[C@@H](OC1=O)C2=CC=CC=C2)CC(=O)NCCO	feasible	85200532
CC(C)(C)OC(=O)C[C@@H]1C/C=C\C[C@H](C(=O)N2CCC[C@@H]2COC1=O)CC(=O)N[C@H](CC3=CC=CC=C3)CO	feasible	85200533
C1C[C@@H]2COC(=O)[C@@H](C/C=C\C[C@@H](C(=O)N2C1)CC(=O)NCCO)CC3=CC=C(C=C3)F	feasible	85200534
CC(C)(C)[C@H]1COC(=O)[C@H](CC/C=C/C[C@H](C(=O)N1)CC(=O)N[C@@H](CC2=CC=CC=C2)CO)CC3=CC=C(C=C3)F	feasible	85200536
C1C[C@@H]2COC(=O)[C@H](CC/C=C\C[C@H](C(=O)N2C1)CC(=O)N(CCO)CC3=CC=CC=C3)CC4=CC=C(C=C4)F	feasible	85200537
C\1C[C@@H](C(=O)O[C@@H](CNC(=O)[C@@H](C/C=C1)CC(=O)N(CCO)CC2=CC=CC=C2)C3=CC=CC=C3)CC4=CC=C(C=C4)F	feasible	85200538
CC(C)(C)OC(=O)C[C@H]1C/C=C\C[C@H](C(=O)NCCOC1=O)CC(=O)N[C@H](CC2=CC=CC=C2)CO	feasible	85200539
C\1C[C@H](C(=O)O[C@H](CNC(=O)[C@@H](C/C=C1)CC(=O)N(CCO)CC2=CC=CC=C2)C3=CC=CC=C3)CC4=CC=C(C=C4)F	feasible	85200540
C1=CC(=CC(=C1)F)CC2=C(N=C3N2C=C(C=C3)Cl)C4=CC(=CC=C4)Cl	feasible	121285914
C1/C=C\C[C@H](C(=O)N[C@H](COC(=O)[C@@H]1CC2=CC=C(C=C2)F)CC3=CNC4=CC=CC=C43)CC(=O)N(CCO)CC5=CC=CC=C5	feasible	85200543
CC(C)(C)OC(=O)C[C@H]1C/C=C\C[C@H](C(=O)N2CCC[C@H]2COC1=O)CC(=O)N[C@H](CC3=CC=CC=C3)CO	feasible	85200544
CC(C)(C)OC(=O)C[C@@H]1C/C=C\C[C@H](C(=O)NCCOC1=O)CC(=O)N[C@@H](CC2=CC=CC=C2)CO	feasible	85200546
C1C[C@@H]2COC(=O)[C@@H](CC/C=C\C[C@@H](C(=O)N2C1)CC(=O)N(CCO)CC3=CC=CC=C3)CC4=CC=C(C=C4)F	feasible	85200547
CC(C)(C)[C@H]1COC(=O)[C@H](CC/C=C/C[C@H](C(=O)N1)CC(=O)N[C@H](CC2=CC=CC=C2)CO)CC3=CC=C(C=C3)F	feasible	85200548
C\1C[C@@H](C(=O)OC[C@@H](NC(=O)[C@H](C/C=C1)CC(=O)N(CCO)CC2=CC=CC=C2)C3=CC=CC=C3)CC4=CC=C(C=C4)F	feasible	85200549
C\1C[C@H](C(=O)OC[C@H](NC(=O)[C@@H](C/C=C1)CC(=O)N(CCO)CC2=CC=CC=C2)CC3=CC=CC=C3)CC4=CC=C(C=C4)F	feasible	85200550
CC(C)(C)OC(=O)C[C@H]1C/C=C\C[C@H](C(=O)NC[C@@H](OC1=O)C2=CC=CC=C2)CC(=O)N[C@H](CC3=CC=CC=C3)CO	feasible	85200552
C\1C[C@H](C(=O)O[C@H](CNC(=O)[C@@H](C/C=C1)CC(=O)NCCO)C2=CC=CC=C2)CC3=CC=C(C=C3)F	feasible	85200554
C[C@H]1COC(=O)[C@@H](C/C=C\C[C@H](C(=O)N1)CC(=O)N[C@@H](CC2=CC=CC=C2)CO)CC(=O)OC(C)(C)C	feasible	85200555
CC(C)(C)OC(=O)C[C@@H]1C/C=C\C[C@@H](C(=O)N[C@H](COC1=O)C2=CC=CC=C2)CC(=O)N(CCO)CC3=CC=CC=C3	feasible	85200556
C/1C[C@@H](C(=O)O[C@H](CNC(=O)[C@H](C/C=C1)CC(=O)N[C@H](CC2=CC=CC=C2)CO)C3=CC=CC=C3)CC4=CC=C(C=C4)F	feasible	85200557
C\1C[C@@H](C(=O)OCCNC(=O)[C@@H](C/C=C1)CC(=O)N(CCO)CC2=CC=CC=C2)CC3=CC=C(C=C3)F	feasible	85200558
C1/C=C\C[C@H](C(=O)N[C@H](COC(=O)[C@@H]1CC2=CC=C(C=C2)F)CC3=CC=CC=C3)CC(=O)N(CCO)CC4=CC=CC=C4	feasible	85200559
C[C@@H]1COC(=O)[C@@H](CC/C=C/C[C@H](C(=O)N1)CC(=O)N[C@@H](CC2=CC=CC=C2)CO)CC3=CC=C(C=C3)F	feasible	85200560
C\1C[C@@H](C(=O)OC[C@H](NC(=O)[C@@H](C/C=C1)CC(=O)N[C@@H](CC2=CC=CC=C2)CO)CC3=CC=CC=C3)CC4=CC=C(C=C4)F	feasible	85200562
C[C@H]1COC(=O)[C@H](CC/C=C\C[C@@H](C(=O)N1)CC(=O)NCCO)CC2=CC=C(C=C2)F	feasible	85200564
C1C[C@@H]2COC(=O)[C@H](CC/C=C\C[C@@H](C(=O)N2C1)CC(=O)NCCO)CC3=CC=C(C=C3)F	feasible	85200566
C/1C[C@H](C(=O)OCCNC(=O)[C@H](C/C=C1)CC(=O)NCCO)CC2=CC=C(C=C2)F	feasible	85200567
C\1C[C@@H](C(=O)OC[C@@H](NC(=O)[C@H](C/C=C1)CC(=O)N(CCO)CC2=CC=CC=C2)CC3=CNC4=CC=CC=C43)CC5=CC=C(C=C5)F	feasible	85200568
CC(C)(C)OC(=O)C[C@H]1C/C=C\C[C@@H](C(=O)NCCOC1=O)CC(=O)NCCO	feasible	85200569
C\1C[C@H](C(=O)OC[C@@H](NC(=O)[C@H](C/C=C1)CC(=O)NCCO)C2=CC=CC=C2)CC3=CC=C(C=C3)F	feasible	85200570
C\1C[C@H](C(=O)OCCNC(=O)[C@@H](C/C=C1)CC(=O)N[C@H](CC2=CC=CC=C2)CO)CC3=CC=C(C=C3)F	feasible	85200574
CC(C)(C)OC(=O)C[C@@H]1C/C=C\C[C@@H](C(=O)N[C@H](COC1=O)CC2=CC=CC=C2)CC(=O)NCCO	feasible	85200575
C\1C[C@@H](C(=O)O[C@@H](CNC(=O)[C@@H](C/C=C1)CC(=O)NCCO)C2=CC=CC=C2)CC3=CC=C(C=C3)F	feasible	85200576
C1C[C@@H]2COC(=O)[C@@H](CC/C=C\C[C@@H](C(=O)N2C1)CC(=O)N[C@@H](CC3=CC=CC=C3)CO)CC4=CC=C(C=C4)F	feasible	85200579
CC(C)(C)[C@@H]1COC(=O)[C@H](CC/C=C\C[C@H](C(=O)N1)CC(=O)N(CCO)CC2=CC=CC=C2)CC3=CC=C(C=C3)F	feasible	85200580
C\1C[C@H](C(=O)OC[C@@H](NC(=O)[C@H](C/C=C1)CC(=O)N(CCO)CC2=CC=CC=C2)C3=CC=CC=C3)CC4=CC=C(C=C4)F	feasible	85200581
CC(C)(C)OC(=O)C[C@@H]1C/C=C\C[C@@H](C(=O)NC[C@@H](OC1=O)C2=CC=CC=C2)CC(=O)NCCO	feasible	85200582
C1C[C@@H]2COC(=O)[C@@H](C/C=C\C[C@@H](C(=O)N2C1)CC(=O)N[C@@H](CC3=CC=CC=C3)CO)CC4=CC=C(C=C4)F	feasible	85200584
CC(C)(C)OC(=O)C[C@H]1C/C=C\C[C@H](C(=O)N[C@@H](COC1=O)CC2=CC=CC=C2)CC(=O)N(CCO)CC3=CC=CC=C3	feasible	85200585
CC(C)(C)OC(=O)C[C@@H]1C/C=C\C[C@H](C(=O)N2CCC[C@H]2COC1=O)CC(=O)NCCO	feasible	85200586
C[C@H]1COC(=O)[C@@H](C/C=C\C[C@H](C(=O)N1)CC(=O)N(CCO)CC2=CC=CC=C2)CC(=O)OC(C)(C)C	feasible	85200590
C[C@H]1COC(=O)[C@H](C/C=C\C[C@@H](C(=O)N1)CC(=O)NCCO)CC(=O)OC(C)(C)C	feasible	85200591
C[C@H]1COC(=O)[C@@H](CC/C=C/C[C@H](C(=O)N1)CC(=O)N(CCO)CC2=CC=CC=C2)CC3=CC=C(C=C3)F	feasible	85200594
C[C@H]1COC(=O)[C@H](C/C=C\C[C@@H](C(=O)N1)CC(=O)NCCO)CC2=CC=C(C=C2)F	feasible	85200595
CC(C)(C)OC(=O)C[C@@H]1C/C=C\C[C@H](C(=O)N2CCC[C@@H]2COC1=O)CC(=O)N[C@@H](CC3=CC=CC=C3)CO	feasible	85200597
CC(C)(C)OC(=O)C[C@@H]1C/C=C\C[C@H](C(=O)NC[C@@H](OC1=O)C2=CC=CC=C2)CC(=O)N(CCO)CC3=CC=CC=C3	feasible	85200598
CC(C)(C)OC(=O)C[C@@H]1C/C=C\C[C@@H](C(=O)NCCOC1=O)CC(=O)N(CCO)CC2=CC=CC=C2	feasible	85200599
CC(C)(C)OC(=O)C[C@H]1C/C=C\C[C@@H](C(=O)NC[C@H](OC1=O)C2=CC=CC=C2)CC(=O)NCCO	feasible	85200600
CC(C)(C)OC(=O)C[C@@H]1C/C=C\C[C@H](C(=O)NC[C@H](OC1=O)C2=CC=CC=C2)CC(=O)N(CCO)CC3=CC=CC=C3	feasible	85200601
CC(C)(C)OC(=O)C[C@@H]1C/C=C\C[C@H](C(=O)N[C@@H](COC1=O)CC2=CNC3=CC=CC=C32)CC(=O)NCCO	feasible	85200602
CC(C)(C)OC(=O)C[C@@H]1C/C=C\C[C@H](C(=O)NC[C@H](OC1=O)C2=CC=CC=C2)CC(=O)N[C@@H](CC3=CC=CC=C3)CO	feasible	85200605
C[C@@H]1COC(=O)[C@@H](C/C=C\C[C@H](C(=O)N1)CC(=O)N(CCO)CC2=CC=CC=C2)CC(=O)OC(C)(C)C	feasible	85200606
C1=CC(=CC(=C1)F)CC2=C(N=C3N2C=C(C=C3)Br)C4=CC(=CC=C4)Br	feasible	121285925
CC(C)(C)[C@@H]1COC(=O)[C@@H](C/C=C\C[C@@H](C(=O)N1)CC(=O)N[C@@H](CC2=CC=CC=C2)CO)CC(=O)OC(C)(C)C	feasible	85200608
C1COC(=O)[C@H](C/C=C\C[C@@H](C(=O)N1)CC(=O)NCCO)CC2=CC=C(C=C2)F	feasible	85200609
CC1=C(C=C(C=C1)N(C(C2=CC(=C(C=C2)OC)OC)C(=O)NCC3CCCO3)C(=O)CNC(=O)C4=CC=CO4)C	feasible	144092454
CC1=C(N=C(O1)C2=CC=C(C=C2)OC)CS(=O)(=O)CC(=O)NCC3=CC(=CC=C3)F	feasible	49720742
C\1C[C@H](C(=O)O[C@H](CNC(=O)[C@H](C/C=C1)CC(=O)N(CCO)CC2=CC=CC=C2)C3=CC=CC=C3)CC4=CC=C(C=C4)F	feasible	85200616
CC(C)(C)OC(=O)C[C@H]1C/C=C\C[C@H](C(=O)NC[C@H](OC1=O)C2=CC=CC=C2)CC(=O)N[C@@H](CC3=CC=CC=C3)CO	feasible	85200618
C1COC(=O)[C@@H](C/C=C\C[C@H](C(=O)N1)CC(=O)N[C@@H](CC2=CC=CC=C2)CO)CC3=CC=C(C=C3)F	feasible	85200620
C[C@H]1COC(=O)[C@H](C/C=C\C[C@H](C(=O)N1)CC(=O)N(CCO)CC2=CC=CC=C2)CC(=O)OC(C)(C)C	feasible	85200624
CC(C)(C)OC(=O)C[C@H]1C/C=C\C[C@@H](C(=O)NC[C@@H](OC1=O)C2=CC=CC=C2)CC(=O)NCCO	feasible	85200627
C1C[C@H]2COC(=O)[C@@H](CC/C=C\C[C@H](C(=O)N2C1)CC(=O)N[C@@H](CC3=CC=CC=C3)CO)CC4=CC=C(C=C4)F	feasible	85200628
C\1C[C@@H](C(=O)OC[C@@H](NC(=O)[C@@H](C/C=C1)CC(=O)N(CCO)CC2=CC=CC=C2)C3=CC=CC=C3)CC4=CC=C(C=C4)F	feasible	85200629
CC(C)(C)OC(=O)C[C@@H]1C/C=C\C[C@H](C(=O)NC[C@H](OC1=O)C2=CC=CC=C2)CC(=O)NCCO	feasible	85200630
CC(C)(C)OC(=O)C[C@@H]1C/C=C\C[C@H](C(=O)N[C@H](COC1=O)C2=CC=CC=C2)CC(=O)N(CCO)CC3=CC=CC=C3	feasible	85200631
CC(C)(C)OC(=O)C[C@@H]1C/C=C\C[C@H](C(=O)NC[C@H](OC1=O)C2=CC=CC=C2)CC(=O)N[C@H](CC3=CC=CC=C3)CO	feasible	85200632
C[C@@H]([C@@H]1CN2CCC3=C([C@@H]2C[C@@H]1N(C)C(=O)NC4=CC=C(C=C4)OC)NC5=C3C=C(C=C5)C6=CC7=C(C=C6)OCO7)O	feasible	99356409
C[C@@H]([C@@H]1CN2CCC3=C([C@@H]2C[C@@H]1N(C)C(=O)NC4CCCCC4)NC5=C3C=C(C=C5)C6=CC7=C(C=C6)OCO7)O	feasible	99356410
CC(C)(C)OC(=O)C[C@H]1C/C=C\C[C@@H](C(=O)N2CCC[C@H]2COC1=O)CC(=O)N(CCO)CC3=CC=CC=C3	feasible	85200635
C[C@@H]1COC(=O)[C@H](C/C=C\C[C@H](C(=O)N1)CC(=O)N[C@H](CC2=CC=CC=C2)CO)CC(=O)OC(C)(C)C	feasible	85200636
C[C@H]1COC(=O)[C@@H](C/C=C\C[C@H](C(=O)N1)CC(=O)N[C@H](CC2=CC=CC=C2)CO)CC(=O)OC(C)(C)C	feasible	85200638
C=CCC[C@@H](CC1=CC=C(C=C1)F)C(=O)OC[C@@H](CC2=CC=CC=C2)NC(=O)[C@@H](CC=C)CC(=O)N[C@H](CC3=CC=CC=C3)CO	feasible	85200639
C=CCC[C@@H](CC1=CC=C(C=C1)F)C(=O)OC[C@@H](CC2=CC=CC=C2)NC(=O)[C@H](CC=C)CC(=O)NCCO	feasible	85200640
CC(C)(C)[C@@H](COC(=O)[C@H](CCC=C)CC1=CC=C(C=C1)F)NC(=O)[C@@H](CC=C)CC(=O)N(CCO)CC2=CC=CC=C2	feasible	85200641
C[C@@H](COC(=O)[C@H](CCC=C)CC1=CC=C(C=C1)F)NC(=O)[C@@H](CC=C)CC(=O)N[C@@H](CC2=CC=CC=C2)CO	feasible	85200642
C[C@@H]([C@H]1[C@H](C[C@H]2C3=C(CCN2C1=O)C4=C(N3)C=CC(=C4)C5=CC=C(C=C5)OC)N(C)C(=O)NC6=CC(=CC(=C6)Cl)Cl)O	feasible	99356420
C[C@H]1COC(=O)CCCC/C=C\C[C@@H](C(=O)N1)CC(=O)N(CCO)CC2=CC=CC=C2	feasible	85200645
C[C@@H]([C@H]1[C@H](C[C@H]2C3=C(CCN2C1=O)C4=C(N3)C=CC(=C4)C5=CC=C(C=C5)OC)N(C)C(=O)NC6=CC=CC=C6)O	feasible	99356422
COC1=C(C=C(C=C1)Cl)NC(=O)CC2CCCC2	feasible	49676929
C[C@H]1COC(=O)CCC/C=C\C[C@@H](C(=O)N1)CC(=O)N(CCO)CC2=CC=CC=C2	feasible	85200648
C1CCC(=O)OC[C@@H](NC(=O)[C@H](C/C=C\C1)CC(=O)N(CCO)CC2=CC=CC=C2)CC3=CC=CC=C3	feasible	85200650
C1C/C=C\C[C@H](C(=O)N2CCC[C@H]2COC(=O)C1)CC(=O)N[C@H](CC3=CC=CC=C3)CO	feasible	85200651
C[C@@H]([C@@H]1CN2CCC3=C([C@@H]2C[C@@H]1N(C)C(=O)NC4=CC=C(C=C4)OC)NC5=C3C=C(C=C5)C6=CC=C(C=C6)OC)O	feasible	99356428
C1CCC(=O)OC[C@@H](NC(=O)[C@H](C/C=C\C1)CC(=O)N(CCO)CC2=CC=CC=C2)C3=CC=CC=C3	feasible	85200653
C1CCC(=O)OCCNC(=O)[C@H](C/C=C\C1)CC(=O)N(CCO)CC2=CC=CC=C2	feasible	85200655
CC1=CC=CC(=C1)C2=CC3=C(C=C2)NC4=C3CCN5[C@H]4C[C@@H]([C@@H](C5)[C@H](C)O)N(C)C(=O)NC6=CC=C(C=C6)OC	feasible	99356432
C1C/C=C\C[C@@H](C(=O)N2CCC[C@@H]2COC(=O)C1)CC(=O)N(CCO)CC3=CC=CC=C3	feasible	85200657
CC1=CC=CC(=C1)C2=CC3=C(C=C2)NC4=C3CCN5[C@H]4C[C@@H]([C@@H](C5)[C@H](C)O)N(C)C(=O)NC6CCCCC6	feasible	99356434
C1C/C=C\C[C@H](C(=O)N2CCC[C@H]2COC(=O)C1)CC(=O)N[C@@H](CC3=CC=CC=C3)CO	feasible	85200659
C1C/C=C/C[C@H](C(=O)NC[C@H](OC(=O)C1)C2=CC=CC=C2)CC(=O)NCCO	feasible	85200660
C1CCC(=O)OC[C@H]2CCCN2C(=O)[C@H](C/C=C\C1)CC(=O)N(CCO)CC3=CC=CC=C3	feasible	85200662
C1C/C=C\C[C@H](C(=O)N2CCC[C@H]2COC(=O)C1)CC(=O)N(CCO)CC3=CC=CC=C3	feasible	85200663
C1C/C=C/C[C@H](C(=O)NC[C@@H](OC(=O)C1)C2=CC=CC=C2)CC(=O)N(CCO)CC3=CC=CC=C3	feasible	85200664
C[C@@H]([C@H]1[C@H](C[C@H]2C3=C(CCN2C1=O)C4=CC=CC=C4N3)N(C)C(=O)NC5=CC(=CC(=C5)Cl)Cl)O	feasible	99356441
C[C@@H]([C@H]1[C@H](C[C@H]2C3=C(CCN2C1=O)C4=CC=CC=C4N3)N(C)C(=O)NC5=CC=C(C=C5)OC)O	feasible	99356442
C1/C=C\C[C@H](C(=O)N[C@@H](COC(=O)[C@@H]1CC2=CC=C(C=C2)F)CC3=CNC4=CC=CC=C43)CC(=O)NCCO	feasible	85200668
C1CCC(=O)OC[C@H]2CCCN2C(=O)[C@H](C/C=C\C1)CC(=O)N[C@@H](CC3=CC=CC=C3)CO	feasible	85200669
C1C/C=C\C[C@H](C(=O)N[C@@H](COC(=O)C1)CC2=CNC3=CC=CC=C32)CC(=O)N(CCO)CC4=CC=CC=C4	feasible	85200670
C1CCC(=O)O[C@H](CNC(=O)[C@H](C/C=C\C1)CC(=O)N(CCO)CC2=CC=CC=C2)C3=CC=CC=C3	feasible	85200671
C1C/C=C\C[C@H](C(=O)N[C@@H](COC(=O)C1)C2=CC=CC=C2)CC(=O)N(CCO)CC3=CC=CC=C3	feasible	85200672
C[C@@H]([C@@H]1CN2CCC3=C([C@@H]2C[C@@H]1N(C)C(=O)NC4=CC(=CC(=C4)Cl)Cl)NC5=CC=CC=C35)O	feasible	99356449
C[C@@H]([C@@H]1CN2CCC3=C([C@@H]2C[C@@H]1N(C)C(=O)NC4=CC=C(C=C4)OC)NC5=CC=CC=C35)O	feasible	99356450
C[C@@H]([C@@H]1CN2CCC3=C([C@@H]2C[C@@H]1N(C)C(=O)NC4CCCCC4)NC5=CC=CC=C35)O	feasible	99356451
C=CC[C@@H](CC1=CC=C(C=C1)F)C(=O)OC[C@@H]2CCCN2C(=O)[C@@H](CC=C)CC(=O)N(CCO)CC3=CC=CC=C3	feasible	85200676
C[C@@H]([C@@H]1CN2CCC3=C([C@@H]2C[C@@H]1N(C)C(=O)NC4=CC=CC=C4)NC5=CC=CC=C35)O	feasible	99356453
C[C@@H](COC(=O)[C@@H](CC=C)CC1=CC=C(C=C1)F)NC(=O)[C@@H](CC=C)CC(=O)N(CCO)CC2=CC=CC=C2	feasible	85200678
COC1=CC=CC=C1CN(C(C2=CC=CC=C2)C(=O)NCC3CCCO3)C(=O)CNC(=O)C4=CC=CO4	feasible	144092465
CC(C)(C)OC(=O)C[C@@H](CC=C)C(=O)OC[C@H](CC1=CC=CC=C1)NC(=O)[C@@H](CC=C)CC(=O)N[C@H](CC2=CC=CC=C2)CO	feasible	85200680
CC(C)(C)OC(=O)C[C@@H](CC=C)C(=O)O[C@H](CNC(=O)[C@H](CC=C)CC(=O)NCCO)C1=CC=CC=C1	feasible	85200681
C=CCC[C@H](CC1=CC=C(C=C1)F)C(=O)OC[C@H](CC2=CNC3=CC=CC=C32)NC(=O)[C@H](CC=C)CC(=O)N(CCO)CC4=CC=CC=C4	feasible	85200682
C=CCC[C@H](CC1=CC=C(C=C1)F)C(=O)OC[C@H](CC2=CNC3=CC=CC=C32)NC(=O)[C@@H](CC=C)CC(=O)NCCO	feasible	85200683
C=CCC[C@@H](CC1=CC=C(C=C1)F)C(=O)OC[C@H](CC2=CNC3=CC=CC=C32)NC(=O)[C@@H](CC=C)CC(=O)N(CCO)CC4=CC=CC=C4	feasible	85200684
C=CC[C@@H](CC1=CC=C(C=C1)F)C(=O)OC[C@@H](CC2=CC=CC=C2)NC(=O)[C@H](CC=C)CC(=O)NCCO	feasible	85200685
C[C@H](COC(=O)[C@@H](CC=C)CC1=CC=C(C=C1)F)NC(=O)[C@@H](CC=C)CC(=O)N[C@@H](CC2=CC=CC=C2)CO	feasible	85200686
C=CC[C@@H](CC1=CC=C(C=C1)F)C(=O)OC[C@@H](CC2=CNC3=CC=CC=C32)NC(=O)[C@@H](CC=C)CC(=O)N[C@@H](CC4=CC=CC=C4)CO	feasible	85200687
C=CC[C@@H](CC1=CC=C(C=C1)F)C(=O)O[C@H](CNC(=O)[C@H](CC=C)CC(=O)NCCO)C2=CC=CC=C2	feasible	85200688
C=CC[C@@H](CC1=CC=C(C=C1)F)C(=O)O[C@@H](CNC(=O)[C@@H](CC=C)CC(=O)NCCO)C2=CC=CC=C2	feasible	85200689
C=CC[C@@H](CC1=CC=C(C=C1)F)C(=O)OC[C@@H](CC2=CNC3=CC=CC=C32)NC(=O)[C@@H](CC=C)CC(=O)N[C@H](CC4=CC=CC=C4)CO	feasible	85200690
C1=CC(=CC=C1C2=C(N3C=C(C=CC3=N2)Cl)CC4=CSC=C4)Cl	feasible	121285939
CC(C)(C)OC(=O)C[C@@H](CC=C)C(=O)O[C@H](CNC(=O)[C@@H](CC=C)CC(=O)NCCO)C1=CC=CC=C1	feasible	85200692
C=CCC[C@H](CC1=CC=C(C=C1)F)C(=O)OC[C@H](CC2=CNC3=CC=CC=C32)NC(=O)[C@@H](CC=C)CC(=O)N[C@H](CC4=CC=CC=C4)CO	feasible	85200693
C=CCC[C@@H](CC1=CC=C(C=C1)F)C(=O)OC[C@H](CC2=CNC3=CC=CC=C32)NC(=O)[C@@H](CC=C)CC(=O)NCCO	feasible	85200694
C=CCC[C@H](CC1=CC=C(C=C1)F)C(=O)OC[C@@H](CC2=CNC3=CC=CC=C32)NC(=O)[C@@H](CC=C)CC(=O)NCCO	feasible	85200695
C=CCC[C@@H](CC1=CC=C(C=C1)F)C(=O)OC[C@@H](CC2=CNC3=CC=CC=C32)NC(=O)[C@@H](CC=C)CC(=O)N[C@@H](CC4=CC=CC=C4)CO	feasible	85200696
C[C@@H](COC(=O)[C@@H](CC=C)CC1=CC=C(C=C1)F)NC(=O)[C@@H](CC=C)CC(=O)NCCO	feasible	85200698
C=CC[C@@H](CC1=CC=C(C=C1)F)C(=O)OC[C@H](CC2=CC=CC=C2)NC(=O)[C@H](CC=C)CC(=O)NCCO	feasible	85200699
C=CC[C@@H](CC1=CC=C(C=C1)F)C(=O)OCCNC(=O)[C@H](CC=C)CC(=O)NCCO	feasible	85200700
CN1[C@H]2C[C@H](N(C[C@H]2CO1)C(=O)COC)C3=CC=CC(=C3)C4=CC=CC=C4	feasible	99356477
CC(=O)N1C[C@H]2CON([C@H]2C[C@H]1C3=CC=CC(=C3)C4=CC=C(C=C4)C#N)C	feasible	99356478
CC(C)(C)OC(=O)C[C@@H](CC=C)C(=O)OCCNC(=O)[C@H](CC=C)CC(=O)N(CCO)CC1=CC=CC=C1	feasible	85200703
C[C@H]1CN(C(=O)C2=C(C=CC(=C2)NC(=O)C3CC3)O[C@@H]1CN(C)S(=O)(=O)C)[C@H](C)CO	feasible	85201891
C=CCC[C@H](CC1=CC=C(C=C1)F)C(=O)OC[C@@H](CC2=CNC3=CC=CC=C32)NC(=O)[C@H](CC=C)CC(=O)N(CCO)CC4=CC=CC=C4	feasible	85200705
C=CCC[C@@H](CC1=CC=C(C=C1)F)C(=O)OC[C@@H](CC2=CNC3=CC=CC=C32)NC(=O)[C@@H](CC=C)CC(=O)N(CCO)CC4=CC=CC=C4	feasible	85200706
C=CCC[C@@H](CC1=CC=C(C=C1)F)C(=O)OC[C@H](CC2=CNC3=CC=CC=C32)NC(=O)[C@H](CC=C)CC(=O)NCCO	feasible	85200707
C=CCC[C@H](CC1=CC=C(C=C1)F)C(=O)OC[C@H](CC2=CNC3=CC=CC=C32)NC(=O)[C@@H](CC=C)CC(=O)N(CCO)CC4=CC=CC=C4	feasible	85200708
C[C@H](COC(=O)[C@@H](CC=C)CC1=CC=C(C=C1)F)NC(=O)[C@@H](CC=C)CC(=O)NCCO	feasible	85200709
C=CC[C@@H](CC1=CC=C(C=C1)F)C(=O)O[C@H](CNC(=O)[C@@H](CC=C)CC(=O)N[C@@H](CC2=CC=CC=C2)CO)C3=CC=CC=C3	feasible	85200710
C=CC[C@@H](CC1=CC=C(C=C1)F)C(=O)O[C@H](CNC(=O)[C@H](CC=C)CC(=O)N(CCO)CC2=CC=CC=C2)C3=CC=CC=C3	feasible	85200711
C=CC[C@@H](CC1=CC=C(C=C1)F)C(=O)O[C@@H](CNC(=O)[C@@H](CC=C)CC(=O)N[C@@H](CC2=CC=CC=C2)CO)C3=CC=CC=C3	feasible	85200712
C=CC[C@@H](CC1=CC=C(C=C1)F)C(=O)OCCNC(=O)[C@@H](CC=C)CC(=O)NCCO	feasible	85200713
C[C@H](COC(=O)[C@@H](CC=C)CC1=CC=C(C=C1)F)NC(=O)[C@@H](CC=C)CC(=O)N(CCO)CC2=CC=CC=C2	feasible	85200714
CC1=CC=CC(=C1)C(=O)N2CCN(CC2)C3=CC=CC=N3	feasible	14724407
CC(C)(C)OC(=O)C[C@@H](CC=C)C(=O)OC[C@H]1CCCN1C(=O)[C@@H](CC=C)CC(=O)N(CCO)CC2=CC=CC=C2	feasible	85200716
C=CCC[C@H](CC1=CC=C(C=C1)F)C(=O)OC[C@@H](CC2=CNC3=CC=CC=C32)NC(=O)[C@@H](CC=C)CC(=O)N[C@@H](CC4=CC=CC=C4)CO	feasible	85200717
C=CCC[C@H](CC1=CC=C(C=C1)F)C(=O)OC[C@@H](CC2=CNC3=CC=CC=C32)NC(=O)[C@@H](CC=C)CC(=O)N[C@H](CC4=CC=CC=C4)CO	feasible	85200718
C=CCC[C@@H](CC1=CC=C(C=C1)F)C(=O)OC[C@H](CC2=CNC3=CC=CC=C32)NC(=O)[C@@H](CC=C)CC(=O)N[C@H](CC4=CC=CC=C4)CO	feasible	85200719
C=CCC[C@H](CC1=CC=C(C=C1)F)C(=O)OC[C@H](CC2=CNC3=CC=CC=C32)NC(=O)[C@@H](CC=C)CC(=O)N[C@@H](CC4=CC=CC=C4)CO	feasible	85200720
C=CC[C@@H](CC1=CC=C(C=C1)F)C(=O)OC[C@@H](CC2=CC=CC=C2)NC(=O)[C@H](CC=C)CC(=O)N(CCO)CC3=CC=CC=C3	feasible	85200721
C=CC[C@@H](CC1=CC=C(C=C1)F)C(=O)OC[C@H](CC2=CNC3=CC=CC=C32)NC(=O)[C@@H](CC=C)CC(=O)NCCO	feasible	85200722
C=CC[C@@H](CC1=CC=C(C=C1)F)C(=O)O[C@H](CNC(=O)[C@@H](CC=C)CC(=O)NCCO)C2=CC=CC=C2	feasible	85200723
C=CC[C@@H](CC1=CC=C(C=C1)F)C(=O)OC[C@@H](CC2=CNC3=CC=CC=C32)NC(=O)[C@H](CC=C)CC(=O)N(CCO)CC4=CC=CC=C4	feasible	85200724
CC(C)(C)[C@@H](COC(=O)[C@@H](CC=C)CC1=CC=C(C=C1)F)NC(=O)[C@@H](CC=C)CC(=O)N[C@H](CC2=CC=CC=C2)CO	feasible	85200725
C[C@@H](COC(=O)[C@H](CC=C)CC(=O)OC(C)(C)C)NC(=O)[C@H](CC=C)CC(=O)N(CCO)CC1=CC=CC=C1	feasible	85200726
C[C@@H](COC(=O)[C@H](CC=C)CC(=O)OC(C)(C)C)NC(=O)[C@@H](CC=C)CC(=O)NCCO	feasible	85200727
C=CCC[C@H](CC1=CC=C(C=C1)F)C(=O)OC[C@H](CC2=CNC3=CC=CC=C32)NC(=O)[C@H](CC=C)CC(=O)N[C@@H](CC4=CC=CC=C4)CO	feasible	85200729
C=CCC[C@@H](CC1=CC=C(C=C1)F)C(=O)OC[C@@H](CC2=CNC3=CC=CC=C32)NC(=O)[C@H](CC=C)CC(=O)N(CCO)CC4=CC=CC=C4	feasible	85200730
C=CCC[C@H](CC1=CC=C(C=C1)F)C(=O)OC[C@@H](CC2=CNC3=CC=CC=C32)NC(=O)[C@H](CC=C)CC(=O)N[C@@H](CC4=CC=CC=C4)CO	feasible	85200731
CC(C)(C)OC(=O)C[C@H]1C/C=C\C[C@H](C(=O)N[C@@H](COC1=O)CC2=CC=CC=C2)CC(=O)NCCO	feasible	85200732
C1/C=C\C[C@@H](C(=O)N[C@H](COC(=O)[C@@H]1CC2=CC=C(C=C2)F)CC3=CNC4=CC=CC=C43)CC(=O)N(CCO)CC5=CC=CC=C5	feasible	85200733
CC(C)(C)OC(=O)C[C@@H]1C/C=C\C[C@H](C(=O)N[C@@H](COC1=O)CC2=CNC3=CC=CC=C32)CC(=O)N(CCO)CC4=CC=CC=C4	feasible	85200734
C1/C=C\C[C@H](C(=O)NC[C@@H](OC(=O)[C@@H]1CC2=CC=C(C=C2)F)C3=CC=CC=C3)CC(=O)N(CCO)CC4=CC=CC=C4	feasible	85200735
CC(C)(C)OC(=O)C[C@@H]1C/C=C\C[C@@H](C(=O)N[C@@H](COC1=O)CC2=CC=CC=C2)CC(=O)NCCO	feasible	85200736
C[C@@H]1COC(=O)[C@@H](C/C=C\C[C@H](C(=O)N1)CC(=O)N[C@@H](CC2=CC=CC=C2)CO)CC(=O)OC(C)(C)C	feasible	85200737
CC(C)(C)OC(=O)C[C@H]1C/C=C\C[C@H](C(=O)N2CCC[C@H]2COC1=O)CC(=O)N[C@@H](CC3=CC=CC=C3)CO	feasible	85200738
C[C@@H]1COC(=O)[C@@H](C/C=C\C[C@@H](C(=O)N1)CC(=O)NCCO)CC(=O)OC(C)(C)C	feasible	85200739
C1C[C@@H]2COC(=O)[C@@H](C/C=C\C[C@H](C(=O)N2C1)CC(=O)N[C@@H](CC3=CC=CC=C3)CO)CC4=CC=C(C=C4)F	feasible	85200740
C1/C=C\C[C@@H](C(=O)N[C@@H](COC(=O)[C@@H]1CC2=CC=C(C=C2)F)CC3=CC=CC=C3)CC(=O)N(CCO)CC4=CC=CC=C4	feasible	85200741
CC(C)(C)[C@@H]1COC(=O)[C@@H](C/C=C\C[C@@H](C(=O)N1)CC(=O)N(CCO)CC2=CC=CC=C2)CC(=O)OC(C)(C)C	feasible	85200742
CC(C)(C)OC(=O)C[C@@H]1C/C=C\C[C@@H](C(=O)N[C@H](COC1=O)CC2=CC=CC=C2)CC(=O)N[C@@H](CC3=CC=CC=C3)CO	feasible	85200743
CC(C)(C)[C@@H]1COC(=O)[C@@H](CC/C=C\C[C@H](C(=O)N1)CC(=O)N(CCO)CC2=CC=CC=C2)CC3=CC=C(C=C3)F	feasible	85200744
C[C@@H]1COC(=O)[C@H](C/C=C\C[C@H](C(=O)N1)CC(=O)NCCO)CC2=CC=C(C=C2)F	feasible	85200745
C\1C[C@H](C(=O)OC[C@@H](NC(=O)[C@@H](C/C=C1)CC(=O)N(CCO)CC2=CC=CC=C2)CC3=CC=CC=C3)CC4=CC=C(C=C4)F	feasible	85200746
C\1C[C@H](C(=O)OC[C@@H](NC(=O)[C@H](C/C=C1)CC(=O)N(CCO)CC2=CC=CC=C2)CC3=CC=CC=C3)CC4=CC=C(C=C4)F	feasible	85200747
CC(C)(C)OC(=O)C[C@H]1C/C=C\C[C@H](C(=O)NC[C@@H](OC1=O)C2=CC=CC=C2)CC(=O)N(CCO)CC3=CC=CC=C3	feasible	85200748
C1C[C@H]2COC(=O)[C@@H](CC/C=C\C[C@H](C(=O)N2C1)CC(=O)N(CCO)CC3=CC=CC=C3)CC4=CC=C(C=C4)F	feasible	85200749
CC(C)(C)OC(=O)C[C@@H]1C/C=C\C[C@@H](C(=O)N[C@@H](COC1=O)CC2=CC=CC=C2)CC(=O)N(CCO)CC3=CC=CC=C3	feasible	85200750
CC(C)(C)[C@@H]1COC(=O)[C@H](C/C=C\C[C@H](C(=O)N1)CC(=O)NCCO)CC(=O)OC(C)(C)C	feasible	85200751
C[C@@H]1COC(=O)[C@H](C/C=C\C[C@@H](C(=O)N1)CC(=O)N(CCO)CC2=CC=CC=C2)CC3=CC=C(C=C3)F	feasible	85200752
C1CN(C2CC1C3=C2C=C(C=C3)N4CCNCC4)C(=O)OCC5=CC=CC=C5	feasible	99356529
CC(C)(C)OC(=O)C[C@H]1C/C=C\C[C@H](C(=O)N2CCC[C@H]2COC1=O)CC(=O)NCCO	feasible	85200754
CC(C)(C)OC(=O)C[C@H]1C/C=C\C[C@H](C(=O)N[C@H](COC1=O)C2=CC=CC=C2)CC(=O)N(CCO)CC3=CC=CC=C3	feasible	85200755
COC(=O)N1CC2=CC=CC=C2N3C(=CN=N3)C1	feasible	99356532
CC(C)(C)OC(=O)C[C@H]1C/C=C\C[C@H](C(=O)NCCOC1=O)CC(=O)NCCO	feasible	85200757
CC(C)(C)OC(=O)C[C@@H]1C/C=C\C[C@H](C(=O)N2CCC[C@H]2COC1=O)CC(=O)N[C@@H](CC3=CC=CC=C3)CO	feasible	85200758
CC(C)(C)[C@@H]1COC(=O)[C@H](C/C=C\C[C@@H](C(=O)N1)CC(=O)N(CCO)CC2=CC=CC=C2)CC3=CC=C(C=C3)F	feasible	85200759
CC(C)(C)OC(=O)C[C@H]1C/C=C\C[C@H](C(=O)N[C@H](COC1=O)CC2=CC=CC=C2)CC(=O)N(CCO)CC3=CC=CC=C3	feasible	85200760
CC(C)(C)OC(=O)C[C@H]1C/C=C\C[C@H](C(=O)NC[C@@H](OC1=O)C2=CC=CC=C2)CC(=O)N[C@@H](CC3=CC=CC=C3)CO	feasible	85200761
C[C@@H]1COC(=O)[C@@H](C/C=C\C[C@H](C(=O)N1)CC(=O)NCCO)CC(=O)OC(C)(C)C	feasible	85200762
CC(C)(C)OC(=O)C[C@@H]1C/C=C\C[C@H](C(=O)N2CCC[C@H]2COC1=O)CC(=O)N(CCO)CC3=CC=CC=C3	feasible	85200763
C[C@@H]1COC(=O)[C@@H](CC/C=C/C[C@H](C(=O)N1)CC(=O)N[C@H](CC2=CC=CC=C2)CO)CC3=CC=C(C=C3)F	feasible	85200764
C/1C[C@@H](C(=O)OC[C@H](NC(=O)[C@H](C/C=C1)CC(=O)NCCO)CC2=CNC3=CC=CC=C32)CC4=CC=C(C=C4)F	feasible	85200765
C1/C=C\C[C@H](C(=O)NC[C@H](OC(=O)[C@@H]1CC2=CC=C(C=C2)F)C3=CC=CC=C3)CC(=O)N(CCO)CC4=CC=CC=C4	feasible	85200766
C[C@@H]1COC(=O)[C@H](C/C=C\C[C@@H](C(=O)N1)CC(=O)NCCO)CC(=O)OC(C)(C)C	feasible	85200767
C1/C=C\C[C@@H](C(=O)N[C@H](COC(=O)[C@@H]1CC2=CC=C(C=C2)F)CC3=CC=CC=C3)CC(=O)N(CCO)CC4=CC=CC=C4	feasible	85200768
C1/C=C\C[C@@H](C(=O)N[C@H](COC(=O)[C@@H]1CC2=CC=C(C=C2)F)C3=CC=CC=C3)CC(=O)N(CCO)CC4=CC=CC=C4	feasible	85200769
CC(C)(C)OC(=O)C[C@@H]1C/C=C\C[C@H](C(=O)N[C@@H](COC1=O)CC2=CC=CC=C2)CC(=O)N(CCO)CC3=CC=CC=C3	feasible	85200770
CC(C)(C)OC(=O)C[C@@H]1C/C=C\C[C@@H](C(=O)N[C@H](COC1=O)CC2=CC=CC=C2)CC(=O)N(CCO)CC3=CC=CC=C3	feasible	85200771
CC(C)(C)OC(=O)C[C@H]1C/C=C\C[C@@H](C(=O)N[C@H](COC1=O)CC2=CC=CC=C2)CC(=O)N[C@@H](CC3=CC=CC=C3)CO	feasible	85200772
CC(C)(C)OC(=O)C[C@@H]1C/C=C\C[C@@H](C(=O)N2CCC[C@H]2COC1=O)CC(=O)N[C@@H](CC3=CC=CC=C3)CO	feasible	85200773
C1CN(CCN1CCC(=O)NC2=CC=CC=C2F)C3=CC=C(C=C3)Cl	feasible	4245804
C[C@@H]1COC(=O)[C@@H](C/C=C\C[C@H](C(=O)N1)CC(=O)N[C@@H](CC2=CC=CC=C2)CO)CC3=CC=C(C=C3)F	feasible	85200775
CC(C)(C)OC(=O)C[C@H]1C/C=C\C[C@@H](C(=O)N[C@H](COC1=O)CC2=CC=CC=C2)CC(=O)NCCO	feasible	85200776
CC(C)(C)OC(=O)C[C@H]1C/C=C\C[C@H](C(=O)NC[C@H](OC1=O)C2=CC=CC=C2)CC(=O)NCCO	feasible	85200777
CC(C)(C)OC(=O)C[C@H]1C/C=C\C[C@@H](C(=O)N[C@H](COC1=O)C2=CC=CC=C2)CC(=O)N(CCO)CC3=CC=CC=C3	feasible	85200778
C\1C[C@H](C(=O)OCCNC(=O)[C@@H](C/C=C1)CC(=O)N(CCO)CC2=CC=CC=C2)CC3=CC=C(C=C3)F	feasible	85200779
C1/C=C\C[C@H](C(=O)N[C@@H](COC(=O)[C@@H]1CC2=CC=C(C=C2)F)CC3=CC=CC=C3)CC(=O)N(CCO)CC4=CC=CC=C4	feasible	85200780
CC(C)(C)OC(=O)C[C@@H]1C/C=C\C[C@@H](C(=O)N[C@H](COC1=O)CC2=CNC3=CC=CC=C32)CC(=O)N(CCO)CC4=CC=CC=C4	feasible	85200781
C[C@@H]1COC(=O)[C@H](C/C=C\C[C@H](C(=O)N1)CC(=O)N(CCO)CC2=CC=CC=C2)NC(=O)OCC3C4=CC=CC=C4C5=CC=CC=C35	feasible	85200782
C1/C=C\C[C@@H](C(=O)NC[C@H](OC(=O)[C@@H]1CC2=CC=C(C=C2)F)C3=CC=CC=C3)CC(=O)NCCO	feasible	85200783
CC(C)(C)[C@H]1COC(=O)[C@@H](C/C=C\C[C@H](C(=O)N1)CC(=O)N[C@H](CC2=CC=CC=C2)CO)NC(=O)OCC3C4=CC=CC=C4C5=CC=CC=C35	feasible	85200784
C1/C=C\C[C@@H](C(=O)O[C@@H](CNC(=O)[C@H]1CC(=O)N[C@@H](CC2=CC=CC=C2)CO)C3=CC=CC=C3)NC(=O)OCC4C5=CC=CC=C5C6=CC=CC=C46	feasible	85200785
C1C[C@H]2COC(=O)[C@H](C/C=C\C[C@H](C(=O)N2C1)CC(=O)N[C@H](CC3=CC=CC=C3)CO)NC(=O)OCC4C5=CC=CC=C5C6=CC=CC=C46	feasible	85200786
C[C@H]1COC(=O)[C@@H](C/C=C\C[C@@H](C(=O)N1)CC(=O)N(CCO)CC2=CC=CC=C2)NC(=O)OCC3C4=CC=CC=C4C5=CC=CC=C35	feasible	85200787
C1/C=C\C[C@H](C(=O)OC[C@@H](NC(=O)[C@H]1CC(=O)N(CCO)CC2=CC=CC=C2)CC3=CC=CC=C3)NC(=O)OCC4C5=CC=CC=C5C6=CC=CC=C46	feasible	85200788
C1/C=C\C[C@@H](C(=O)OC[C@H](NC(=O)[C@H]1CC(=O)NCCO)CC2=CC=CC=C2)NC(=O)OCC3C4=CC=CC=C4C5=CC=CC=C35	feasible	85200789
CN1[C@H]2C[C@H](N(C[C@H]2CO1)CC3=CC=CC=C3)C4=CC=CC(=C4)C5=CC=CC=C5	feasible	99356566
C[C@H]1COC(=O)[C@H](C/C=C\C[C@@H](C(=O)N1)CC(=O)NCCO)NC(=O)OCC2C3=CC=CC=C3C4=CC=CC=C24	feasible	85200791
C1/C=C\C[C@@H](C(=O)O[C@H](CNC(=O)[C@H]1CC(=O)N(CCO)CC2=CC=CC=C2)C3=CC=CC=C3)NC(=O)OCC4C5=CC=CC=C5C6=CC=CC=C46	feasible	85200792
COC(=O)C1=CC(=CC=C1)N(C(C2=CC=C(C=C2)N3CCOCC3)C(=O)NC4CCCC4)C(=O)C5=CC=CO5	feasible	144092484
C1/C=C\C[C@@H](C(=O)O[C@H](CNC(=O)[C@@H]1CC(=O)N(CCO)CC2=CC=CC=C2)C3=CC=CC=C3)NC(=O)OCC4C5=CC=CC=C5C6=CC=CC=C46	feasible	85200794
C[C@@H]([C@H]1[C@H](C[C@H]2C3=C(CCN2C1=O)C=CC(=C3)C4=CC=CC=C4)N(C)C(=S)NCCOC)O	feasible	99356571
CC(C)(C)[C@H]1COC(=O)[C@@H](C/C=C\C[C@H](C(=O)N1)CC(=O)N(CCO)CC2=CC=CC=C2)NC(=O)OCC3C4=CC=CC=C4C5=CC=CC=C35	feasible	85200796
C1/C=C\C[C@H](C(=O)O[C@H](CNC(=O)[C@@H]1CC(=O)N(CCO)CC2=CC=CC=C2)C3=CC=CC=C3)NC(=O)OCC4C5=CC=CC=C5C6=CC=CC=C46	feasible	85200797
C1/C=C\C[C@H](C(=O)O[C@H](CNC(=O)[C@H]1CC(=O)N[C@@H](CC2=CC=CC=C2)CO)C3=CC=CC=C3)NC(=O)OCC4C5=CC=CC=C5C6=CC=CC=C46	feasible	85200798
CCOC1=C(C=CC(=C1)C(=S)N2CCOCC2)OC	feasible	14724421
C1C[C@@H]2COC(=O)[C@H](C/C=C\C[C@H](C(=O)N2C1)CC(=O)N[C@H](CC3=CC=CC=C3)CO)NC(=O)OCC4C5=CC=CC=C5C6=CC=CC=C46	feasible	85200800
C[C@@H]1COC(=O)[C@@H](C/C=C\C[C@H](C(=O)N1)CC(=O)N[C@@H](CC2=CC=CC=C2)CO)NC(=O)OCC3C4=CC=CC=C4C5=CC=CC=C35	feasible	85200801
C1/C=C\C[C@@H](C(=O)OC[C@@H](NC(=O)[C@H]1CC(=O)N[C@@H](CC2=CC=CC=C2)CO)CC3=CC=CC=C3)NC(=O)OCC4C5=CC=CC=C5C6=CC=CC=C46	feasible	85200802
C1/C=C\C[C@@H](C(=O)OC[C@@H](NC(=O)[C@H]1CC(=O)N(CCO)CC2=CC=CC=C2)C3=CC=CC=C3)NC(=O)OCC4C5=CC=CC=C5C6=CC=CC=C46	feasible	85200803
C[C@@H]1COC(=O)[C@@H](C/C=C\C[C@H](C(=O)N1)CC(=O)N(CCO)CC2=CC=CC=C2)NC(=O)OCC3C4=CC=CC=C4C5=CC=CC=C35	feasible	85200804
C=CC[C@@H](CC1=CC=C(C=C1)F)C(=O)OC[C@@H]2CCCN2C(=O)[C@H](CC=C)CC(=O)N[C@@H](CC3=CC=CC=C3)CO	feasible	85200806
C1/C=C\C[C@@H](C(=O)OC[C@H](NC(=O)[C@H]1CC(=O)N(CCO)CC2=CC=CC=C2)CC3=CNC4=CC=CC=C43)NC(=O)OCC5C6=CC=CC=C6C7=CC=CC=C57	feasible	85200807
C1[C@H]([C@@H](CN([C@H]1C2=CC=CC=C2)CC3=CC=CS3)O)N4C=C(N=N4)C5=CC=C(C=C5)F	feasible	99356584
C1C[C@H]2COC(=O)[C@H](C/C=C\C[C@H](C(=O)N2C1)CC(=O)N(CCO)CC3=CC=CC=C3)NC(=O)OCC4C5=CC=CC=C5C6=CC=CC=C46	feasible	85200809
C1C[C@H]2COC(=O)[C@H](C/C=C\C[C@H](C(=O)N2C1)CC(=O)N[C@@H](CC3=CC=CC=C3)CO)NC(=O)OCC4C5=CC=CC=C5C6=CC=CC=C46	feasible	85200810
CCCCCCN1C[C@H]([C@@H](C[C@@H]1C2=CC=CC=C2)N3C=C(N=N3)C4=CC=C(C=C4)F)O	feasible	99356587
CCCCCCN1C[C@H]([C@@H](C[C@@H]1C2=CC=CC=C2)N3C=C(N=N3)C4CC4)O	feasible	99356588
CC1=C(C=C(C=C1)S(=O)(=O)NC2=CC=CC(=C2)C(=O)NCC(C3=CC=CO3)N4CCCC4)F	feasible	56317938
C1C[C@H]2COC(=O)[C@H](C/C=C\C[C@H](C(=O)N2C1)CC(=O)NCCO)NC(=O)OCC3C4=CC=CC=C4C5=CC=CC=C35	feasible	85200814
CC1=CC=C(C=C1)[C@H]2C[C@H]([C@@H](CN2CC3=CC=CS3)O)N4C=C(N=N4)COC(=O)C5=CC=CC=C5	feasible	99356592
CC1=CC=C(C=C1)[C@H]2C[C@H]([C@@H](CN2CC3=CC=CS3)O)N4C=C(N=N4)C5=CC=C(C=C5)F	feasible	99356593
C1COC(=O)[C@@H](C/C=C\C[C@H](C(=O)N1)CC(=O)N[C@H](CC2=CC=CC=C2)CO)NC(=O)OCC3C4=CC=CC=C4C5=CC=CC=C35	feasible	85200818
C1C[C@@H]2COC(=O)[C@H](C/C=C\C[C@@H](C(=O)N2C1)CC(=O)NCCO)NC(=O)OCC3C4=CC=CC=C4C5=CC=CC=C35	feasible	85200819
C[C@@H]1COC(=O)[C@@H](C/C=C\C[C@H](C(=O)N1)CC(=O)N[C@H](CC2=CC=CC=C2)CO)NC(=O)OCC3C4=CC=CC=C4C5=CC=CC=C35	feasible	85200820
CCCCCCN1C[C@H]([C@@H](C[C@@H]1C2=CC=C(C=C2)C)N3C=C(N=N3)C4CC4)O	feasible	99356597
CC1=CC=C(C=C1)[C@H]2C[C@H]([C@@H](CN2CC3CCCCC3)O)N4C=C(N=N4)COC(=O)C5=CC=CC=C5	feasible	99356598
CC1=CC=C(C=C1)[C@H]2C[C@H]([C@@H](CN2CC3CCCCC3)O)N4C=C(N=N4)C5=CC=C(C=C5)F	feasible	99356599
C1C[C@H]2COC(=O)[C@H](C/C=C\C[C@@H](C(=O)N2C1)CC(=O)N[C@@H](CC3=CC=CC=C3)CO)NC(=O)OCC4C5=CC=CC=C5C6=CC=CC=C46	feasible	85200824
C1[C@H]([C@@H](CN([C@H]1C2=CC=C(C=C2)Cl)CC3=CC=CS3)O)N4C=C(N=N4)COC(=O)C5=CC=CC=C5	feasible	99356601
C1[C@H]([C@@H](CN([C@H]1C2=CC=C(C=C2)Cl)CC3=CC=CS3)O)N4C=C(N=N4)C5=CC=C(C=C5)F	feasible	99356602
C1CC1C2=CN(N=N2)[C@@H]3C[C@@H](N(C[C@H]3O)CC4=CC=CS4)C5=CC=C(C=C5)Cl	feasible	99356603
CCCCCCN1C[C@H]([C@@H](C[C@@H]1C2=CC=C(C=C2)Cl)N3C=C(N=N3)COC(=O)C4=CC=CC=C4)O	feasible	99356604
C[C@H]1COC(=O)[C@H](C/C=C\C[C@H](C(=O)N1)CC(=O)NCCO)CC2=CC=C(C=C2)F	feasible	85200830
CC(C)(C)[C@@H]1COC(=O)[C@H](C/C=C\C[C@@H](C(=O)N1)CC(=O)N[C@H](CC2=CC=CC=C2)CO)CC(=O)OC(C)(C)C	feasible	85200831
CC(C)(C)OC(=O)C[C@H]1C/C=C\C[C@@H](C(=O)N2CCC[C@@H]2COC1=O)CC(=O)N[C@@H](CC3=CC=CC=C3)CO	feasible	85200832
CC(C)(C)OC(=O)C[C@@H]1C/C=C\C[C@@H](C(=O)N[C@H](COC1=O)C2=CC=CC=C2)CC(=O)NCCO	feasible	85200833
CC(C)(C)OC(=O)C[C@@H]1C/C=C\C[C@H](C(=O)NCCOC1=O)CC(=O)N(CCO)CC2=CC=CC=C2	feasible	85200834
COC1=CC=C(C=C1)[C@H]2C[C@H]([C@@H](CN2CC3=CC=CS3)O)N4C=C(N=N4)C5CC5	feasible	99356611
CCCCCCN1C[C@H]([C@@H](C[C@@H]1C2=CC=C(C=C2)OC)N3C=C(N=N3)COC(=O)C4=CC=CC=C4)O	feasible	99356612
CC(C)(C)OC(=O)C[C@@H]1C/C=C\C[C@H](C(=O)NCCOC1=O)CC(=O)N[C@H](CC2=CC=CC=C2)CO	feasible	85200837
CC(C)(C)OC(=O)C[C@H]1C/C=C\C[C@@H](C(=O)N2CCC[C@H]2COC1=O)CC(=O)N[C@@H](CC3=CC=CC=C3)CO	feasible	85200838
COC1=CC=C(C=C1)[C@H]2C[C@H]([C@@H](CN2CC3CCCCC3)O)N4C=C(N=N4)COC(=O)C5=CC=CC=C5	feasible	99356615
COC1=CC=C(C=C1)[C@H]2C[C@H]([C@@H](CN2CC3CCCCC3)O)N4C=C(N=N4)C5=CC=C(C=C5)F	feasible	99356616
COC1=CC=C(C=C1)[C@H]2C[C@H]([C@@H](CN2CC3CCCCC3)O)N4C=C(N=N4)C5CC5	feasible	99356617
C1C[C@H]2COC(=O)[C@@H](C/C=C\C[C@@H](C(=O)N2C1)CC(=O)NCCO)CC3=CC=C(C=C3)F	feasible	85200842
C1CC1C2=CN(N=N2)[C@H]3CN([C@H](C[C@@H]3O)C4=CC=CC=C4)C(=O)C5=CC=CS5	feasible	99356619
CC(C)(C)OC(=O)C[C@H]1C/C=C\C[C@H](C(=O)N[C@@H](COC1=O)CC2=CNC3=CC=CC=C32)CC(=O)N(CCO)CC4=CC=CC=C4	feasible	85200844
CC(C)(C)OC(=O)C[C@H]1C/C=C\C[C@H](C(=O)NCCOC1=O)CC(=O)N[C@@H](CC2=CC=CC=C2)CO	feasible	85200845
C1CCC(CC1)C(=O)N2C[C@@H]([C@H](C[C@@H]2C3=CC=CC=C3)O)N4C=C(N=N4)COC(=O)C5=CC=CC=C5	feasible	99356622
C1CCC(CC1)C(=O)N2C[C@@H]([C@H](C[C@@H]2C3=CC=CC=C3)O)N4C=C(N=N4)C5=CC=C(C=C5)F	feasible	99356623
C1CCC(CC1)C(=O)N2C[C@@H]([C@H](C[C@@H]2C3=CC=CC=C3)O)N4C=C(N=N4)C5CC5	feasible	99356624
CC1=CC=C(C=C1)[C@H]2C[C@@H]([C@H](CN2C(=O)C3=CC=CS3)N4C=C(N=N4)COC(=O)C5=CC=CC=C5)O	feasible	99356625
CC1=CC=C(C=C1)[C@H]2C[C@@H]([C@H](CN2C(=O)C3=CC=CS3)N4C=C(N=N4)C5=CC=C(C=C5)F)O	feasible	99356626
C[C@@H]1COC(=O)[C@@H](C/C=C\C[C@@H](C(=O)N1)CC(=O)N(CCO)CC2=CC=CC=C2)CC(=O)OC(C)(C)C	feasible	85200851
CCCCCC(=O)N1C[C@@H]([C@H](C[C@@H]1C2=CC=C(C=C2)C)O)N3C=C(N=N3)COC(=O)C4=CC=CC=C4	feasible	99356628
COC1=CC=CC(=C1)N(C(C2=CC=NC=C2)C(=O)NC3CCCCC3)C(=O)CN4N=C(N=N4)C5=CC=CS5	feasible	144092494
COC1=CC2=C(C=C1)N=C3C(NC(=O)C4=C(N3C2=O)C=CC(=C4)Cl)CC5=CC=CC=C5	feasible	85200854
C1=CC(=CC=C1CC2C3=NC4=C(C=C(C=C4)Cl)C(=O)N3C5=C(C=C(C=C5)Cl)C(=O)N2)O	feasible	85200855
CC1=CC=C(C=C1)[C@H]2C[C@@H]([C@H](CN2C(=O)C3CCCCC3)N4C=C(N=N4)C5CC5)O	feasible	99356633
C1[C@@H]([C@H](CN([C@H]1C2=CC=C(C=C2)Cl)C(=O)C3=CC=CS3)N4C=C(N=N4)COC(=O)C5=CC=CC=C5)O	feasible	99356634
C1CC1C2=CN(N=N2)[C@H]3CN([C@H](C[C@@H]3O)C4=CC=C(C=C4)Cl)C(=O)C5=CC=CS5	feasible	99356636
CCCCCC(=O)N1C[C@@H]([C@H](C[C@@H]1C2=CC=C(C=C2)Cl)O)N3C=C(N=N3)COC(=O)C4=CC=CC=C4	feasible	99356637
CCCCCC(=O)N1C[C@@H]([C@H](C[C@@H]1C2=CC=C(C=C2)Cl)O)N3C=C(N=N3)C4=CC=C(C=C4)F	feasible	99356638
CCCCCC(=O)N1C[C@@H]([C@H](C[C@@H]1C2=CC=C(C=C2)Cl)O)N3C=C(N=N3)C4CC4	feasible	99356639
C1CCC(CC1)C(=O)N2C[C@@H]([C@H](C[C@@H]2C3=CC=C(C=C3)Cl)O)N4C=C(N=N4)COC(=O)C5=CC=CC=C5	feasible	99356640
C1CCC(CC1)C(=O)N2C[C@@H]([C@H](C[C@@H]2C3=CC=C(C=C3)Cl)O)N4C=C(N=N4)C5=CC=C(C=C5)F	feasible	99356641
C1CCC(CC1)C(=O)N2C[C@@H]([C@H](C[C@@H]2C3=CC=C(C=C3)Cl)O)N4C=C(N=N4)C5CC5	feasible	99356642
COC1=CC=C(C=C1)[C@H]2C[C@@H]([C@H](CN2C(=O)C3=CC=CS3)N4C=C(N=N4)C5=CC=C(C=C5)F)O	feasible	99356643
COC1=CC=C(C=C1)[C@H]2C[C@@H]([C@H](CN2C(=O)C3=CC=CS3)N4C=C(N=N4)C5CC5)O	feasible	99356644
CCCCCC(=O)N1C[C@@H]([C@H](C[C@@H]1C2=CC=C(C=C2)OC)O)N3C=C(N=N3)C4=CC=C(C=C4)F	feasible	99356646
C[C@H]1CN(C(=O)C2=C(C=CC(=C2)NS(=O)(=O)C3=CC=C(C=C3)OC)O[C@H]1CN(C)CC4=CC=C(C=C4)C(=O)O)[C@H](C)CO	feasible	85200871
C[C@@H]1CN(C(=O)C2=C(C(=CC=C2)NC(=O)C3CCOCC3)O[C@H]1CN(C)S(=O)(=O)C4=CC=C(C=C4)Cl)[C@@H](C)CO	feasible	85200872
C[C@H]1CN(C(=O)C2=C(C(=CC=C2)NC(=O)NC3=CC=C(C=C3)F)O[C@H]1CNC)[C@H](C)CO	feasible	85200873
C[C@H]1CN(C(=O)C2=C(C=CC(=C2)NC(=O)C3CCCCC3)O[C@H]1CN(C)CC4=CC=C(C=C4)C5=CC=CC=C5)[C@@H](C)CO	feasible	85200874
C1[C@@H]([C@H](CN([C@H]1C2=CC=CC=C2)CC3=CC=CS3)O)N4C=C(N=N4)COC(=O)C5=CC=CC=C5	feasible	99356651
C1[C@@H]([C@H](CN([C@H]1C2=CC=CC=C2)CC3=CC=CS3)O)N4C=C(N=N4)C5=CC=C(C=C5)F	feasible	99356652
C1CC1C2=CN(N=N2)[C@H]3C[C@@H](N(C[C@@H]3O)CC4=CC=CS4)C5=CC=CC=C5	feasible	99356653
C[C@H]1CN(C(=O)C2=C(C=CC(=C2)NS(=O)(=O)C3=CC=CC=C3)O[C@@H]1CN(C)C(=O)NC4CCCCC4)[C@H](C)CO	feasible	85200878
C[C@H]1CN(C(=O)C2=C(C=CC(=C2)NS(=O)(=O)C)O[C@@H]1CN(C)C(=O)NC3=CC=C(C=C3)F)[C@H](C)CO	feasible	85200879
C[C@H]1CN(C(=O)C2=C(C(=CC=C2)NS(=O)(=O)C3=CC=CS3)O[C@@H]1CN(C)C(=O)NC4=CC=C(C=C4)C(F)(F)F)[C@H](C)CO	feasible	85200880
C1CCC(CC1)CN2C[C@@H]([C@H](C[C@@H]2C3=CC=CC=C3)N4C=C(N=N4)COC(=O)C5=CC=CC=C5)O	feasible	99356657
C[C@H]1CN(C(=O)C2=C(C=CC(=C2)NS(=O)(=O)C3=CC=CS3)O[C@@H]1CN(C)S(=O)(=O)C4=CC=C(C=C4)OC)[C@H](C)CO	feasible	85200882
C1CCC(CC1)CN2C[C@@H]([C@H](C[C@@H]2C3=CC=CC=C3)N4C=C(N=N4)C5CC5)O	feasible	99356659
CC1=CC=C(C=C1)[C@H]2C[C@@H]([C@H](CN2CC3=CC=CS3)O)N4C=C(N=N4)COC(=O)C5=CC=CC=C5	feasible	99356660
C[C@H]1CN(C(=O)C2=C(C=CC(=C2)NC(=O)NC3=CC4=C(C=C3)OCO4)O[C@@H]1CN(C)C(=O)NC5=CC=C(C=C5)OC)[C@H](C)CO	feasible	85200885
C[C@H]1CN(C(=O)C2=C(C=CC(=C2)NC(=O)C3CCCCC3)O[C@@H]1CN(C)S(=O)(=O)C4=CC=C(C=C4)F)[C@H](C)CO	feasible	85200886
CCCCCCN1C[C@@H]([C@H](C[C@@H]1C2=CC=C(C=C2)C)N3C=C(N=N3)C4=CC=C(C=C4)F)O	feasible	99356663
CCCCCCN1C[C@@H]([C@H](C[C@@H]1C2=CC=C(C=C2)C)N3C=C(N=N3)C4CC4)O	feasible	99356664
CC1=CC=C(C=C1)[C@H]2C[C@@H]([C@H](CN2CC3CCCCC3)O)N4C=C(N=N4)COC(=O)C5=CC=CC=C5	feasible	99356665
C[C@H]1CN(C(=O)C2=C(C(=CC=C2)NS(=O)(=O)C3=CC=CS3)O[C@@H]1CN(C)C(=O)NC4=CC=CC=C4)[C@H](C)CO	feasible	85200890
CC1=CC=C(C=C1)[C@H]2C[C@@H]([C@H](CN2CC3CCCCC3)O)N4C=C(N=N4)C5CC5	feasible	99356667
C1[C@@H]([C@H](CN([C@H]1C2=CC=C(C=C2)Cl)CC3=CC=CS3)O)N4C=C(N=N4)COC(=O)C5=CC=CC=C5	feasible	99356668
C[C@H]1CN(C(=O)C2=C(C(=CC=C2)NC(=O)NC3=CC=C(C=C3)C(F)(F)F)O[C@@H]1CN(C)C(=O)NC4=CC=C(C=C4)F)[C@@H](C)CO	feasible	85200893
C[C@H]1CN(C(=O)C2=C(C(=CC=C2)NC(=O)CC3=CC=CC=C3)O[C@@H]1CN(C)CC4CC4)[C@H](C)CO	feasible	85200894
C[C@H]1CN(C(=O)C2=C(C=CC(=C2)NS(=O)(=O)C3=C(ON=C3C)C)O[C@@H]1CN(C)C(=O)NC4CCCCC4)[C@H](C)CO	feasible	85200895
C[C@H]1CN(C(=O)C2=C(C=CC(=C2)NC(=O)CCC(F)(F)F)O[C@@H]1CN(C)S(=O)(=O)C3=CC=CS3)[C@H](C)CO	feasible	85200896
C[C@H]1CN(C(=O)C2=C(C(=CC=C2)NC(=O)NC3=CC4=C(C=C3)OCO4)O[C@@H]1CN(C)S(=O)(=O)C5=CC=CS5)[C@H](C)CO	feasible	85200897
C1CCC(CC1)CN2C[C@@H]([C@H](C[C@@H]2C3=CC=C(C=C3)Cl)N4C=C(N=N4)C5=CC=C(C=C5)F)O	feasible	99356674
C1CCC(CC1)CN2C[C@@H]([C@H](C[C@@H]2C3=CC=C(C=C3)Cl)N4C=C(N=N4)C5CC5)O	feasible	99356675
C[C@H]1CN(C(=O)C2=C(C(=CC=C2)NS(=O)(=O)C3=CC=CS3)O[C@@H]1CN(C)S(=O)(=O)C4=CC=CC=C4)[C@H](C)CO	feasible	85200900
C[C@H]1CN(C(=O)C2=C(C=CC(=C2)NC(=O)NC3=CC=C(C=C3)OC)O[C@@H]1CN(C)C(=O)NC4CCCCC4)[C@H](C)CO	feasible	85200901
CCCCCCN1C[C@@H]([C@H](C[C@@H]1C2=CC=C(C=C2)OC)N3C=C(N=N3)C4CC4)O	feasible	99356678
COC1=CC=C(C=C1)[C@H]2C[C@@H]([C@H](CN2CC3CCCCC3)O)N4C=C(N=N4)COC(=O)C5=CC=CC=C5	feasible	99356679
COC1=CC=C(C=C1)[C@H]2C[C@@H]([C@H](CN2CC3CCCCC3)O)N4C=C(N=N4)C5=CC=C(C=C5)F	feasible	99356680
C[C@H]1CN(C(=O)C2=C(C=CC(=C2)NS(=O)(=O)C3=CC=C(C=C3)F)O[C@@H]1CN(C)S(=O)(=O)C4=CC=CS4)[C@H](C)CO	feasible	85200905
C[C@@H]1CN(C(=O)C2=C(C=CC(=C2)NC(=O)C3CCCCC3)O[C@H]1CN(C)C(=O)NC4=C(ON=C4C)C)[C@@H](C)CO	feasible	85200906
C[C@H]1CN(C(=O)C2=C(C(=CC=C2)NC(=O)CC3=CC=CC=C3)O[C@@H]1CN(C)S(=O)(=O)C)[C@H](C)CO	feasible	85200907
CCCCCCN1C[C@H]([C@@H](C[C@@H]1C2=CC=CC=C2)O)N3C=C(N=N3)COC(=O)C4=CC=CC=C4	feasible	99356684
CCCCCCN1C[C@H]([C@@H](C[C@@H]1C2=CC=CC=C2)O)N3C=C(N=N3)C4=CC=C(C=C4)F	feasible	99356685
CCCCCCN1C[C@H]([C@@H](C[C@@H]1C2=CC=CC=C2)O)N3C=C(N=N3)C4CC4	feasible	99356686
C[C@H]1CN(C(=O)C2=C(C=CC(=C2)NC(=O)NC3=C(ON=C3C)C)O[C@@H]1CN(C)C(=O)NC4=CC5=C(C=C4)OCO5)[C@H](C)CO	feasible	85200911
C1CCC(CC1)CN2C[C@H]([C@@H](C[C@@H]2C3=CC=CC=C3)O)N4C=C(N=N4)C5CC5	feasible	99356688
C[C@H]1CN(C(=O)C2=C(C(=CC=C2)NC(=O)CCC(F)(F)F)O[C@@H]1CN(C)CC3CCCCC3)[C@H](C)CO	feasible	85200913
C[C@H]1CN(C(=O)C2=C(C(=CC=C2)NC(=O)C3CCCCC3)O[C@@H]1CN(C)CC4=CC=CC=C4)[C@H](C)CO	feasible	85200914
C[C@H]1CN(C(=O)C2=C(C=CC(=C2)NC(=O)NC3=CC=CC4=CC=CC=C43)O[C@@H]1CN(C)CC5=CC=C(C=C5)C6=CC=CC=C6)[C@@H](C)CO	feasible	85200915
CCCCCCN1C[C@H]([C@@H](C[C@@H]1C2=CC=C(C=C2)C)O)N3C=C(N=N3)COC(=O)C4=CC=CC=C4	feasible	99356692
C[C@H]1CN(C(=O)C2=C(C(=CC=C2)NS(=O)(=O)C3=CC=C(C=C3)F)O[C@H]1CN(C)S(=O)(=O)C4=CN(C=N4)C)[C@@H](C)CO	feasible	85200917
C[C@@H]1CN(C(=O)C2=C(C(=CC=C2)NC(=O)NC3=CC=CC=C3)O[C@H]1CN(C)C(=O)NC4=CC=CC5=CC=CC=C54)[C@@H](C)CO	feasible	85200918
CC1=CC=C(C=C1)[C@H]2C[C@H]([C@@H](CN2CC3CCCCC3)N4C=C(N=N4)C5CC5)O	feasible	99356695
C[C@H]1CN(C(=O)C2=C(C(=CC=C2)NS(=O)(=O)C)O[C@@H]1CN(C)CC3=CC4=C(C=C3)OCO4)[C@H](C)CO	feasible	85200920
C[C@H]1CN(C(=O)C2=C(C(=CC=C2)NC(=O)NC3=CC4=C(C=C3)OCO4)O[C@@H]1CN(C)S(=O)(=O)C5=CC=C(C=C5)F)[C@H](C)CO	feasible	85200921
C[C@@H]1CN(C(=O)C2=C(C=CC(=C2)NS(=O)(=O)C3=CN(C=N3)C)O[C@@H]1CN(C)S(=O)(=O)C)[C@H](C)CO	feasible	85200922
C[C@@H]1CN(C(=O)C2=C(C=CC(=C2)NC(=O)C3CCCCC3)O[C@@H]1CN(C)CC4=CC=NC=C4)[C@H](C)CO	feasible	85200923
CCCCCCN1C[C@H]([C@@H](C[C@@H]1C2=CC=C(C=C2)Cl)O)N3C=C(N=N3)C4=CC=C(C=C4)F	feasible	99356700
C[C@H]1CN(C(=O)C2=C(C(=CC=C2)NS(=O)(=O)C3=CC=C(C=C3)C)O[C@@H]1CN(C)CC4=CC=CC=C4)[C@H](C)CO	feasible	85200925
C[C@H]1CN(C(=O)CC2=C(C=CC(=C2)NC(=O)NC3CCCCC3)O[C@H]1CN(C)C(=O)NC4=CC=C(C=C4)F)[C@H](C)CO	feasible	85200926
C[C@H]1CN(C(=O)C2=C(C(=CC=C2)NC(=O)CC3=CC=CC=C3)O[C@@H]1CN(C)C(=O)NC(C)C)[C@H](C)CO	feasible	85200927
COC1=CC=C(C=C1)[C@H]2C[C@H]([C@@H](CN2CC3=CC=CS3)N4C=C(N=N4)COC(=O)C5=CC=CC=C5)O	feasible	99356704
COC1=CC=C(C=C1)[C@H]2C[C@H]([C@@H](CN2CC3=CC=CS3)N4C=C(N=N4)C5=CC=C(C=C5)F)O	feasible	99356705
COC1=CC=C(C=C1)[C@H]2C[C@H]([C@@H](CN2CC3=CC=CS3)N4C=C(N=N4)C5CC5)O	feasible	99356706
CCCCCCN1C[C@H]([C@@H](C[C@@H]1C2=CC=C(C=C2)OC)O)N3C=C(N=N3)COC(=O)C4=CC=CC=C4	feasible	99356707
CCCCCCN1C[C@H]([C@@H](C[C@@H]1C2=CC=C(C=C2)OC)O)N3C=C(N=N3)C4=CC=C(C=C4)F	feasible	99356708
C[C@@H]1CN(C(=O)C2=C(C=CC(=C2)NC(=O)NC3=CC4=C(C=C3)OCO4)O[C@H]1CN(C)CC5=CC=NC=C5)[C@H](C)CO	feasible	85200933
C[C@H]1CN(C(=O)C2=C(C=CC(=C2)NS(=O)(=O)C3=CC=C(C=C3)F)O[C@@H]1CN(C)S(=O)(=O)C4=C(ON=C4C)C)[C@H](C)CO	feasible	85200934
COC1=CC=C(C=C1)[C@H]2C[C@H]([C@@H](CN2CC3CCCCC3)N4C=C(N=N4)C5=CC=C(C=C5)F)O	feasible	99356711
C[C@H]1CN(C(=O)C2=C(C=CC(=C2)NC(=O)C3CC3)O[C@@H]1CN(C)S(=O)(=O)C4=CC=C(C=C4)OC)[C@H](C)CO	feasible	85200936
CCC/C=C/C1=CC=C(C=C1)CN2C(C(=O)N(CCS2(=O)=O)CC3=CN(N=N3)CC4=CC=CO4)C	feasible	99356714
CCC/C=C/C1=CC=C(C=C1)CN2C(C(=O)N(CCS2(=O)=O)CC3=CN(N=N3)CCC4OCCCO4)C	feasible	99356715
CCC/C=C/C1=CC=C(C=C1)CN2C(C(=O)N(CCS2(=O)=O)CC3=CN(N=N3)CC4CCCCC4)C	feasible	99356716
CCC/C=C/C1=CC=C(C=C1)CN2C(C(=O)N(CCS2(=O)=O)CC3=CN(N=N3)CCC4OCCO4)C	feasible	99356717
C[C@H]1CN(C(=O)C2=C(C=CC(=C2)NS(=O)(=O)C3=CC=C(C=C3)OC)O[C@@H]1CN(C)C(=O)NC4CCCCC4)[C@H](C)CO	feasible	85200942
CCC/C=C/C1=CC=C(C=C1)CN2C(C(=O)N(CCS2(=O)=O)CC3=CN(N=N3)CC4=CC=CO4)C(C)C	feasible	99356719
CCC/C=C/C1=CC=C(C=C1)CN2C(C(=O)N(CCS2(=O)=O)CC3=CN(N=N3)CCC4OCCCO4)C(C)C	feasible	99356720
CCC/C=C/C1=CC=C(C=C1)CN2C(C(=O)N(CCS2(=O)=O)CC3=CN(N=N3)CC4CCCCC4)C(C)C	feasible	99356721
CCC/C=C/C1=CC=C(C=C1)CN2C(C(=O)N(CCS2(=O)=O)CC3=CN(N=N3)CCC4OCCO4)C(C)C	feasible	99356722
CCC/C=C/C1=CC=C(C=C1)CN2C(C(=O)N(CCS2(=O)=O)CC3=CN(N=N3)CCOCOC)CC(C)C	feasible	99356723
CCC/C=C/C1=CC=C(C=C1)CN2C(C(=O)N(CCS2(=O)=O)CC3=CN(N=N3)CC4=CC=CO4)CC(C)C	feasible	99356724
CCC/C=C/C1=CC=C(C=C1)CN2C(C(=O)N(CCS2(=O)=O)CC3=CN(N=N3)CCC4OCCCO4)CC(C)C	feasible	99356725
CCC/C=C/C1=CC=C(C=C1)CN2C(C(=O)N(CCS2(=O)=O)CC3=CN(N=N3)CC4CCCCC4)CC(C)C	feasible	99356726
CCC/C=C/C1=CC=C(C=C1)CN2C(C(=O)N(CCS2(=O)=O)CC3=CN(N=N3)CCC4OCCO4)CC(C)C	feasible	99356727
CC1C(=O)N(CCS(=O)(=O)N1CC2=CC=C(C=C2)C3=CN=C(C=C3)OC)CC4=CN(N=N4)CCOCOC	feasible	99356728
CC1C(=O)N(CCS(=O)(=O)N1CC2=CC=C(C=C2)C3=CN=C(C=C3)OC)CC4=CN(N=N4)CCC5OCCO5	feasible	99356729
CC(C)C1C(=O)N(CCS(=O)(=O)N1CC2=CC=C(C=C2)C3=CN=C(C=C3)OC)CC4=CN(N=N4)CCOCOC	feasible	99356730
CC(C)C1C(=O)N(CCS(=O)(=O)N1CC2=CC=C(C=C2)C3=CN=C(C=C3)OC)CC4=CN(N=N4)CC5=CC=CO5	feasible	99356731
CC(C)C1C(=O)N(CCS(=O)(=O)N1CC2=CC=C(C=C2)C3=CN=C(C=C3)OC)CC4=CN(N=N4)CCC5OCCCO5	feasible	99356732
CC(C)C1C(=O)N(CCS(=O)(=O)N1CC2=CC=C(C=C2)C3=CN=C(C=C3)OC)CC4=CN(N=N4)CC5CCCCC5	feasible	99356733
CC(C)C1C(=O)N(CCS(=O)(=O)N1CC2=CC=C(C=C2)C3=CN=C(C=C3)OC)CC4=CN(N=N4)CCC5OCCO5	feasible	99356734
CC(C)CC1C(=O)N(CCS(=O)(=O)N1CC2=CC=C(C=C2)C3=CN=C(C=C3)OC)CC4=CN(N=N4)CC5CCCCC5	feasible	99356735
CC1C(=O)N(CCS(=O)(=O)N1CC2=CC=C(C=C2)C3=CN=C(C=C3)F)CC4=CN(N=N4)CCOCOC	feasible	99356736
CC1C(=O)N(CCS(=O)(=O)N1CC2=CC=C(C=C2)C3=CN=C(C=C3)F)CC4=CN(N=N4)CC5=CC=CO5	feasible	99356737
CC1C(=O)N(CCS(=O)(=O)N1CC2=CC=C(C=C2)C3=CN=C(C=C3)F)CC4=CN(N=N4)CCC5OCCCO5	feasible	99356738
CC1C(=O)N(CCS(=O)(=O)N1CC2=CC=C(C=C2)C3=CN=C(C=C3)F)CC4=CN(N=N4)CC5CCCCC5	feasible	99356739
CC(C)C1C(=O)N(CCS(=O)(=O)N1CC2=CC=C(C=C2)C3=CN=C(C=C3)F)CC4=CN(N=N4)CCOCOC	feasible	99356741
CC(C)C1C(=O)N(CCS(=O)(=O)N1CC2=CC=C(C=C2)C3=CN=C(C=C3)F)CC4=CN(N=N4)CC5=CC=CO5	feasible	99356742
CC(C)C1C(=O)N(CCS(=O)(=O)N1CC2=CC=C(C=C2)C3=CN=C(C=C3)F)CC4=CN(N=N4)CCC5OCCCO5	feasible	99356743
CC(C)CC1C(=O)N(CCS(=O)(=O)N1CC2=CC=C(C=C2)C3=CN=C(C=C3)F)CC4=CN(N=N4)CCOCOC	feasible	99356746
CC(C)CC1C(=O)N(CCS(=O)(=O)N1CC2=CC=C(C=C2)C3=CN=C(C=C3)F)CC4=CN(N=N4)CC5=CC=CO5	feasible	99356747
CC(C)CC1C(=O)N(CCS(=O)(=O)N1CC2=CC=C(C=C2)C3=CN=C(C=C3)F)CC4=CN(N=N4)CC5CCCCC5	feasible	99356748
CC(C)N(C(C)C)C(=O)COC(=O)C(CCSC)NS(=O)(=O)C1=CC=C(C=C1)Cl	feasible	16952674
CC1C(=O)N(CCS(=O)(=O)N1CC2=CC=C(C=C2)C3=CC(=CC=C3)CO)CC4=CN(N=N4)CCOCOC	feasible	99356750
CC1C(=O)N(CCS(=O)(=O)N1CC2=CC=C(C=C2)C3=CC(=CC=C3)CO)CC4=CN(N=N4)CC5=CC=CO5	feasible	99356751
CC1C(=O)N(CCS(=O)(=O)N1CC2=CC=C(C=C2)C3=CC(=CC=C3)CO)CC4=CN(N=N4)CCC5OCCCO5	feasible	99356752
CC1C(=O)N(CCS(=O)(=O)N1CC2=CC=C(C=C2)C3=CC(=CC=C3)CO)CC4=CN(N=N4)CC5CCCCC5	feasible	99356753
CC1C(=O)N(CCS(=O)(=O)N1CC2=CC=C(C=C2)C3=CC(=CC=C3)CO)CC4=CN(N=N4)CCC5OCCO5	feasible	99356754
CC(C)C1C(=O)N(CCS(=O)(=O)N1CC2=CC=C(C=C2)C3=CC(=CC=C3)CO)CC4=CN(N=N4)CCOCOC	feasible	99356755
CC(C)C1C(=O)N(CCS(=O)(=O)N1CC2=CC=C(C=C2)C3=CC(=CC=C3)CO)CC4=CN(N=N4)CCC5OCCCO5	feasible	99356756
CC(C)C1C(=O)N(CCS(=O)(=O)N1CC2=CC=C(C=C2)C3=CC(=CC=C3)CO)CC4=CN(N=N4)CC5CCCCC5	feasible	99356757
CC(C)C1C(=O)N(CCS(=O)(=O)N1CC2=CC=C(C=C2)C3=CC(=CC=C3)CO)CC4=CN(N=N4)CCC5OCCO5	feasible	99356758
CC(C)CC1C(=O)N(CCS(=O)(=O)N1CC2=CC=C(C=C2)C3=CC(=CC=C3)CO)CC4=CN(N=N4)CC5=CC=CO5	feasible	99356760
CC(C)CC1C(=O)N(CCS(=O)(=O)N1CC2=CC=C(C=C2)C3=CC(=CC=C3)CO)CC4=CN(N=N4)CC5CCCCC5	feasible	99356762
CC(C)CC1C(=O)N(CCS(=O)(=O)N1CC2=CC=C(C=C2)C3=CC(=CC=C3)CO)CC4=CN(N=N4)CCC5OCCO5	feasible	99356763
CC1C(=O)N(CCS(=O)(=O)N1CC2=CC=C(C=C2)C3=CN=C(C=C3)Cl)CC4=CN(N=N4)CCOCOC	feasible	99356764
CC1C(=O)N(CCS(=O)(=O)N1CC2=CC=C(C=C2)C3=CN=C(C=C3)Cl)CC4=CN(N=N4)CCC5OCCCO5	feasible	99356765
COC1=CC=C(C=C1)C2=CN(C(CC2=O)C3=CC=CC=C3)CC4=CC=CC=C4	feasible	85200990
CC(C)C1C(=O)N(CCS(=O)(=O)N1CC2=CC=C(C=C2)C3=CN=C(C=C3)Cl)CC4=CN(N=N4)CCC5OCCCO5	feasible	99356767
CC(C)C1C(=O)N(CCS(=O)(=O)N1CC2=CC=C(C=C2)C3=CN=C(C=C3)Cl)CC4=CN(N=N4)CC5CCCCC5	feasible	99356768
CC(C)CC1C(=O)N(CCS(=O)(=O)N1CC2=CC=C(C=C2)C3=CN=C(C=C3)Cl)CC4=CN(N=N4)CCC5OCCCO5	feasible	99356770
C1COCCN1C(=O)C2=CC=CC=C2NC(=O)C3=CC=C(C=C3)F	feasible	14734760
C1=CC=C(C=C1)SCC(=O)NC2=CC=C(C=C2)S(=O)(=O)NC3=NC=CC=N3	feasible	24834260
C1COCCN1CCCNC(=O)CN2C(=O)C3=C(C=N2)C4=CC=CC=C4N3CC5=CC=CC=C5	feasible	49720678
C1CCN(C1)C2CN(S(=O)(=O)C2)CC3=CC=C(C=C3)[N+](=O)[O-]	feasible	99356779
C1CN(CCC1CC2=CC=CC=C2)[C@@H]3CS(=O)(=O)N[C@H]3COCC4=CC=CC=C4	feasible	99356781
C1[C@@H]([C@H](CN([C@H]1C2=CC=CC=C2)CC3=CC=CS3)N4C=C(N=N4)COC(=O)C5=CC=CC=C5)O	feasible	99356782
C1[C@@H]([C@H](CN([C@H]1C2=CC=CC=C2)CC3=CC=CS3)N4C=C(N=N4)C5=CC=C(C=C5)F)O	feasible	99356783
C1CC1C2=CN(N=N2)[C@H]3CN([C@H](C[C@@H]3O)C4=CC=CC=C4)CC5=CC=CS5	feasible	99356784
C1CCC(CC1)CN2C[C@@H]([C@H](C[C@@H]2C3=CC=CC=C3)O)N4C=C(N=N4)COC(=O)C5=CC=CC=C5	feasible	99356788
CC(C)[C@H]1C=C2[C@](C[C@@H](C(=O)N2CC3=C(C=C(C=C3)Cl)Cl)CC(=O)NCC4=CC=CC5=CC=CC=C54)([C@H](O1)C6CC6)C(=O)OC	feasible	144090413
CC1=CC=C(C=C1)[C@H]2C[C@@H]([C@H](CN2CC3=CC=CS3)N4C=C(N=N4)COC(=O)C5=CC=CC=C5)O	feasible	99356791
COC1=C(C=C(C=C1)CCNC(=O)CCNS(=O)(=O)C2=CC(=CN=C2N)Br)OC	feasible	160651284
CC1=CC=C(C=C1)[C@H]2C[C@@H]([C@H](CN2CC3CCCCC3)N4C=C(N=N4)COC(=O)C5=CC=CC=C5)O	feasible	99356797
CC1=CC=C(C=C1)[C@H]2C[C@@H]([C@H](CN2CC3CCCCC3)N4C=C(N=N4)C5=CC=C(C=C5)F)O	feasible	99356798
CC1=CC=C(C=C1)[C@H]2C[C@@H]([C@H](CN2CC3CCCCC3)N4C=C(N=N4)C5CC5)O	feasible	99356799
C1[C@@H]([C@H](CN([C@H]1C2=CC=C(C=C2)Cl)CC3=CC=CS3)N4C=C(N=N4)COC(=O)C5=CC=CC=C5)O	feasible	99356800
C1[C@@H]([C@H](CN([C@H]1C2=CC=C(C=C2)Cl)CC3=CC=CS3)N4C=C(N=N4)C5=CC=C(C=C5)F)O	feasible	99356801
C1CC1C2=CN(N=N2)[C@H]3CN([C@H](C[C@@H]3O)C4=CC=C(C=C4)Cl)CC5=CC=CS5	feasible	99356802
CCCCCCN1C[C@@H]([C@H](C[C@@H]1C2=CC=C(C=C2)Cl)O)N3C=C(N=N3)C4=CC=C(C=C4)F	feasible	99356804
CCCCCCN1C[C@@H]([C@H](C[C@@H]1C2=CC=C(C=C2)Cl)O)N3C=C(N=N3)C4CC4	feasible	99356805
C1CCC(CC1)CN2C[C@@H]([C@H](C[C@@H]2C3=CC=C(C=C3)Cl)O)N4C=C(N=N4)C5=CC=C(C=C5)F	feasible	99356807
C1CCC(CC1)CN2C[C@@H]([C@H](C[C@@H]2C3=CC=C(C=C3)Cl)O)N4C=C(N=N4)C5CC5	feasible	99356808
COC1=CC=C(C=C1)[C@H]2C[C@@H]([C@H](CN2CC3=CC=CS3)N4C=C(N=N4)COC(=O)C5=CC=CC=C5)O	feasible	99356809
COC1=CC=C(C=C1)[C@H]2C[C@@H]([C@H](CN2CC3=CC=CS3)N4C=C(N=N4)C5=CC=C(C=C5)F)O	feasible	99356810
COC1=CC=C(C=C1)[C@H]2C[C@@H]([C@H](CN2CC3=CC=CS3)N4C=C(N=N4)C5CC5)O	feasible	99356811
CCCCCCN1C[C@@H]([C@H](C[C@@H]1C2=CC=C(C=C2)OC)O)N3C=C(N=N3)COC(=O)C4=CC=CC=C4	feasible	99356812
[truncated: 161,522 more rows]
